# Supplementary material for: Meta-analysis of identified genomic regions and candidate genes underlying salinity tolerance in rice (Oryza sativa L.)
Source: Sci Rep. 2024 Mar 8;14:5730. doi: 10.1038/s41598-024-54764-9 (PMC10923909; doi:10.1038/s41598-024-54764-9)
Supplement: Supplementary file 1 — Supplementary Information 1. [file 41598_2024_54764_MOESM1_ESM.xlsx]

## Sheet: all qtls
		PS		chr	lg	lod	r2	pos	left	right
ahmadi	QKs4	62	SK	4	1	4.1	19	64.45	34.8	94.1
BC2F5	QKs5	62	SK	5	1	5.7	22	41.1	26.2	56
	QKr1.1	62	RK	1	1	3.5	17	12.1	0	24.2
	QKr1.2	62	RK	1	1	7.8	30	124.55	118.9	130.2
	QKr3	62	RK	3	1	4	14	90.05	80.1	100
	QKr4	62	RK	4	1	3	9	122.4	105.8	139
	QKr8	62	RK	8	1	3.5	20	110.05	98.5	121.6
	QNas1	62	RNA	1	1	3.8	15	137.65	130.2	145.1
	QNas6	62	RNA	6	1	4	24	91.2	67.2	115.2
	QNas/Ks1	62	SNAK	1	1	4	19	88.85	85.7	92
	QNar/Kr1	62	RNAK	1	1	4	18.4	124.55	118.9	130.2
	QNar/Kr4	62	RNAK	4	1	3	9	122.4	105.8	139
	QNar/Kr5	62	RNAK	5	1	5	27.6	13.1	0	26.2
	QNar/Kr8	62	RNAK	8	1	3.7	16.7	110.05	98.5	121.6
amar	qSIS-1.1	200	SES	1	1	2.33	14.38	72.41	38.67	39.5
F2	qNaLV-3.1	200	NAU	3	1	6.6	53.8	160.81	43.4	112.92
	qNaLV-8.1	200	NAU	8	1	2.17	12.73	77.91	30.2	40.35
	qNaLV-8.2	200	NAU	8	1	4.78	55.18	130.51	40.35	109.35
	qNaLR-2.1	200	NAU	2	1	2.66	33.25	73.81	30.21	35.21
	qNaLR-3.1	200	NAU	3	1	2.85	40.09	160.81	43.4	112.92
	qNaLR-8.1	200	NAU	8	1	3.95	47.59	122.51	40.35	109.35
	qNaSV-1.1	200	NAU	1	1	6.62	52.27	84.41	38.67	39.5
	qNaSV-2.1	200	NAU	2	1	6.57	49	77.81	30.21	35.21
	qNaSV-8.1	200	NAU	8	1	4.72	53.63	124.51	40.35	109.35
	qKLV-3.1	200	KU	3	1	2.01	37.82	156.81	43.4	112.92
	qKLR-8.1	200	KU	8	1	2.82	36.49	136.51	40.35	109.35
	qKSV-1.1	200	KU	1	1	2.18	11.13	125.91	39.5	71.6
	qNa/KLR-3.1	200	NAKL	3	1	9.32	52.63	160.81	43.4	112.92
	qNa/KLR-8.1	200	NAKL	8	1	6	51.03	126.51	40.35	109.35
	qNa/KSV-1.1	200	NAKS	1	1	2.79	48.54	86.41	38.67	39.5
	qNa/KSV-2.1	200	NAKS	2	1	8.18	46.57	52.81	17.28	30.21
	qNa/KSV-2.2	200	NAKS	2	1	10.08	45.5	56.81	17.28	30.21
	qNa/KSV-2.3	200	NAKS	2	1	9.7	42.88	73.81	30.21	35.21
	qNa/KSV-3.1	200	NAKS	3	1	5.29	47.51	164.81	43.4	112.92
	qNa/KSV-8.1	200	NAKS	8	1	4.84	51.78	126.51	40.35	109.35
	qClLV-3.1	200	CLU	3	1	7.78	48.51	158.81	43.4	112.92
	qClLR-2.1	200	CLU	2	1	7.57	26.26	69.81	30.21	35.21
	qClSV-1.1	200	CLU	1	1	6.45	55.72	86.41	38.67	39.5
	qClSV-2.1	200	CLU	2	1	5.89	42.5	73.81	30.21	35.21
bizimana	qSESI2.1	142	SES	2	1	3.5	10.6	60.8	40.1	88.3
RILs	qSESI6.1	142	SES	6	1	3.98	12	52.5	52.1	65.6
	qSESI12.1	142	SES	12	1	3.54	10.7	84.9	70.2	93.9
	qRL6.1	142	RL	6	1	4.04	12.1	18.5	12.3	27
	qRL12.1	142	RL	12	1	3.81	11.5	6.9	2.9	12.8
	qSL1.1	142	SL	1	1	7.21	20.6	162.6	158.1	163.5
	qSL1.2	142	SL	1	1	3.93	11.8	168.6	164.5	170.3
	qSL6.1	142	SL	6	1	4.04	12.1	18.5	12.3	27
	qSL12.1	142	SL	12	1	3.24	9.8	6.9	2.9	12.8
	qSFW4.1	142	SFW	4	1	4.28	12.8	18.1	9.8	18.2
	qSFW9.1	142	SFW	9	1	4.2	12.6	27	26.4	30.1
	qSFW12.1	142	SFW	12	1	3.11	9.5	6.9	2.9	12.8
	qRFW4.1	142	RFW	4	1	3.38	10.3	98.1	91.4	99.16
	qRFW9.1	142	RFW	9	1	3.34	10.1	27	26.4	26.4
	qSDW2.1	142	SDW	2	1	3.84	11.6	62.8	40.1	88.3
	qSDW8.1	142	SDW	8	1	3.07	9.4	98.6	90.4	103.4
	qSDW12.1	142	SDW	12	1	3.06	9.3	6.9	2.9	12.8
	qRDW4.1	142	RDW	4	1	3.29	10	18.1	9.8	18.2
chatto	qDEG-S-2-2	180	DEG	2	1	6.8	34.44	72	50.72	95.17
BC3F5	qDEG-S-4-3	180	DEG	4	1	4.19	17.43	60	54.71	66.48
	qK-S-1-1	180	SES	1	1	5.09	37.78	18	14.69	21.5
	qSSI-STE-2-1	180	STE	2	1	7.02	38.79	14	0	22.99
	qSSI-STE-2-2	180	STE	2	1	9.86	42.52	27	22.99	31.86
	qSSI-STE-3-1	180	STE	3	1	8.27	38.53	89	84.53	102.35
	qSSI-STE-4-1	180	STE	4	1	3.36	38.85	112	97.15	129.37
	qSSI-STE-11-1	180	STE	11	1	9.31	34.75	21	0	60.98
	qSSI-Grain-2-1	180	SES	2	1	6.35	38.47	64	50.72	95.17
chen	qSIS1	148	SES	1	1	4.3	9	179.2	178.9	179.7
RILs	qSIS4	148	SES	4	1	3.6	7.4	75.4	74.8	75.9
	qSIS12	148	SES	12	1	6	12.8	19.4	18.9	20.1
	SNaC1.1	148	SNA	1	1	5.4	10.8	50.1	49.7	50.7
	qSNaC1.2	148	SNA	1	1	3.8	7.8	178.9	178.3	179.2
	qSNaC4	148	SNA	4	1	3.9	6.4	75.4	74.8	75.9
	qSNaC6	148	SNA	6	1	3.2	5.3	42.5	41.6	43.9
	qSNaC12	148	SNA	12	1	8.4	14.8	18.3	17.7	18.9
	qRSKC1	148	SK	1	1	19.3	42.7	50.7	50.1	51.4
	qRSKC8	148	SK	8	1	4.1	6.8	97.7	97.1	98.7
	qSKNa1	148	SKNA	1	1	10.5	23.9	54.3	52.8	55.7
	qSKNa12	148	SKNA	12	1	4.9	10.2	18.3	17.7	18.9
	qRNaC1	148	RNA	1	1	6.5	14.2	54.3	52.8	55.7
	qRNaC7	148	RNA	7	1	4.2	9	75	74.3	75.5
	qRNaC8	148	RNA	8	1	4.2	8.9	96.7	96.5	97.1
	qRRKC3	148	RK	3	1	3.4	9.7	117.5	114.7	117.8
	qRKNa1	148	RKNA	1	1	16.8	35.1	50.7	50.1	51.4
	qRKNa3	148	RKNA	3	1	3.2	5.4	119.7	119.4	120.3
	qRKNa6	148	RKNA	6	1	3.7	7.3	38.4	37.3	41.6
	qRSDW12	148	SDW	12	1	7.4	20.2	101.3	98.8	102.9
	qRSDW2	148	SDW	2	1	3.9	9.8	33.6	32.8	35.3
	qRSFW12	148	SFW	12	1	4.1	10.7	101.3	98.8	102.9
	qRSH12	148	SL	12	1	5.9	15.4	101.3	98.8	102.9
deleon 2016	qNa2.7	187	SNA	2	1	2.2969	5.55	48	47.74	47.74
RILs	qNa6.5	187	SNA	6	1	2.399	5.97	34	31.6	34.27
	qNa12.18	187	SNA	12	1	2.2496	5.51	60	59.9	60.21
	qK1.8	187	SK	1	1	5.7933	13.65	63	62.74	63.96
	qK1.11	187	SK	1	1	5.9263	13.66	71	70.81	71.44
	qK1.38	187	SK	1	1	3.5096	8.3	173	172.87	173.47
	qK5.4	187	SK	5	1	2.2496	5.51	31	30.62	34.97
	qK6.4	187	SK	6	1	3.333	8.21	31	26.27	31.6
	qNaK1.11	187	SNAK	1	1	4.154	9.83	71	70.81	71.44
	qNaK6.2	187	SNAK	6	1	3.5777	8.46	15	14.7	15.29
	qNaK6.5	187	SNAK	6	1	5.1164	13.21	33	31.6	34.27
	qSIS2.8	187	SES	2	1	3.5375	8.58	50	49.81	51.59
	qSIS2.19	187	SES	2	1	3.2133	7.66	81	80.92	81.22
	qSIS2.28	187	SES	2	1	2.6449	6.37	131	130.46	131.31
	qSIS5.03	187	SES	5	1	2.8257	6.74	1	0.88	1.16
	qSIS5.1	187	SES	5	1	2.8266	6.76	12	11.76	12.06
	qSIS5.24	187	SES	5	1	3.1266	7.51	106	104.72	106.18
	qSIS6.2	187	SES	6	1	2.0824	5.04	15	14.7	15.29
	qSIS6.5	187	SES	6	1	3.0401	7.23	37	36.62	37.18
	qSIS6.7	187	SES	6	1	3.1238	7.41	48	47.96	48.28
	qSIS6.20	187	SES	6	1	3.9605	9.44	90	89.82	90.12
	qSIS11.2	187	SES	11	1	2.664	8.36	18	14.21	27.3
	qCHL11.1	187	CHL	11	1	2.1922	5.41	5	3.94	5.41
	qCHL11.2	187	CHL	11	1	2.0172	4.86	14	13.92	14.21
	qSHL1.1	187	SL	1	1	2.0367	5.03	11	10.72	11.61
	qSHL1.7	187	SL	1	1	3.9307	9.26	48	47.78	48.08
	qSHL1.38	187	SL	1	1	25.3529	48.03	168	167.47	170.15
	qSHL3.34	187	SL	3	1	2.361	5.65	185	182.46	185.1
	qSHL5.4	187	SL	5	1	2.3239	5.64	29	28.85	30.62
	qSHL5.6	187	SL	5	1	2.0324	4.96	44	43.67	44.24
	qRTL1.26	187	RL	1	1	2.7346	6.52	121	120.89	121.17
	qRTL2.24	187	RL	2	1	4.1447	9.72	114	113.95	114.24
	qRTL2.26	187	RL	2	1	4.2053	9.91	120	119.76	120.07
	qRTL2.33	187	RL	2	1	3.9359	9.5	160	159.67	160.55
	qRTL3.6	187	RL	3	1	3.4683	8.23	36	35.46	36.06
	qRTL3.7	187	RL	3	1	4.4685	10.7	44	43.46	44.31
	qRTL3.10	187	RL	3	1	5.0358	11.99	57	56.76	58.06
	qRTL4.10	187	RL	4	1	2.0131	4.88	24	23.84	24.13
	qRTL8.4	187	RL	8	1	2.121	5.34	37	36.67	37.56
	qRTL8.19	187	RL	8	1	3.272	7.75	59	58.99	59.27
	qRTL8.27	187	RL	8	1	2.1036	5.13	109	108.54	109.13
	qRTL9.14	187	RL	9	1	2.6572	6.45	39	38.81	39.11
	qDWT1.21	187	SDW	1	1	2.3413	5.6	97	96.98	97.27
	qDWT4.32	187	SDW	4	1	2.3915	5.73	126	125.81	127.1
	qDWT5.2	187	SDW	5	1	4.6334	10.8	15	14.96	15.55
	qDWT5.4	187	SDW	5	1	6.5783	15.04	29	28.85	30.62
	qDWT5.5	187	SDW	5	1	6.5368	15.47	42	40.37	42.79
	qDWT6.13	187	SDW	6	1	2.0119	5.16	72	69.85	72.29
	qDWT6.20	187	SDW	6	1	3.7538	8.95	90	89.82	90.12
	qDWT6.23	187	SDW	6	1	3.7054	8.91	102	99.83	102.51
	qDWT11.2	187	SDW	11	1	2.4389	6.03	10	9.51	10.42
deleon2017snp	qK1.3863	276	SK	1	1	2.23	10.66	151.43	151.45	151.974
ILS	qNaK3.32	276	SNAK	3	1	2.31	11.27	125.44	125.67	125.758
	qSIS5.034	276	SES	5	1	2.79	7.14	1.3328	1.22483	1.36153
	qSIS5.1	276	SES	5	1	2.36	5.53	5.7624	5.64485	5.77767
	qSIS5.2	276	SES	5	1	2.07	4.97	11.0936	10.8332	11.2482
	qSIS9.8	276	SES	9	1	2.17	5.35	33.712	33.4833	35.696
	qSIS9.14	276	SES	9	1	2.18	5.25	57.232	57.2276	57.3223
	qCHL11.2	276	CHL	11	1	6.31	15.19	9.0944	9.03273	9.10577
	qSHL1.3810	276	SL	1	1	2.17	2.64	149.352	149.078	149.673
	qSHL1.3818	276	SL	1	1	3.33	5.31	149.666	149.387	149.815
	qSHL1.3863	276	SL	1	1	4.4	5.93	151.43	151.45	151.974
	qSHL1.3876	276	SL	1	1	2.99	4.2	151.939	151.455	153.432
	qSHL1.40	276	SL	1	1	2.81	3.89	156.8	156.794	157.152
	qDWT1.41	276	SDW	1	1	2.07	4.67	163.895	163.745	163.933
	qDWT1.42	276	SDW	1	1	2.37	5.29	165.855	165.364	165.921
	qDWT7.17	276	SDW	7	1	2.84	6.49	68.8744	68.7542	68.8737
	qDWT7.18	276	SDW	7	1	2.05	3.98	73.696	73.3453	74.0663
	qDWT7.20	276	SDW	7	1	3.14	7.39	78.7136	78.7338	78.7348
deleon2017ssr	qSIS1.39	72	SES	1	1	2.275	6.456	154.84	143.472	161.112
ILS	qSIS2.3	72	SES	2	1	2.326	6.59	11.76	4.312	30.184
	qSIS6.5	72	SES	6	1	2.498	7.04	21.168	13.328	34.104
	qSIS7.12	72	SES	7	1	2.081	5.942	50.176	21.952	68.6
	qSIS7.17	72	SES	7	1	2.935	8.162	68.6	50.176	75.656
	qSIS1.39	72	SES	1	1	2.055	10.154	154.84	143.472	161.112
	qSIS7.17	72	SES	7	1	2.935	16.989	68.6	50.176	75.656
	qSHL1.39	72	SL	1	1	2.556	8.188	154.84	143.472	161.112
	qSHL1.41	72	SL	1	1	2.091	6.795	161.112	154.84	168.56
	qSHL2.3	72	SL	2	1	2.031	6.614	11.76	4.312	30.184
	qSHL5.04	72	SL	5	1	2.674	8.535	1.568	1.568	7.448
	qSHL6.5	72	SL	6	1	4.152	12.67	21.168	13.328	34.104
	qSHL7.12	72	SL	7	1	2.067	6.722	50.176	21.952	68.6
	qSHL5.04	72	SL	5	1	3.861	16.175	1.568	1.568	7.448
	qSHL6.5	72	SL	6	1	5.34	23.491	21.168	13.328	34.104
	qRTL2.20	72	RL	2	1	2.203	12.976	81.144	30.184	87.808
	qDWT2.3	72	SDW	2	1	5.192	14.881	11.76	4.312	30.184
ghomi	qDWT6.5	148	SDW	6	1	2.921	8.966	21.168	13.328	34.104
F2	qDWT7.12	148	SDW	7	1	2.357	7.362	50.176	21.952	68.6
	qDWT7.17	148	SDW	7	1	2.324	7.266	68.6	50.176	75.656
	qDWT2.3	148	SDW	2	1	5.192	27.93	11.76	4.312	30.184
	qRFW-4a	148	RFW	4	1	3.08	7.81	1.15	0	2.3
	qRFW-4b	148	RFW	4	1	3.92	19.06	9.4	2.3	16.5
	qSFW-3	148	SFW	3	1	2.8	0.02	20.75	14.1	27.4
	qSFW-4a	148	SFW	4	1	2.54	16.13	84.8	77.7	91.9
	qSFW-4b	148	SFW	4	1	2.55	3.48	178.4	174.4	182.4
	qSFW-5a	148	SFW	5	1	3.36	9.91	181.65	178.2	185.1
	qSFW-5b	148	SFW	5	1	3.91	22.89	43.15	34.1	52.2
	qSFW-6	148	SFW	6	1	2.7	6.51	247	240.2	253.8
	qRDW-1	148	RDW	1	1	2.94	0.26	202.35	188.6	216.1
	qRDW-4	148	RDW	4	1	2.76	5.03	95.2	8	182.4
	qRDW-7	148	RDW	7	1	2.81	14.6	11.55	3.2	19.9
	qSDW-2	148	RDW	2	1	3.9	17.88	43.15	34.1	52.2
	qSDW-3	148	RDW	3	1	2.65	0.72	20.75	14.1	27.4
	qSDW-5a	148	RDW	5	1	2.58	5.3	181.65	178.2	185.1
	qSDW-5b	148	RDW	5	1	3.94	1.59	203.4	194.8	212
	qBM-3	148	BM	3	1	2.78	3.9	20.75	14.1	27.4
	qBM-5a	148	BM	5	1	3.47	16.27	181.65	178.2	185.1
	qBM-5b	148	BM	5	1	3.13	15.3	203.4	194.8	212
	qBM-6	148	BM	6	1	3.34	6	229.9	224.3	235.5
	qSTR-1	148	SES	1	1	2.53	12.41	112.6	106.2	119
	qSTR-4	148	SES	4	1	2.78	5.48	41.55	36.1	47
	qSTR-8	148	SES	8	1	2.88	19.66	84.3	79.3	89.3
	qSTR-9	148	SES	9	1	2.65	21.7	122.5	118.6	126.4
	qSTR-11	148	SES	11	1	2.96	1.8	46.25	39.6	52.9
	qSTR-12	148	SES	12	1	2.55	2.14	73.95	68.1	79.8
	qRL-9	148	RL	9	1	3.28	15.59	9.4	0	18.8
	qSHL-5	148	SL	5	1	3.64	19.57	116.65	106.8	126.5
	qSHL-6	148	SL	6	1	2.65	14.63	93.35	87.4	99.3
	qSHL-9	148	SL	9	1	2.55	9.99	141.7	136.1	147.3
	qSHL-10	148	SL	10	1	2.87	4.13	116.4	111.4	121.4
	qSNC-9	148	SNA	9	1	3.002	2.14	233.05	227	239.1
	qSNC-12	148	SNA	12	1	3.35	10.66	141.1	132.7	149.5
	qSKC-1	148	SK	1	1	2.69	16.69	143.85	137.9	149.8
	qSKC-2	148	SK	2	1	2.8	1.95	96.1	90.5	101.7
	qSKC-10a	148	SK	10	1	2.66	3.71	46.9	41.5	52.3
	qSKC-10b	148	SK	10	1	2.54	29.71	62.45	52.3	72.6
	qSNK-5	148	SNAK	5	1	4.19	0.32	8.45	0	16.9
	qSNK-8	148	SNAK	8	1	2.69	15.12	33.3	26.7	39.9
	qSNK-9	148	SNAK	9	1	2.61	9.88	161.8	153.7	169.9
	qSNK-12	148	SNAK	12	1	3.91	9.38	141.1	132.7	149.5
	qCHL-8	148	CHL	8	1	2.83	15.78	2.9	0	5.8
gimani	qSNK1	281	SNAK	1	1	5.031	21.8	90.8	90.1	92.9
RILs	qSNK2	281	SNAK	2	1	5.773	24.6	134.6	134	136.2
	qSNK3	281	SNAK	3	1	5.463	23.5	140.3	139.6	143.3
	qSNK4.1	281	SNAK	4	1	3.119	14.2	78.1	76.4	80
	qSNK4.2	281	SNAK	4	1	3.052	13.9	104.1	101.7	106.7
	qSNK10	281	SNAK	10	1	7.645	31.2	2.5	0.5	3.1
	qSNK12	281	SNAK	12	1	4.443	19.6	107.8	105.3	108
	qSNC1	281	SNA	1	1	4.033	17.9	90.8	90.1	92.9
	qSNC2	281	SNA	2	1	4.524	19.9	134.6	134	136.2
	qSNC3	281	SNA	3	1	4.952	21.5	140.3	139.6	143.3
	qSNC4	281	SNA	4	1	4.255	18.8	4.1	3.6	4.5
	qSNC5	281	SNA	5	1	3.137	14.2	80.7	79.2	82.2
	qSNC10	281	SNA	10	1	8.471	34	2.5	0.5	3.1
	qSNC12	281	SNA	12	1	4.75	20.8	107.8	105.3	108
	qSKC1	281	SK	1	1	4.296	19	42.8	41.3	43.6
	qSKC2	281	SK	2	1	4.407	19.4	134.6	134	136.2
	qSKC3	281	SK	3	1	4.05	18	114.3	114.1	116.1
	qSKC4	281	SK	4	1	2.701	12.4	78.1	76.4	80
	qSKC10	281	SK	10	1	5.54	23.8	0.5	108	2.6
	qSSI1	281	SES	1	1	4.362	19.2	90.8	90.1	92.9
	qSSI2	281	SES	2	1	7.478	30.7	134.6	134	136.2
	qSSI3	281	SES	3	1	5.037	21.9	142.3	139.6	143.3
	qSSI4.1	281	SES	4	1	3.407	15.4	84.1	83.4	88.5
	qSSI4.2	281	SES	4	1	7.559	31	104.1	101.7	106.7
	qSSI5	281	SES	5	1	3.923	17.5	80.7	79.2	82.2
	qSSI6	281	SES	6	1	3.528	15.9	46.7	43.8	48.7
	qSSI10	281	SES	10	1	9.775	38.1	2.5	0.5	3.1
	qSSI11	281	SES	11	1	4.373	19.3	93.7	93.4	96.3
	qSSI12	281	SES	12	1	4.955	21.6	107.8	105.3	108
	qSL1	281	SL	1	1	4.649	20.4	90.8	90.4	92.3
	qSL2	281	SL	2	1	4.786	20.9	134.6	134	136.1
	qSL3	281	SL	3	1	3.994	17.8	140.3	139.6	141.1
	qSL8	281	SL	8	1	2.729	12.5	101	100.6	103
	qSL10	281	SL	10	1	7.786	31.7	0.5	108	2.6
	qSL12	281	SL	12	1	3.376	15.2	107.8	105.3	108
	qRL6	281	RL	6	1	3.228	14.6	110.7	110.4	112.7
	qSFW2	281	SFW	2	1	9.303	36.6	134.6	134	136.2
	qSFW3.1	281	SFW	3	1	3.028	13.8	84.3	81.4	89.4
	qSFW3.2	281	SFW	3	1	4.661	20.4	140.3	139.6	143.3
	qSFW4	281	SFW	4	1	4.782	20.9	4.1	3.6	4.5
	qSFW5	281	SFW	5	1	2.952	13.5	80.7	79.2	82.2
	qSFW7	281	SFW	7	1	2.916	13.3	15	13	17.7
	qSFW8	281	SFW	8	1	2.953	13.5	95	94.8	106.8
	qSFW9	281	SFW	9	1	3.6	16.2	87.9	86.4	89.6
	qSFW10	281	SFW	10	1	12.862	46.7	2.5	0.5	3.1
	qSFW11.1	281	SFW	11	1	5.175	22.4	93.7	93.4	96.3
	qSFW11.2	281	SFW	11	1	3.718	16.7	103.7	102.3	105.5
	qSFW12	281	SFW	12	1	6.736	28.1	107.8	105.3	108
	qRFW2	281	RFW	2	1	7.021	29.1	134.6	134	136.2
	qRFW3	281	RFW	3	1	4.461	19.6	142.3	139.6	143.3
	qRFW4	281	RFW	4	1	5.923	25.2	4.1	3.6	4.5
	qRFW7	281	RFW	7	1	6.785	28.3	15	13	20.2
	qRFW8	281	RFW	8	1	5.026	21.8	111	104.1	112.2
	qRFW9	281	RFW	9	1	3.034	13.8	81.9	82.1	85.4
	qRFW10	281	RFW	10	1	11.571	43.3	2.5	0.5	3.1
	qRFW11	281	RFW	11	1	4.626	20.3	93.7	93.4	96.3
	qRFW12	281	RFW	12	1	6.332	26.7	107.8	105.3	108
	qSDW2	281	SDW	2	1	8.495	34	134.6	134	136.2
	qSDW3	281	SDW	3	1	5.964	25.3	140.3	139.6	143.3
	qSDW4	281	SDW	4	1	7.735	31.5	104.1	101.7	106.7
	qSDW5	281	SDW	5	1	3.207	14.5	80.7	79.2	82.2
	qSDW7	281	SDW	7	1	4.146	18.4	15	13	17.7
	qSDW10	281	SDW	10	1	12.308	45.3	2.5	0.5	3.1
	qSDW11.1	281	SDW	11	1	9.548	37.4	93.7	93.4	96.3
	qSDW11.2	281	SDW	11	1	5	21.7	103.7	102.3	105.5
	qSDW12	281	SDW	12	1	6.69	27.9	107.8	105.3	108
	qRDW2	281	RDW	2	1	5.73	24.5	134.6	134	136.2
	qRDW4.1	281	RDW	4	1	5.821	24.8	4.1	3.6	4.5
	qRDW4.2	281	RDW	4	1	4.163	18.4	82.1	80.1	83.4
	qRDW5	281	RDW	5	1	4.574	20.1	80.7	79.2	82.2
	qRDW7	281	RDW	7	1	2.715	12.5	15	13	17.7
	qRDW9	281	RDW	9	1	3.815	17	87.9	86.4	89.6
	qRDW10	281	RDW	10	1	7.819	31.8	2.5	0.5	3.1
	qRDW11	281	RDW	11	1	4.18	18.5	5.7	1.7	13.5
	qRDW12	281	RDW	12	1	6.065	25.7	107.8	105.3	108
haq	qSFW1	120	SFW	1	1	4.43	13.17	44.1	39.3	50.7
RILs	qSF/DW1-a	120	SFD	1	1	10.47	26.13	45.2	37.5	60.4
	qSF/DW1-b	120	SFD	1	1	2.56	5.52	89.3	88.9	90.1
	qSFW2	120	SFW	2	1	3.65	9.89	17.7	8.6	19
	qSDW2	120	SDW	2	1	2.16	10.07	120.1	119	122.1
	qSF/DW2	120	SFD	2	1	3.49	14.56	105.2	98.3	110.7
	qSF/DW6	120	SFD	6	1	3.83	9.33	7	2.5	16.5
hossain	qPH1.1	218	PH	1	1	20.8	48.7	133.67	119.89	147.45
F2	qPH7.1	218	PH	7	1	4.8	22.5	11.07	0	22.14
	qTN7.2	218	TN	7	1	4	16.3	11.2	0	22.4
	qTN7.3	218	TN	7	1	3.3	12	28.585	22.14	35.03
	qTN8.1	218	TN	8	1	6.8	11.3	46.84	33.04	60.64
	qPL1.2	218	PN	1	1	4.9	6.3	133.67	119.89	147.45
	qPL7.4	218	PN	7	1	8.4	30	28.585	22.14	35.03
	qBM8.2	218	BM	8	1	3.7	17.9	46.84	33.04	60.64
	qPF1.4	218	PF	1	1	4.1	13.4	116.44	106.77	126.11
	qPF1.5	218	PF	1	1	4.4	13.7	133.67	119.89	147.45
	qPF10.1	218	PF	10	1	3	12.8	49.715	48.4	51.03
	qPF10.2	218	PF	10	1	3.2	8.6	16.56	0	33.12
	qNa1.6	218	FNA	1	1	3.3	11.1	147.525	140.5	154.55
	qNa1.7	218	FNA	1	1	4.5	13.5	119.27	98.04	140.5
	qNaKR1.8	218	FNAK	1	1	3.8	11	111.67	103.45	119.89
islam	SalTol1-1	93	SES	1	1	2.7	12.5	45.41	44.05	48.14
F2	SalTol8-1	93	SES	8	1	7	29	88.9	52.2	88.09
	SalTol10-1	93	SES	10	1	4.5	20.2	37.93	20.97	65.86
javed	QTL1	190	SL	7	1	2.27572	5.51	75.4	62.9	95.4
F2:3	QTL2	190	SFW	7	1	2.45593	5.5	95.1	75.4	100.2
	QTL3	190	SFW	7	1	2.18709	5.5	75.4	62.9	95.4
	QTL4	190	SFW	11	1	2.14267	5.5	83.8	66.6	101.4
	QTL5	190	SDW	1	1	2.25964	5.23	156.7	151	156.7
	QTL6	190	SDW	1	1	2.02228	5.21	114.2	96.3	137.6
	QTL7	190	SDW	7	1	2.03621	5.24	17.2	0	43.6
	QTL8	190	SNA	6	1	3.1549	8.1	73.6	71.2	87.3
	QTL9	190	SNA	8	1	3.39794	8.1	129.3	107.1	144
	QTL10	190	SK	3	1	2.23657	6.12	32.1	14.5	41.1
	QTL11	190	SK	8	1	3.22185	6.12	129.3	107.1	144
	QTL12	190	SNAK	6	1	2.25964	7.6	129.3	107.1	144
	QTL13	190	SNAK	8	1	3.69897	7.6	129.3	107.1	144
	QTL14	190	RNA	1	1	2.3279	7.68	137.6	114.2	151
	QTL15	190	RNA	1	1	2.3279	7.68	0	11	11
	QTL16	190	RNA	3	1	2.3279	7.68	129.7	96.9	137.4
	QTL17	190	RNA	4	1	2.3279	7.68	101.5	91.5	122
	QTL18	190	RNA	6	1	2.3279	7.68	73.6	71.2	87.3
	QTL19	190	RK	9	1	4	10.29	76.4	69.5	83.9
	QTL20	190	RNAK	9	1	4	7.25	76.4	69.5	83.9
	QTL21	190	RNAK	9	1	2.01323	7.25	83.9	76.4	101.9
	QTL22	190	SES	3	1	2.07058	6.89	55.8	55.3	65.8
	QTL23	190	SES	6	1	3.22185	6.89	73.6	71.2	87.3
	QTL24	190	SES	8	1	4	6.89	129.3	107.1	144
khan	qGLWR-2	113	GLWR	2	2	3.87	14.4	8	6	10
F2	qTGW-2	113	TGW	2	2	4.6	15.02	29.5	23	36
	qHI-8	113	HI	8	1	3.38	11.52	26	25	27
	qUfGPa-7	113	UGP	7	2	3.08	13.85	8.5	0	17
	qDM-8	113	DMS	8	2	3.12	12.16	17	0	34
	qSY-3	113	STR	3	1	14.83	81.56	19.5	0	39
kim	rdw6	117	RDW	6	1	2.1	10.2	92.8185	38.5	94.2191
BC3F5	rdw7	117	RDW	7	1	3.4	13.6	73.2774	71.0783	75.4871
	rfw1	117	RFW	1	1	3	10	110	93.9683	112.16
	rfw6	117	RFW	6	1	2.1	10.9	92.8185	38.5	94.2191
	rfw7	117	RFW	7	1	3.2	13.9	73.2774	71.0783	75.4871
	rla1	117	RLA	1	1	3	10	110	93.9683	112.16
	rla7	117	RLA	7	1	3	12.1	73.2774	71.0783	75.4871
	rsh7	117	RST	7	1	2.13	10.5	73.2774	71.0783	75.4871
koyoma	NAU1	118	NAU	1	1	3	8.9	74	72.1	81.3
RILs	SK1	118	SK	1	1	3	10.6	56	50.7	60
	SNAK1	118	SNAK	1	1	3	9.1	74	72.1	81.3
	KU4	118	KU	4	1	3	6.8	10	8.5	11.3
	SK4	118	SK	4	1	3	8.8	90	88.2	90.2
	SNA4	118	SNA	4	1	3	6.7	24	23.4	24.6
	SNAK4	118	SNAK	4	1	3	9.6	14	11.3	16.4
	DM6	118	DM	6	1	3	9.7	34	32.9	34.6
	KU6	118	KU	6	1	3	7.6	30	24.6	32.9
	SNA6	118	SNA	6	1	3	6.4	106	104.6	108.8
	KU9	118	KU	9	1	3	19.6	96	77.3	108.1
le	QTL_1	179	SES	1	1	4.07058	9.105	123.707	123.707	124.247
LRs	QTL_9	179	SNA	3	1	3.95468	8.565	118.828	118.828	119.486
	QTL_9	179	SNAK	3	1	4.67366	10.401	118.828	118.828	119.486
	QTL-14	179	CHL	7	1	4.34008	16.721	27.7964	27.6004	27.9924
	QTL-15	179	CHL	7	1	4.34008	16.721	83.9272	83.7312	84.1232
	QTL_16	179	SES	7	1	3.71444	8.113	92.1308	92.1308	92.6031
	QTL_17	179	SES	8	1	3.30277	7.04	1.80485	0.92187	1.85039
	QTL_18	179	CHL	8	1	4.32606	9.707	28.221	27.8948	28.417
	QTL_21	179	SNA	9	1	3.39041	7.116	19.3671	17.455	22.7722
	QTL_21	179	SNAK	9	1	3.34199	12.1	19.3705	17.455	22.7722
	QTL_23	179	SES	10	1	3.10458	6.531	74.4571	74.2611	74.7583
	QTL-23	179	SNA	10	1	3.12378	6.445	74.5623	74.2611	74.7583
	QTL_24	179	SES	11	1	3.10958	10.54	64.3231	64.0344	64.4518
	QTL_25	179	SK	11	1	3.17849	10.54	71.6306	71.6306	73.2433
	QTL_25	179	SES	11	1	3.35952	7.185	71.8	71.6306	73.2433
	QTL_25	179	SNA	11	1	3.04528	6.248	71.8	71.6306	73.2433
lin	qSDS-1	133	SDS	1	1	4.88	18	124.276	115.434	133.118
F2:3	qSDS-6	133	SDS	6	1	3.63	17	65.2378	45.7771	84.6984
	qSDS-7	133	SDS	7	1	3.32	13.9	24.135	17.9295	30.3406
	qSNC-7	133	SNA	7	1	7.66	48.5	14.1277	10.326	17.9295
	qSNTQ-7	133	NAU	7	1	4.26	16.1	14.1277	10.326	17.9295
	qSKC-1	133	SK	1	1	11.74	40.1	41.266	38.4993	44.0327
	qRNC-9	133	RNA	9	1	3.25	16.7	63.1128	56.3101	69.9156
	qRNTQ-1	133	RNAU	1	1	3.25	12.4	124.276	115.434	133.118
	qRKC-4	133	RK	4	1	4.28	21.6	63.1128	56.3101	69.9156
	qRKC-7	133	RK	7	1	3.48	17.8	14.1277	10.326	17.9295
	qRKTQ-7	133	RKU	7	1	3.82	17.3	14.1277	10.326	17.9295
masood	qSDS10	96	SDS	10	1	1.4437	5.6	35.5	0	84.3
RILs	qSDW1.1	96	SDW	1	1	3.52288	14.2	87.8	60.3	125.2
	qSDW1.2	96	SDW	1	1	1.66959	6	134.2	125.2	150.5
	qSDW1.3	96	SDW	1	1	1.5376	5.4	60.3	46.6	87.8
	qSDW8.1	96	SDW	8	1	1.95078	8.2	11.6	0	39.9
	qSDW8.2	96	SDW	8	1	1.63827	6.7	39.9	11.6	50.8
	qSDW8.3	96	SDW	8	1	1.36051	5.9	50.8	39.9	80.2
	qSDW3.1	96	SDW	3	1	1.83565	6.7	110.6	91.6	110.6
	qSDW3.2	96	SDW	3	1	1.44129	5	51.1	15.9	67.5
	qSDW3.3	96	SDW	3	1	1.42366	5.1	88.3	83.5	91.6
	qSDW11.1	96	SDW	11	1	1.90658	8	61.9	46.6	66.1
	qSDW11.2	96	SDW	11	1	1.75696	8.3	66.1	61.9	102.7
	qSDW10	96	SDW	10	1	1.86012	7.7	35.5	0	84.3
	qSDW6	96	SDW	6	1	1.43652	6	52.3	39.8	84.9
	qSDW9	96	SDW	9	1	1.33348	4.7	36.5	29.9	52.7
	qRDW11.1	96	RDW	11	1	2.79588	14.3	66.1	61.9	102.7
	qRDW11.2	96	RDW	11	1	2.40894	10.6	61.9	46.6	66.1
	qRDW3.1	96	RDW	3	1	0.632644	6	83.5	67.5	88.3
	qRDW3.2	96	RDW	3	1	1.64589	5.9	51.1	15.9	67.5
	qRDW3.3	96	RDW	3	1	1.54516	5.6	88.3	83.5	91.6
	qRDW1.1	96	RDW	1	1	2.65758	10.3	60.3	46.6	87.8
	qRDW1.2	96	RDW	1	1	1.32514	4.5	87.8	60.3	125.2
	qRDW8	96	RDW	8	1	1.63264	6.6	11.6	0	39.9
	qSNA12	96	SNA	12	1	3	15	179.8	158.1	179.1
	qSNA4	96	SNA	4	1	1.49485	5.2	52.6	0	89.4
	qSK2	96	SK	2	1	1.61979	5.8	123	112.2	123
	qSK3	96	SK	3	1	1.3098	4.4	51.1	15.9	67.5
	qSK5	96	SK	5	1	1.3098	4.5	0	0	9.1
	qSNAK2.1	96	SNAK	2	1	2.1549	8	123	112.2	123
	qSNAK4	96	SNAK	4	1	1.65758	5.9	122.4	89.4	147.1
	qSNAK2.2	96	SNAK	2	1	0.330683	5.1	112.2	101.7	123
mazumder	qNa1.1	68	SNA	1	1	5.7886	15.6531	64.5	63.25	64.75
RILs	qK1.1	68	RNA	1	1	23.7312	15.9011	54	53.75	54.25
	qK1.2	68	RNA	1	1	25.8549	19.5001	64.5	64.25	64.75
	qK4.1	68	RNA	4	1	21.0953	12.5089	8	7.25	8.25
	qK11.1	68	RNA	11	1	13.4998	6.081	111	110.25	111.25
	qNa/K1.1	68	NAK	1	1	19.9988	17.9482	64.5	64.25	64.75
	qNa/K2.1	68	NAK	2	1	10.8267	6.4439	8.5	7.75	9.25
	qNa/K7.1	68	NAK	7	1	9.3345	6.1575	78.5	77.25	78.75
	qNa/K12.1	68	NAK	12	1	10.8815	6.5542	14	13.75	15.25
	qSES11.1	68	SIS	11	1	3.3428	10.4378	72	71.75	74.75
	qRL9.1	68	RL	9	1	3.486	11.647	76	75.75	76.25
	qSL6.1	68	SL	6	1	5.5179	12.5151	95	94.75	95.25
	qSL9.1	68	SL	9	1	9.5787	25.4076	67.5	67.25	67.75
	qSL12.1	68	SL	12	1	3.2378	7.3	49	48.75	49.25
	qRFW1.1	68	RFW	1	1	3.9299	7.9692	5.5	5.25	5.75
	qRFW2.1	68	RFW	2	1	4.701	9.5864	39.5	39.25	39.75
	qRFW2.2	68	RFW	2	1	7.0428	18.0321	59	58.75	59.25
	qSFW5.1	68	RSW	5	1	3.1915	15.3604	37	35.75	37.25
	qDW1.1	68	PDW	1	1	25.1792	11.0365	54	53.75	54.25
	qDW1.2	68	PDW	1	1	31.5339	18.8901	64.5	64.25	64.75
	qDW1.3	68	PDW	1	1	23.5834	9.528	105.5	104.25	105.75
	qDW1.4	68	PDW	1	1	21.7549	8.0797	112.5	112.25	113.25
	qDW11.1	68	PDW	11	1	22.2021	8.7975	65.5	64.75	65.75
ming-zhe	qSTR1	250	SES	1	1	2.06	6.7	122.3	103.3	141.3
F2	qSTR5	250	SES	5	1	2.72	14.3	20.7	3.7	37.7
	qSTR9	250	SES	9	1	2.06	9	10.7	0	21.4
	qNAK2	250	RNAK	2	1	2.73	19.3	89	79.1	98.9
	qNAK6	250	RNAK	6	1	2.03	7.9	7.2	0	14.4
	qDWS8	250	SDW	8	1	2.47	7.5	90.85	72.7	109
	qDWS9	250	SDW	9	1	2.31	11.5	10.7	0	21.4
mohmadi	qDTF4.1s	232	DTF	4	1	3.6	6.9	105.7	68.5	122.4
F2	qDTF6.1s	232	DTF	6	1	4.8	9.1	56.1	54.3	72.8
	qDTF10.1s	232	DTF	10	1	7.2	13.3	38.7	32.5	78.4
	qPH1.1s	232	PH	1	1	9.4	17	185.9	164.2	215.4
	qPH3.1s	232	PH	3	1	7.8	14.3	132.6	88.4	146
	qPH5.1s	232	PH	5	1	3.4	6.6	124.3	112.9	124.3
	qPH7.1s	232	PH	7	1	6.8	12.6	82.8	66.6	92.5
	qPL1.1s	232	PL	1	1	3.5	6.8	185.9	164.2	215.4
	qPL2.1s	232	PL	2	1	3.8	7.2	56.9	39.4	57.8
	qPL3.1s	232	PL	3	1	4.3	8.2	146	132.6	161.4
	qPN4.1s	232	PN	4	1	4.6	8.6	2.4	8	68.5
	qPN6.1s	232	PN	6	1	4.9	9.2	86.3	72.8	98.3
	qPN9.1s	232	PN	9	1	4.1	7.9	89.8	75.6	109.1
	qSTW4.1s	232	DM	4	1	5.1	9.6	2.4	0	8
	qSTW7.1s	232	DM	7	1	4.2	8	58.2	51.2	60.6
	qSTW8.1s	232	DM	8	1	3.2	6.2	37.3	6.7	42
	qSTW9.1s	232	DM	9	1	3.3	6.4	89.8	75.6	109.1
	qFRSP2.1s	232	NFS	2	1	3.3	6.3	21.4	16.8	39.4
	qFRSP4.1s	232	NFS	4	1	4.4	8.3	2.4	0	8
	qFRSP6.1s	232	NFS	6	1	4.1	7.7	86.3	72.8	98.3
	qFRSP10.1s	232	NFS	10	1	3.1	5.9	114.5	78.4	130
	qSTSP3.1s	232	STE	3	1	4.8	9.2	65.6	53.9	77.4
	qSTSP7.1s	232	STE	7	1	3.7	7.1	60.6	58.2	66.6
	qTSP4.1s	232	TSP	4	1	6.7	10.4	2.4	0	8
	qTSP7.1s	232	TSP	7	1	4.1	7.8	58.2	51.2	60.6
	qTSP9.1s	232	TSP	9	1	3.6	6.9	75.6	62.6	89.8
	qGY2.1s	232	GYLD	2	1	3.6	6.9	39.4	21.4	56.9
	qGY4.1s	232	GYLD	4	1	4.2	7.9	2.4	0	8
	qGY6.1s	232	GYLD	6	1	4.4	8.4	86.3	72.8	98.3
	qGY8.1s	232	GYLD	8	1	4.4	8.4	153	128.7	160.9
	qSPFR2.1s	232	PF	2	1	4.2	7.9	21.4	16.8	39.4
	qSPFR2.5s	232	PF	5	1	2.2	4.2	99.5	91.3	112.9
	qSPFR2.10s	232	PF	10	1	2.7	5.2	38.7	32.5	78.4
	qTGW5.1s	232	TGW	5	1	4	7.6	22.9	0	29.2
	qTGW6.1s	232	TGW	6	1	3.2	6.2	86.3	72.8	98.3
	qTGW8.1s	232	TGW	8	1	18	30	153	128.7	160.9
	qTGW10.1s	232	TGW	10	1	9.7	17.6	38.7	32.5	78.4
mondal	qPLH1.1	92	PH	1	1	3.2	14.9	98.1	83.7	102
F2	qTT5.1	92	TN	5	1	2.9	13.4	53.8	5.5	54.9
	qTT11.1	92	TN	11	1	2.9	13.4	10.9	10.9	29.7
	qNFS2.1	92	NFS	2	1	3.4	15.3	40.1	40.1	92.7
	qTS11.1	92	TSP	11	1	3.5	15.8	14	10.9	29.7
	qPFS2.1	92	SFP	2	1	4.1	18.4	122.1	96.4	124.9
	qYLD2.1	92	GYLD	2	1	3.1	14.6	40.1	40.1	92.7
pandit	qKLV-1.1	216	NKU	1	1	2.94	7.39	191.21	180	204
RILs	qNaSH-1.1	216	NAU	1	1	3.17	8.53	265.81	234	268
	qKSH-1.1	216	KU	1	1	4.43	11.07	290.11	282	293
	qNa/KSH-1.1	216	NAKS	1	1	3.47	7.22	294.91	293	300
	qNaSH-8.1	216	NAU	8	1	4.22	14.05	90.51	68	99
	qClLV-8.1a	216	NCLV	8	1	3.87	8.85	123.51	120	128
	qCILV-8.1b	216	NCLV	8	1	3.3	7.37	131.91	128	132
	qSSISFH-8.1	216	SES	8	1	4.17	8	127.91	120	128
	qNaSV-12.1	216	NNAU	12	1	3.01	5.86	63.31	61	77
pundir	qSES-12.1	140	SES	12	1	3.9	4	158.4	137.2	161.8
F2	qSES-7.1	140	SES	7	1	5.9	8	55.4	42.5	69.5
	qPH-1	140	PH	1	1	2.8	7	82.6	79.4	87.2
	qPL-10	140	PL	10	1	2.9	10	5.8	0	16
	qPL-2	140	PL	2	1	3.5	24	155.4	128.7	177.2
	qPT-2	140	PT	2	1	4.1	5	56.7	35.7	85.5
	qBM-10	140	BM	10	1	3.4	6	79.7	53.5	107.2
	qBM-6	140	BM	6	1	3.6	7	59.9	22.1	85.2
	qBM-8	140	BM	8	1	3.9	10	11.4	0	20.2
	qGY-2	140	GYLD	2	1	2.7	4	213.9	209.3	240.5
	qCHL-11	140	CHL	11	1	3.1	5	16.5	0	23.4
	qCHL-5	140	CHL	5	1	3.4	4	44.2	44.2	64.3
	qCHL-7	140	CHL	7	1	9.8	4	33.2	15.4	42.5
	qCHL-9	140	CHL	9	1	3.2	9	51.3	44.2	64
	qPRO-12	140	PRO	12	1	4.4	7	7	0	45.8
	qNaR-9	140	RNA	9	1	10.9	37	27	5.9	44.2
	qKR-1	140	RK	1	1	11.3	34	66.4	0	79.4
	qKR-12	140	RK	12	1	5.3	17	77	45.8	105.7
	qKR-7.1	140	RK	7	1	4.5	15	55.4	42.5	69.5
	qKR-7.2	140	RK	7	1	2.8	7	89.4	69.5	105.2
	qNa/KR-1	140	RNAK	1	1	4.1	8	66.4	0	79.4
	qNa/KR-12	140	RNAK	12	1	5.1	17	77	45.8	105.7
	qNa/KR-8	140	RNAK	8	1	3	3	75.3	58.7	81.4
	qNa/KR-9	140	RNAK	9	1	15.2	32	27	5.9	44.2
	qKS-1	140	SK	1	1	4.7	5	66.4	0	79.4
	qKS-11	140	SK	11	1	3	5	16.5	0	23.4
	qKS-12	140	SK	12	1	3.3	5	7	45.8	45.8
	qKS-9	140	SK	9	1	3.5	5	44.2	27	51.3
	qNa/KS-4	140	SNAK	4	1	2.8	12	48.1	23.9	67.6
	qNa/KS-7	140	SNAK	7	1	5.2	6	89.4	69.5	105.2
	qNaL-1.1	140	FNA	1	1	3.3	6	66.4	0	79.4
	qNaL-1.2	140	FNA	1	1	7.7	45	244.4	297.9	297.9
	qNa/KL-1.1	140	FNAK	1	1	7.6	13	144.1	127.1	181.1
	qNa/KL-1.2	140	FNAK	1	1	8.1	32	244.4	210.9	297.9
	qNa/KL-1.3	140	FNAK	1	1	7.4	42	244.4	297.9	297.9
	qNa/KL-6	140	FNAK	6	1	3.4	17	59.9	22.1	85.2
	qSSIGY-6	140	SSI	6	1	3.2	45	22.1	22.1	59.9
	qSTIGY-10	140	STI	10	1	2.6	7	5.8	0	16
	qSTIGY-2	140	STI	2	1	6	4	213.9	213.9	240.5
purum17	qSIS1.1	138	SES	1	1	2.26	4.1	92.7	91.43	93.97
ILS	qSIS2.1	138	SES	2	1	2.13	7.5	36.14	21.38	50.9
	qSIS2.2	138	SES	2	1	2.43	4.5	65.915	59.51	72.32
	qSIS5.1	138	SES	5	1	2.52	7.3	82.35	75.4	89.3
	qNa2.1	138	SNA	2	1	2.07	6.8	76.92	72.32	81.52
	qNa2.2	138	SNA	2	1	2.37	2.5	115.85	108.23	123.47
	qNa3.1	138	SNA	3	1	3.18	5.9	131.425	119.12	143.73
	qNa8.1	138	SNA	8	1	2.89	6.3	9.55	0.39	18.71
	qK1.2	138	SK	1	1	3.51	5.7	45.78	45.41	46.15
	qK2.1	138	SK	2	1	2.16	10.1	36.14	21.38	50.9
	qK2.2	138	SK	2	1	2.21	5.2	55.205	50.9	59.51
	qK4.1	138	SK	4	1	2.75	8.9	100.475	93.71	107.24
	qNaK1.1	138	SNAK	1	1	2.08	8.3	92.7	91.43	93.97
	qNaK4.1	138	SNAK	4	1	3.12	10.1	100.475	93.71	107.24
	qCHL1.1	138	CHL	1	1	2.08	2.3	38.15	35.6	40.7
	qCHL1.2	138	CHL	1	1	2.93	0.7	45.78	45.41	46.15
	qCHL1.3	138	CHL	1	1	3.28	3.6	49.185	46.15	52.22
	qCHL3.1	138	CHL	3	1	3.72	3.6	131.425	119.12	143.73
	qCHL6.1	138	CHL	6	1	3.87	3.7	26.845	19.38	34.31
	qCHL8.1	138	CHL	8	1	4.79	3.7	9.55	0.39	18.71
	qCHL8.2	138	CHL	8	1	4.14	3.8	44.25	40.3	48.2
	qCHL10.1	138	CHL	10	1	2.22	3.3	74.045	69.96	78.13
	qCHL12.1	138	CHL	12	1	7.53	5.7	12.625	6.32	18.93
	qCHL12.2	138	CHL	12	1	13.66	6.2	32.855	18.93	46.78
	qCHL12.3	138	CHL	12	1	2.82	3.4	51.715	46.78	56.65
	qCHL12.4	138	CHL	12	1	3.98	3.7	70.375	56.65	84.1
	qSHL4.1	138	SL	4	1	2.77	6.5	129.28	127.99	130.57
	qSHL11.1	138	SL	11	1	3.77	12.5	79.23	72.16	86.3
	qRTL3.1	138	RL	3	1	2.24	7	17.915	14.91	20.92
	qRTL6.1	138	RL	6	1	2.85	9	16.685	13.39	19.98
	qRTL11.1	138	RL	11	1	3.98	9.7	79.23	72.16	86.3
	qDWT4.1	138	SDW	4	1	2.01	4.7	84.12	77.4	90.84
	qDWT7.1	138	SDW	7	1	3.03	6	9.985	1.62	18.35
purum18	qSIS2.1	112	SES	2	1	2.2	4.4	160.665	145.1	176.23
ILS	qSIS3.1	112	SES	3	1	5.8	7.3	17.915	14.91	20.92
	qSIS5.1	112	SES	5	1	2.2	3.4	26.835	11.43	42.24
	qSIS5.2	112	SES	5	1	2.2	3.8	68.54	58.88	78.2
	qSIS8.1	112	SES	8	1	7.1	9.2	87.325	79.51	95.14
	qNa7.1	112	SNA	7	1	2.1	6	82.645	75.49	89.8
	qK1.1	112	SK	1	1	2.2	12.4	76.62	59.27	93.97
	qK3.1	112	SK	3	1	5.5	14.8	63.42	48.64	78.2
	qK8.1	112	SK	8	1	4	10	74.255	69	79.51
	qNaK1.1	112	SNAK	1	1	2.4	11.5	76.62	59.27	93.97
	qNaK3.1	112	SNAK	3	1	4.8	14.6	63.42	48.64	78.2
	qNaK8.1	112	SNAK	8	1	3.5	10.5	74.255	69	79.51
	qCHL6.1	112	CHL	6	1	2.2	8.9	56.185	51.3	61.07
	qSHL1.1	112	SL	1	1	3.6	4.6	14.16	10.98	17.34
	qSHL4.1	112	SL	4	1	5.2	10.9	10.055	2.7	17.41
	qSHL4.2	112	SL	4	1	6.2	13.6	99.04	90.84	107.24
	qSHL8.1	112	SL	8	1	9.5	14.2	69.5	69	70
	qRTL3.1	112	RL	3	1	2.3	2.5	17.915	14.91	20.92
	qRTL3.2	112	RL	3	1	5.4	2.9	111.835	104.55	119.12
	qRTL5.1	112	RL	5	1	3.3	2.7	6.67	1.91	11.43
	qRTL5.2	112	RL	5	1	3.5	2.7	68.54	58.88	78.2
	qRTL6.1	112	RL	6	1	3.2	2.9	79.82	76.44	83.2
	qRTL7.1	112	RL	7	1	2.8	2.5	82.645	75.49	89.8
	qRTL7.2	112	RL	7	1	2.5	2.7	100.06	90.79	109.33
	qRTL8.1	112	RL	8	1	9.9	4.6	69.5	69	70
	qRTL9.1	112	RL	9	1	3.5	2.8	39.1	32.1	46.1
	qRTL10.1	112	RL	10	1	3	2.9	46.26	39.5	53.02
	qRTL10.2	112	RL	10	1	2.1	2.2	84.655	82.12	87.19
	qRTL11.1	112	RL	11	1	2.5	2.9	75.4	71.2	79.6
	qDWT8.1	112	SDW	8	1	4.9	17.6	74.255	69	79.51
	qDWT9.1	112	SDW	9	1	2.2	7.8	64.97	60.48	69.46
	qDWT11.1	112	SDW	11	1	2	6.9	28.9	22.51	35.29
	qSRI-Na1.1	112	RLSNA	1	1	2.4	8.8	51.01	46.15	55.87
	qSRI-K2.1	112	RLSK	2	1	2.2	2.6	42.03	35.2	48.86
	qSRI-K7.1	112	RLSK	7	1	2.3	2.6	70.795	66.1	75.49
	qSRI-K7.2	112	RLSK	7	1	2.1	2.5	100.06	90.79	109.33
	qSRI-K9.1	112	RLSK	9	1	4.6	12.5	39.1	32.1	46.1
	qSRI-NaK2.1	112	RLSNAK	2	1	2.4	2.4	42.03	35.2	48.86
	qSRI-NaK7.1	112	RLSNAK	7	1	2.6	2.9	70.795	66.1	75.49
	qSRI-NaK9.1	112	RLSNAK	9	1	4.8	13.3	39.1	32.1	46.1
	qSRI-SHL2.1	112	RLSL	2	1	2.5	1.2	160.665	145.1	176.23
	qSRI-SHL12.1	112	RLSL	12	1	2.1	2.2	55.225	53.8	56.65
	qSRI-RTL1.1	112	RLRL	1	1	3.1	3.4	14.16	10.98	17.34
	qSRI-RTL3.1	112	RLRL	3	1	2.4	8.3	111.835	104.55	119.12
	qSRI-RTL5.1	112	RLRL	5	1	2.3	7.8	6.67	1.91	11.43
	qSRI-RTL8.1	112	RLRL	8	1	2.1	2.3	69.5	69	70
	qSRI-RTL10.1	112	RLRL	10	1	2.1	2.2	30.24	20.98	39.5
	qSRI-DWT8.1	112	RLSDW	8	1	3.2	2.5	102.135	95.14	109.13
	qSRI-DWT10.1	112	RLSDW	10	1	5.1	2.1	76.37	70.62	82.12
	qSRI-DWT12.1	112	RLSDW	12	1	2.9	2.3	89.73	84.1	95.36
qiu	qSST1	200	SES	1	1	8.79	11.13	117.85	113	122.7
ILS	qSST5	200	SES	5	1	9.08	13.32	98.95	96.9	101
	qSST7	200	SES	7	1	4.32	8.16	75.15	67	83.3
	qSST9	200	SES	9	1	5.34	9.34	100.05	85.4	114.7
	qDSS3	200	SDS	3	1	2.8	5.13	46.6	29.2	64
	qDSS11	200	SDS	11	1	2.51	7.39	32.7	27.9	37.5
	qSNC3	200	SNA	3	1	2.65	9.31	113.15	100.6	125.7
	qSKC1.2	200	SK	1	1	3.04	8.65	141.3	134.8	147.8
	qSKC3	200	SK	3	1	2.83	7.54	91.1	81.7	100.5
	qSKC10	200	SK	10	1	5.43	10.44	36	25.2	46.8
	qSST2	200	SES	2	1	2.64	5.43	32.1	14.4	49.8
	qSST11	200	SES	11	1	10.04	13.75	32.7	27.9	37.5
	qDSS2.1	200	SDS	2	1	6.16	9.41	3.45	0	6.9
	qDSS9	200	SDS	9	1	2.75	5.31	83.9	82.4	85.4
	qDSS11	200	SDS	11	1	8.01	12.51	32.7	27.9	37.5
	qSNC5	200	SNA	5	1	3.54	8.93	13.35	0	26.7
	qSKC1.1	200	SK	1	1	4.7	9.07	110.8	101.4	120.2
	qSKC11	200	SK	11	1	3.82	6.31	48.95	43.9	54
rahman17	qSES1.1	145	SES	1	1	3.2	10.7	110	91.68	125.01
RILs	qSES1.2	145	SES	1	1	4.9	8.8	128	125.01	149.49
	qSES1.3	145	SES	1	1	17.5	39.9	170	166.54	172.7
	qSES1.4	145	SES	1	1	20.6	42.3	175	172.7	183.5
	qSES1.5	145	SES	1	1	3.8	5.4	194	192.36	194.25
	qSES4.1	145	SES	4	1	3.8	5.8	32	30.64	32.96
	qSL1.1	145	SL	1	1	4.4	18.5	59	219.87	224.43
	qSL1.2	145	SL	1	1	6.5	17.9	169	166.54	172.7
	qSL1.3	145	SL	1	1	5.7	19.5	177	172.7	183.5
	qSL1.4	145	SL	1	1	5.6	15.3	221	219.87	224.43
	qSL12.1	145	SL	12	1	3.3	7.2	58	56.36	69.44
	qRL1.1	145	RL	1	1	4.8	14.3	168	166.54	172.07
	qRL1.2	145	RL	1	1	4.2	13.5	175	172.7	183.5
	qRL3.1	145	RL	3	1	3.2	21.9	104	96.51	123.19
	qRL11.1	145	RL	11	1	5	14.7	22	21.75	23.45
	qFWsht1.1	145	SFW	1	1	5.5	10.2	0	0	53.87
	qFWsht1.2	145	SFW	1	1	3.6	21.1	175	172.7	183.5
	qFWsht1.3	145	SFW	1	1	4.5	13.8	194	192.36	194.25
	qFWsht2.1	145	SFW	2	1	3.1	27.2	55	54.14	76.35
	qFWsht4.1	145	SFW	4	1	6.1	28.9	12	0.34	19.26
	qFWsht4.2	145	SFW	4	1	4.3	8.8	32	30.64	32.96
	qFWsht6.1	145	SFW	6	1	3.2	37.8	115	155.86	182.62
	qFWsht6.1	145	SFW	6	1	3.3	47.1	115	155.86	182.62
	qFWsht8.1	145	SFW	8	1	3.5	47.1	105	50.36	59.09
	qFWsht12.1	145	SFW	12	1	4.4	8	78	75.87	78.13
	qDWsht1.1	145	SDW	1	1	3.4	5.5	0	0	53.87
	qDWsht1.2	145	SDW	1	1	3.4	19.6	175	172.7	183.5
	qDWsht1.3	145	SDW	1	1	3.9	12	194	192.36	194.25
	qDWsht4.1	145	SDW	4	1	8.3	30.1	13	0.34	19.26
	qDWsht4.2	145	SDW	4	1	3.2	5.9	32	30.64	32.96
	qDWsht5.1	145	SDW	5	1	3.2	46.9	38	222.7	45.75
	qDWsht6.1	145	SDW	6	1	3.7	48.4	115	155.86	182.62
	qDWsht7.1	145	SDW	7	1	3.3	5.7	107	104.69	107.14
	qDWsht8.1	145	SDW	8	1	3.8	47.2	105	50.36	59.09
	qDWsht12.1	145	SDW	12	1	4.6	7.5	78	75.87	78.13
rahman19	qSES3.1	94	SES	3	1	5.3	23	111	95.8	119.2
F2	qSES5.2	94	SES	5	1	3.7	17	88	63.6	101.9
	qSES12.3	94	SES	12	1	2.9	17	31	14.3	35.5
	qSur1.1	94	SDS	1	1	3.5	16	162.9	147.5	186.3
	qSur3.2	94	SDS	3	1	3.7	17	111	95.8	119.2
	qSur12.3	94	SDS	12	1	2.8	14	67.1	58.7	88.8
	qSL1.1	94	SL	1	1	3.4	16	25.9	17.1	31.3
	qSL5.3	94	SL	5	1	3.9	18	88	63.6	101.9
	qBMs3.1	94	SFW	3	1	3	13	111	95.8	119.2
	qBMs5.2	94	SFW	5	1	4.1	18	88	63.6	101.9
	qBMs12.3	94	SFW	12	1	3.8	16	31	14.3	35.5
	qBMr1.1	94	RFW	1	1	3.5	17	162.9	147.5	186.3
	qBMr3.2	94	RFW	3	1	3.6	17	111	95.8	119.2
	qBMr12.3	94	RFW	12	1	3.5	15	31	14.3	35.5
	qNa1.1	94	SNA	1	1	3	12	162.9	147.5	186.3
	qNa2.2	94	SNA	2	1	3.2	15	109	109.1	136.5
	qNa3.3	94	SNA	3	1	4.7	21	111	95.8	119.2
	qNa5.4	94	SNA	5	1	2.8	13	88	63.6	101.9
	qK1.1	94	SK	1	1	4.6	30	162.9	147.5	186.3
	qK3.2	94	SK	3	1	4.5	20	111	95.8	119.2
	qK12.3	94	SK	12	1	3.5	15	31	14.3	35.5
	qNaK-R1.1	94	SNAK	1	1	3.1	15	162.9	147.5	186.3
	qNaK-R2.2	94	SNAK	2	1	3.5	17	109.1	99.8	136.5
	qNaK-R3.3	94	SNAK	3	1	4.4	22	111	95.8	119.2
	qNaK-R5.4	94	SNAK	5	1	3.1	15	88	63.6	101.9
	qSPAD10.1	94	CHL	10	1	3.2	15	33.2	13.1	54.9
tian	qSTS1	87	SES	1	1	2.8962	11	31.25	26.3	32.65
ILS	qSTS2	87	SES	2	1	2.27084	9	47.8891	44.6	51.7108
	qSTS7	87	SES	7	1	2.65561	10	95.3	85.7357	115.013
	qRRW3	87	RLRDW	3	1	2.16115	8	132.141	121.178	179.7
	qRRW6	87	RLRDW	6	1	4.30103	17	24.4223	20.3	75.5
	qRRW7	87	RLRDW	7	1	5	22	76.7662	75.4876	85.7357
	qRRW10	87	RLRDW	10	1	5	26	59.4	20.9834	87.7002
	qRSW6	87	RLSDW	6	1	2.20135	8	24.4223	20.3	75.5
	qRSW7	87	RLSDW	7	1	2.90309	11	76.7662	75.4876	85.7357
	qRSW9	87	RLSDW	9	1	2.06702	8	89.0657	79.0838	112.3
	qRSW10	87	RLSDW	10	1	4.69897	19	59.4	20.9834	87.7002
	qRTW6	87	RTDW	6	1	2.74473	11	24.4223	20.3	75.5
	qRTW7	87	RTDW	7	1	3.56864	14	76.7662	75.4876	85.7357
	qRTW9	87	RTDW	9	1	2.15802	8	89.0657	79.0838	112.3
	qRTW10	87	RTDW	10	1	5	22	59.4	20.9834	87.7002
wang10	qIR-4	150	IR	4	1	4.1	22.9	125.805	122.69	128.92
RILs	qIR-12	150	IR	12	1	2.5	18	85.985	78.02	93.95
	qIR-2	150	IR	2	1	2.9	4.6	135.405	132.1	138.71
	qIR-3	150	IR	3	1	3.3	8.6	137.155	136.22	138.09
	qIR-8	150	IR	8	1	3.7	7.7	85.235	83.42	87.05
	qIR-10	150	IR	10	1	2.6	43.6	81.935	79.31	84.56
	qGP-4-1	150	GP	4	1	2.6	9	19.79	7.96	31.62
	qGP-4-2	150	GP	4	1	2.6	8	132.85	128.92	136.78
	qGP-7-1	150	GP	7	1	3	16	46.88	18.27	75.49
	qGP-10	150	GP	10	1	2.5	6.6	63.81	59.4	68.22
	qGP-4-1	150	GP	4	1	3	10.2	19.79	7.96	31.62
	qGP-7-1	150	GP	7	1	3.2	12.5	46.88	18.27	75.49
	qGP-10	150	GP	10	1	2.5	6.6	63.81	59.4	68.22
	qIR-4	150	IR	4	1	3.5	6.5	125.805	122.69	128.92
	qIR-6	150	IR	6	1	7	33.6	26.275	24.42	28.13
	qIR-9	150	IR	9	1	5.8	33.7	88.63	87.06	90.2
	qGP-7-2	150	GP	7	1	4	9.6	92.305	90.59	94.02
	qGP-2	150	GP	2	1	32	36.5	90.295	84.2	96.39
	qGP-3	150	GP	3	1	10.9	11.3	137.145	136.2	138.09
	qGP-9	150	GP	9	1	26.6	43.7	54.795	43.2	66.39
wang12	qSH1.2	150	SH	1	1	7.3	20.5	146.515	140.07	152.96
RILs	qSH4	150	SH	4	1	3.1	9.9	19.79	7.96	31.62
	qSH1.3	150	SH	1	1	3.5	14.4	162.215	155.7	168.73
	qSH12.1	150	SH	12	1	3	11.9	94.815	93.95	95.68
	qDSW6.1	150	DSW	6	1	4.1	20.1	89.79	65	114.58
	qDSW6.2	150	DSW	6	1	6.9	23.9	118.805	116.2	121.41
	qDSW12.1	150	DSW	12	1	4.7	17.1	94.815	93.95	95.68
	qSH1.1	150	SH	1	1	4.1	9.3	61.73	39.5	83.96
	qSH1.3	150	SH	1	1	4.2	14.7	162.215	155.7	168.73
	qSH12.2	150	SH	12	1	4.6	17.2	99.055	95.68	102.43
	qDRW6	150	DRW	6	1	3	7.8	38.46	28.13	48.79
	qDRW11	150	DRW	11	1	2.9	9.6	66.505	60.85	72.16
zheng	qSES-2	190	SES	2	1	4.05	11.25	21.875	15.05	28.7
BC2F2	qSES-7	190	SES	7	1	3.12	7.95	17.75	13.02	22.48
	qSNC-1	190	SNA	1	1	2.87	12.36	64.545	37.66	91.43
	qSNC-2	190	SNA	2	1	2.95	10.12	21.875	15.05	28.7
	qSNC-11	190	SNA	11	1	3.83	9.26	86.255	72.16	100.35
	qSNC-12	190	SNA	12	1	3.22	17.95	69.355	53.51	85.2
	qSKC-1	190	SK	1	1	2.82	12.35	64.545	37.66	91.43
	qSKC-2	190	SK	2	1	3.22	13.52	21.875	15.05	28.7
	qSKC-5	190	SK	5	1	2.95	8.42	83.48	79.09	87.87
	qRNC-6	190	RNA	6	1	3.8	14.26	92.245	91.51	92.98
	qRNC-7	190	RNA	7	1	2.58	6.45	77.87	76.77	78.97
	qRNC-9	190	RNA	9	1	4.13	16.58	81.07	79.08	83.06
	qRKC-6	190	RK	6	1	2.83	10.1	100.67	97.24	104.1

## Sheet: meta from all
QTL name	chr	Position		marker left	marker right	CI(95%)	left position	right position	genomic left	genomic right	no of candidate qtls	Traits						Distance	UCI(95%)	Weight
MQTL1.1	1	51.58		Bin1_11.35-11.5	Bin1_11.65-11.87	0.73	51.452	51.683	11.425	11.46	28							6.25	?	0.54
MQTL1.2	1	102.58		Bin1_22.95-23.21	Bin1_23.36-23.5	0.1	102.4	102.685	23.08	23.43	75							-	?	0.28
MQTL2.1	2	29.86		Dj02_07536262F	Dj02_07781792F	0.47	29.85	29.9	7.53626	7.78179	17							3.97	0	0.3
MQTL2.2	2	57.72		Dj02_14366103F	Bin2_10.14-10.79	0.49	57.466	58.2	14.3661	10.595	18							3.78	0	0.07
	2	82.14		Sj02_20734753R	Sj02_21161357R	0.87	82.121	82.151	20.7348	21.1614	1							0.29	0	0.19
MQTL2.3	2	83.78		Sj02_21161357R	Dj02_21613227F	0.81	83.719	83.82	21.1614	21.6132	7							1.5	0	0.09
	2	94.11		Dj02_23906291R	Sj02_24185734F	0.49	94.004	94.145	23.9063	24.1857	4							-	0	0.2
MQTL3.1	3	30.91		Sj03_07607092R	Dj03_08259469F	1.22	30.907	30.934	7.60709	8.25947	7							1.31	1.47	0.1
	3	41.03		Sj03_09896360F	Dj03_10906789F	2.47	40.989	41.095	9.89636	10.9068	3							2.06	2.7	0.17
MQTL3.2	3	57.79		Dj03_13985031R	Sj03_15864306F	4.25	57.78	57.812	13.985	15.8643	9							2.65	4.24	0.05
	3	75.74		Dj03_19251737F	Sj03_19593937F	0.52	75.38	75.89	19.2517	19.5939	3							1.55	0.52	0.4
MQTL3.3	3	86.05		Dj03_21966002R	Dj03_22049522R	0.1	86.025	86.099	21.966	22.0495	16							-	0.34	0.12
MQTL4.1	4	19.47		Dj04_04170196F	Dj04_05950987R	3.54	19.444	19.5	4.1702	5.95099	5							1.78	2.3	0.08
	4	29.14		Dj04_07389255R	Dj04_07593548R	0.29	28.693	29.266	7.38926	7.59355	2							1.25	0.29	0.07
	4	36.39		Sj04_08642688R	Sj04_10032831R	2.41	36.367	36.413	8.64269	10.0328	2							1.29	2.41	0.04
	4	44.23		Dj04_11058421R	Dj04_11691619R	1.2	43.986	44.291	11.0584	11.6916	1							1.41	1.2	0.14
MQTL4.2	4	52.5		Dj04_13251149F	Dj04_13674458R	0.72	52.438	52.6	13.2511	13.6745	5							1.47	0.72	0.2
MQTL4.3	4	61.26		Bin4_13.97-14.12	Dj04_16001101R	1.17	60.938	61.228	14.045	16.0011	8							2.53	1.61	0.28
MQTL4.4	4	80.26		Sj04_20496453R	Sj04_20593680F	0.16	80.2	80.275	20.4965	20.5937	13							-	1.48	0.03
	5	0.62		Dj05_00087443R	Sj05_00284249R	0.28	0.619	0.624	0.087443	0.284249	1							0.51	0.28	0.03
	5	1.31		Dj05_00346988F	Sj05_00426320R	0.14	1.219	1.505	0.346988	0.42632	1							12.46	0.14	0.07
	5	15.35		Dj05_03646263R	Bin5_3.35-3.52	1.2	15.13	15.446	3.64626	3.435	3							6.55	1.22	0.04
	5	20.57		Dj05_05140847R	Sj05_05429548R	0.55	20.535	20.592	5.14085	5.42955	2							5.29	0.55	0.03
	5	28.69		Dj05_06947490R	Bin5_6.13-6.33	1.5	28.569	28.925	6.94749	7.23	1							2.31	1.5	0.17
MQTL5.1	5	40.08		Sj05_09216782R	Sj05_11207151R	3.97	39.658	40.5	9.21678	11.2072	7							2.37	3.97	0.18
MQTL5.2	5	55.1		Dj05_13712994R	Sj05_14450116F	1.47	54.822	55.33	13.713	14.4501	5							1.41	1.47	0.07
	5	63.06		Sj05_15756028R	Bin5_13.38-13.55	1.43	63	63.088	15.756	16	2							3.05	1.43	0.36
MQTL5.3	5	82.82		Sj05_21045832R	Dj05_21302103F	0.4	82.754	82.923	21.0458	21.3021	15							-	0.4	0.04
	6	10.2		Dj06_02526896F	Dj06_02726962F	0.42	10.141	10.265	2.5269	2.72696	2							4.56	0	0.06
	6	18.01		Dj06_04127010F	Dj06_05080843R	1.78	17.959	18.015	4.12701	5.08084	3							3.23	0	0.08
	6	29		Dj06_07088763R	Bin6_5.11-5.52	1.29	28.977	29.013	7.08876	5	4							1.54	0	0.15
MQTL6.1	6	38.97		Sj06_09382846R	Dj06_10547551F	2.24	38.855	39.032	9.38285	10.5476	5							2.36	0	0.11
	6	55.61		Dj06_14126219R	Sj06_14265366R	0.21	55.521	55.639	14.1262	14.2654	3							1.11	0	0.11
	6	62.05		Sj06_15357537F	Sj06_16286298F	1.93	61.911	62.055	15.3575	16.2863	3							1.17	0	0.17
MQTL6.2	6	70.25		Dj06_17122068R	Bin6_12.44-13.03	3.17	70.231	70.274	17.1221	12.735	6							2.96	0	0.22
MQTL6.3	6	93.62		Sj06_23592921R	Sj06_24128786R	1.19	93.601	93.62	23.5929	24.1288	10							8.64	0	0.02
	6	143.11		Bin6_24.99-25.55	Bin6_26.29-26.39	1.77	143.059	143.2	25.27	26.34	1							-	0	0.25
MQTL7.1	7	61.24		Dj07_14488453R	Sj07_16873873F	4.83	61.143	61.367	14.4885	16.8739	9							1.97	0.4	0.05
	7	71.51		Dj07_17822391F	Sj07_18705527R	1.72	71.476	71.74	17.8224	18.7055	2							-	0.12	0.11
	8	23.1		Sj08_05781693R	Sj08_06044001R	0.52	23.029	23.142	5.78169	6.044	3							0.74	0.52	0.09
	8	29.06		Dj08_07199222F	Dj08_07660555R	0.89	29	29.2	7.19922	7.66055	3							3.02	0.89	0.11
	8	51.97		Sj08_12727680F	Sj08_13753680F	1.91	51.95	52.188	12.7277	13.7537	2							0.99	1.91	0.09
	8	58.29		Dj08_14011170F	Sj08_15714914F	3.22	58.267	58.38	14.0112	15.7149	3							1.25	3.22	0.06
	8	63.94		Dj08_16182076R	Sj08_16466791F	0.56	63.91	63.963	16.1821	16.4668	2							0.86	0.58	0.12
	8	66.85		Dj08_16916155F	Dj08_17215180R	0.58	66.838	66.862	16.9162	17.2152	3							0.86	0.58	0.11
	8	70.46		Sj08_17836122F	Sj08_18161763R	0.59	70.31	70.421	17.8361	18.1618	1							1.16	0.59	0.08
	8	76.74		Dj08_18759191F	Sj08_20428985F	3.28	76.728	76.763	18.7592	20.429	1							1.17	3.28	0.19
MQTL8.1	8	84.94		Sj08_21582839F	Dj08_21828309F	0.3	84.831	85.121	21.5828	21.8283	6							-	0.3	0.24
MQTL9.1	9	24.86		Dj09_06118286F	Dj09_06831346F	1.39	24.801	24.917	6.11829	6.83135	9							2.94	2.12	0.22
MQTL9.2	9	41.54		Dj09_10618925R	Dj09_10752402R	0.09	41.538	41.6	10.6189	10.7524	7							3.65	0.86	0.43
MQTL9.3	9	62.92		Dj09_16057823R	Bin9_14.39-14.71	0.49	62.676	62.922	16.0578	14.55	14							4.13	2.4	0.08
	9	93.58		Bin9_20.86-21.26	Bin9_21.26-22.25	0.63	93.555	93.607	21.06	21.75	2							-	0.63	0.14
MQTL10.1	10	85.23		Dj10_21071821F	Sj10_22586330F	2.95	85.19	85.247	21.0718	22.5863	16							3.98	3.59	0.19
MQTL10.2	10	126.18		RM8207	RM3152	0.73	126.159	126.409			6							-	3.36	0.05
	11	4.21		Dj11_00856573F	Dj11_01638138F	1.46	4.2	4.245	0.856573	1.63814	1							1.51	9.23	0.14
	11	8.49		Dj11_02304244R	Sj11_02357853F	0.07	8.427	8.541	2.30424	2.35785	3							2.97	0.07	0.14
	11	38.9		Sj11_09688800F	Dj11_10481269F	1.64	38.818	38.904	9.6888	10.4813	4							1.74	13.4	0.12
	11	50.07		Dj11_12928217R	Bin11_13.58-13.74	1.59	49.931	50.073	12.9282	13.66	2							2.4	1.59	0.06
	11	62.78		S11_15844221	Dj11_16422148F	1	62.759	62.796	15.8442	16.4221	1							1.4	1.97	0.23
MQTL11.1	11	67.46		Dj11_17355923R	Dj11_17412175F	0.11	67.429	67.532	17.3559	17.4122	7							-	1.58	0.1
	12	11.2		Dj12_2591854F	Sj12_03404046F	1.45	11.181	11.248	2.59185	3.40405	4							0.9	0	0.08
	12	16.12		Dj12_4054130R	Dj12_4414536F	0.69	16.047	16.134	4.05413	4.41454	3							2.34	0	0.02
	12	44.6		Sj12_11083661F	Dj12_11875519F	1.54	44.312	44.844	11.0837	11.8755	4							0.86	0	0.13
	12	50.29		Sj12_12854697F	Sj12_13029868R	0.31	50.156	50.321	12.8547	13.0299	2							2.68	0	0.15
MQTL12.1	12	65.97		Dj12_16350381F	S12_17681133	2.26	65.9	66.022	16.3504	17.6811	5							1.46	0	0.3
MQTL12.2	12	72.57		Bin12_17.05-17.16	S12_18855850	0.04	72.4	72.7	17.105	18.8559	13							-	0

## Sheet: meta morph
QTL	chr	Position	marker left	marker right	CI(95%)	left position	right position	genomic left	genomic right	no of candidate qtls	Traits					Weight	Distance	UCI(95%)
	1	45.54	Dj01_11451523F	Dj01_11747889R	0.45	45.51	45.558	11.4515	11.7479	4						0.11	0.96	0
MQTL1.6	1	53.04	Dj01_13193179F	Bin1_11.98-12.32	1.35	52.98	53.098	13.1932	14.23	11						0.18	3.47	0
	1	71.1	Dj01_17913806F	Sj01_18108513F	0.83	70.985	71.235	17.9138	18.1085	2						0.03	4.06	0
MQTL1.7	1	93.73	Dj01_23852434R	Dj01_23986664R	0.23	93.66	93.757	23.8524	23.9867	39						0.51	-	0
MQTL2.7	2	29.84	Sj02_07525457R	Dj02_07781792F	0.47	29.656	29.85	7.52546	7.78179	12						0.33	1.97	0
	2	57.72	Dj02_13958074R	Sj02_15628225R	3.33	57.466	58.2	13.9581	15.6282	1						0.09	1.66	0
	2	71.14	Dj02_17960805F	Dj02_18420474R	0.85	71.118	71.291	17.9608	18.4205	2						0.07	1.8	0
MQTL2.8	2	83.51	Sj02_21146226F	Dj02_21461962R	0.03	83.415	83.713	21.1462	21.462	14						0.35	-	0
MQTL3.5	3	20.16	Sj03_05343807R	Sj03_05349416F	0.49	20.159	20.165	5.34381	5.34942	5						0.14	2.14	0.64
	3	30.35	Sj03_07508353F	Dj03_08126378F	1.24	30.325	30.353	7.50835	8.12638	3						0.11	1.48	1.24
	3	40.44	Sj03_09754514F	Dj03_10765931R	2.47	40.43	40.446	9.75451	10.7659	3						0.16	2.38	2.54
MQTL3.6	3	58.53	Sj03_13841038R	Sj03_16147935F	4.55	58.409	58.532	13.841	16.1479	5						0.17	3.77	5.37
MQTL3.7	3	86.29	Dj03_22049522R	Dj03_22107671R	0.08	86.275	86.389	22.0495	22.1077	14						0.37	-	0.91
MQTL4.5	4	19.44	Dj04_04170196F	Dj04_05928778R	3.55	19.427	19.443	4.1702	5.92878	5						0.17	1.8	2.57
MQTL4.6	4	29.14	Dj04_07389255R	Dj04_07593548R	0.29	28.693	29.266	7.38926	7.59355	5						0.16	4.02	0.29
	4	52.48	Dj04_12650719R	Dj04_14237029R	3.15	52.438	52.6	12.6507	14.237	4						0.11	1.41	1.51
MQTL4.7	4	59.66	Dj04_14237029R	Bin4_14.55-14.97	4.12	58.5	58.663	14.237	14.76	5						0.15	1.63	1.61
	4	68.59	Dj04_16709517R	Dj04_18360204R	3.03	68.514	68.592	16.7095	18.3602	4						0.14	1.73	3.01
MQTL4.8	4	80.58	Sj04_20593680F	Dj04_20683782F	0.1	80.504	80.588	20.5937	20.6838	5						0.19	-	1.81
	5	1.18	Sj05_00292585F	Dj05_00419873F	0.12	1.105	1.219	0.292585	0.419873	2						0.05	31.21	0.23
	5	15.31	Sj05_03619554F	Sj05_04236843R	1.25	15.13	15.446	3.61955	4.23684	2						0.05	8.01	1.25
	5	20.57	Dj05_05140847R	Dj05_05422273F	0.55	20.535	20.592	5.14085	5.42227	2						0.06	3.57	0.55
	5	29.33	Dj05_07159743R	Dj05_07915501F	1.44	29.275	29.411	7.15974	7.9155	3						0.08	5.42	3.3
MQTL5.4	5	54.56	Sj05_13572519F	Sj05_14344276R	1.44	54.464	54.593	13.5725	14.3443	8						0.27	1.6	1.97
	5	63.06	Sj05_15756028R	Bin5_13.38-13.55	1.43	63	63.088	15.756	13.465	2						0.08	3.09	4.84
MQTL5.5	5	81.68	S5_20820664	Dj05_20956305F	0.44	82.628	82.718	20.8207	20.9563	12						0.38	-	0.45
	6	10.2	Dj06_02441918R	Dj06_02726962F	0.59	10.141	10.265	2.44192	2.72696	1						0.03	3.71	63.57
	6	27.09	Sj06_06485399F	Dj06_07356656R	1.7	27.057	27.185	6.4854	7.35666	1						0.07	1.72	1.79
MQTL6.5	6	39.84	Dj06_09635471F	Sj06_10727303F	2.13	39.601	39.849	9.63547	10.7273	8						0.25	2.98	4.68
MQTL6.6	6	63.1	Bin6_11.04-11.16	Sj06_16652720F	1.81	63.079	63.236	11.1	16.6527	10						0.29	4.17	8.96
MQTL6.7	6	96.2	Sj06_24039978F	Sj06_25103415R	2.05	96.085	96.203	24.04	25.1034	9						0.24	7.56	16.79
	6	143.11	RM20608	Bin6_26.29-26.39	1.77	142.767	143.2		26.34	1						0.02	-	1.77
	7	1.27	Sj07_00020401R	Dj07_00702266F	1.4	1.263	1.271	0.020401	0.702266	1						0.02	2.14	0.9
MQTL7.2	7	9.47	Sj07_01801193R	Sj07_03154026R	2.49	9.419	9.55	1.80119	3.15403	6						0.17	2.78	1.96
	7	51.22	Sj07_12917011R	Dj07_13278293F	0.71	51.198	51.296	12.917	13.2783	4						0.19	0.79	0.87
MQTL7.3	7	56.92	Dj07_14488453R	Dj07_14672955R	0.38	56.89	56.961	14.4885	14.673	5						0.34	0.74	0.38
	7	61.5	Dj07_15679387F	Sj07_15770335R	0.01	61.383	61.74	15.6794	15.7703	2						0.09	-	0.53
MQTL8.3	8	23.1	Sj08_05750246F	Sj08_06044001R	0.52	23.029	23.142	5.75025	6.044	5						0.15	0.75	0.52
	8	29.05	Dj08_07199222F	Dj08_07660555R	0.89	29	29.2	7.19922	7.66055	1						0.08	2.02	0.89
	8	42.71	Sj08_10839663R	Sj08_11031960R	0.28	42.69	42.754	10.8397	11.032	1						0.05	1.55	0.28
	8	52	Sj08_12727680F	Sj08_13784736F	1.96	51.95	52.188	12.7277	13.7847	1						0.08	0.63	1.96
	8	58.48	Dj08_14173514F	Dj08_15774856F	3.41	58.458	58.581	14.1735	15.7749	1						0.1	2.02	3.41
	8	66.85	Dj08_16916155F	Dj08_17215180R	0.58	66.838	66.862	16.9162	17.2152	4						0.14	1.18	0.58
	8	70.46	Sj08_17836122F	Sj08_18161763R	0.59	70.421	70.467	17.8361	18.1618	1						0.09	1.57	0.59
	8	76.58	Dj08_18747211R	Sj08_20414708R	3.22	70.5	70.61	18.7472	20.4147	1						0.09	1.53	3.22
MQTL8.4	8	84.94	Sj08_21582839F	Dj08_21747733F	0.31	84.831	85.121	21.5828	21.7477	6						0.16	-	0.31
	9	13.57	Dj09_02600308F	Dj09_04560639R	3.69	13.547	13.631	2.60031	4.56064	1						0.06	2.9	3.69
	9	27.6	Dj09_06791595F	Dj09_07523355F	1.57	27.508	27.672	6.7916	7.52335	4						0.18	3.44	1.76
	9	41.51	Dj09_10723996F	Sj09_10752421F	0.09	41.434	41.538	10.724	10.7524	1						0.09	0.08	0.09
	9	41.81	Dj09_10723996F	Dj09_10861176R	0.3	41.797	41.811	10.724	10.8612	1						0.09	1.42	0.31
	9	47.65	Sj09_12146440F	Sj09_12417996R	0.5	47.434	47.661	12.1464	12.418	1						0.11	2.98	7.9
	9	62.75	Dj09_16078065R	Dj09_16273653R	0.5	62.671	62.676	16.0781	16.2737	4						0.28	0.95	6.98
	9	69.23	Sj09_17029000F	Dj09_18596107F	2.97	69.22	69.248	17.029	18.5961	1						0.11	3.6	2.97
	9	93.68	Bin9_20.86-21.26	Bin9_21.26-22.25	0.64	93.607	95.9	21.06	21.755	1						0.07	-	0.64
	10	51.64	Dj10_13102929R	Dj10_13395371R	0.5	51.037	51.81	13.1029	13.3954	1						0.05	2.77	0.5
MQTL10.3	10	84.49	Dj10_20992328F	Sj10_22266999F	2.52	84.404	84.59	20.9923	22.267	13						0.44	3.65	2.52
MQTL10.4	10	126.17	RM8207	RM311	0.54	126.159	126.409			6						0.23	-	4.26
	11	4.2	Dj11_00856573F	Sj11_01588543R	1.47	4.125	4.245	0.856573	1.58854	1						0.05	1.45	15.48
MQTL11.2	11	8.5	Dj11_02304244R	Sj11_02345272F	0.07	8.427	8.541	2.30424	2.34527	7						0.29	5.09	2.35
MQTL11.3	11	39.01	Sj11_09688800F	Dj11_10527020F	1.65	38.988	39.177	9.6888	10.527	5						0.28	3.91	2.76
	11	62.72	Dj11_15867308F	Dj11_16408944F	0.99	62.691	62.759	15.8673	16.4089	2						0.12	1.39	4.45
MQTL11.4	11	67.47	Dj11_17340485F	Sj11_17434166R	0.11	67.429	67.532	17.3405	17.4342	6						0.24	-	1.3
MQTL12.4	12	72.43	Bin12_17.05-17.16	Dj12_18705808F	0.04	72.4	72.7	17.105	18.7058	10						0.31	-	0.75

## Sheet: meta nak
QTL	chr	Position	marker left	marker right	CI(95%)	left position	right position	genomic left	genomic right	no of candidate qtls	Traits					Weight	Distance	UCI(95%)
--												13425188	13981650
MQTL1.3	1	53.71	Dj01_13425188F	Sj01_13981650R	1.03	53.666	53.814	13.4252	13.9817	10		17227651	18053167			0.24	0.55	?
	1	69.58	Dj01_17227651R	Sj01_18053167F	1	69.529	69.628	17.2277	18.0532	2		21160869	22728151			0.21	1.28	?
MQTL1.4	1	86.04	Sj01_21160869F	Sj01_22728151R	3.01	86	86.186	21.1609	22.7282	5		29556725	29707926			0.19	2.98	?
MQTL1.5	1	116.02	Dj01_29556725R	Dj01_29707926R	0.14	115.976	116.076	29.5567	29.7079	31		6374313	7234989			0.21	-	?
MQTL2.4	2	26.49	Dj02_06374313R	Dj02_07234989F	1.68	26.474	26.528	6.37431	7.23499	8		13307122	13470371			0.21	4.3	1.24
MQTL2.5	2	52.32	Sj02_13307122F	Dj02_13470371F	0.3	52.2	52.381	13.3071	13.4704	8		15807823	16056120			0.19	1.72	3.5
MQTL2.6	2	62.28	Sj02_15807823F	Sj02_16056120R	0.43	62.202	62.385	15.8078	16.0561	14		8991876	10553121			0.43	-	3.17
	3	37.97	Dj03_08991876F	Sj03_10553121R	3.08	37.96	38.066	8.99188	10.5531	3		11108193	14901674			0.15	1.62	5.43
MQTL3.4	3	50.68	Sj03_11108193R	Dj03_14901674R	7.43	50.672	50.691	11.1082	14.9017	6		19251737	19593937			0.28	3.29	11.58
	3	75.74	Dj03_19251737F	Sj03_19593937F	0.52	75.38	75.89	19.2517	19.5939	3		22107671	22308425			0.23	1.57	1.07
	3	86.73	Dj03_22107671R	Dj03_22308425F	0.4	86.673	86.747	22.1077	22.3084	4		8513161	11140629			0.34	-	0.4
	4	38.24	Dj04_08513161R	Dj04_11140629F	5.1	37.908	39.056	8.51316	11.1406	1		11058421	11691619			0.06	1.19	5.12
	4	44.24	Dj04_11058421R	Dj04_11691619R	1.2	44.291	44.291	11.0584	11.6916	1		13208124	13619194			0.06	1.49	1.2
	4	52.31	Dj04_13208124R	Sj04_13619194F	0.74	52.274	52.391	13.2081	13.6192	4		13340000	14430000			0.25	1.1	3.98
	4	59.43	Bin4_13.21-13.47	Bin4_14.31-14.55	2.06	59.4	59.919	13.34	14.43	2		1.65445e+07	18249696			0.19	1.16	2.91
	4	67.94	Dj04_16544534R	Sj04_18249696F	3.41	67.908	68.017	16.5445	18.2497	2		18360204	21067176			0.17	0.97	3.49
	4	77.01	Dj04_18360204R	Dj04_21067176F	5.31	76.919	77.025	18.3602	21.0672	3		87443	284249			0.24	-	8.34
	5	0.62	Dj05_00087443R	Sj05_00284249R	0.28	0.619	0.624	0.087443	0.284249	1		346988	426421			0.08	0.51	0.28
	5	1.31	Dj05_00346988F	Sj05_00426421F	0.14	1.219	1.505	0.346988	0.426421	1		2965029	5181595			0.08	10.14	0.14
	5	15.84	Dj05_02965029R	Sj05_05181595R	4.35	15.834	15.9	2.96503	5.18159	1		13360830	14844651			0.05	4.23	4.35
	5	55.1	Sj05_13360830F	Sj05_14844651F	2.93	54.822	55.33	13.3608	14.8447	1		15686652	1.64186e+07			0.14	1.13	2.97
	5	62.82	Dj05_15686652F	Dj05_16418642R	1.46	62.785	62.907	15.6867	16.4186	1		19694342	21726597			0.11	2.14	5.19
	5	81.13	Dj05_19694342F	Dj05_21726597F	3.95	80.994	81.244	19.6943	21.7266	1		23120805	25651685			0.28	1.68	3.96
	5	95.5	Sj05_23120805F	Dj05_25651685R	4.91	95.42	95.673	23.1208	25.6517	1		4.12701e+06	5208325			0.07	-	4.91
	6	18.04	Dj06_04127010F	Dj06_05208325F	2.37	18.015	18.147	4.12701	5.20833	2		4425000	8.37419e+06			0.1	5.5	10.22
	6	28.86	Bin6_4.34-4.51	Dj06_08374194F	3.98	28.851	28.977	4.425	8.37419	2		7730866	8948186			0.09	1.91	9.27
	6	32.57	Sj06_07730866F	Dj06_08948186R	2.28	32.548	32.6	7.73087	8.94819	1		14925956	17391129			0.06	2.08	2.36
	6	63.33	Sj06_14925956F	Sj06_17391129R	4.75	63.236	63.623	14.926	17.3911	1		16822772	18803272			0.06	1.21	4.79
MQTL6.4	6	69.57	Dj06_16822772F	Dj06_18803272F	3.69	69.536	69.585	16.8228	18.8033	5		23592921	23902659			0.27	3.76	3.71
	6	92.53	Sj06_23592921R	Dj06_23902659R	0.13	92.504	92.566	23.5929	23.9027	4		2243271	4187232			0.2	-	0.13
	7	12.52	Dj07_02243271F	Dj07_04187232R	3.8	12.534	12.572	2.24327	4.18723	4		5694269	10340759			0.22	4.37	3.87
	7	31.53	Sj07_05694269R	Dj07_10340759R	9.36	31.51	31.533	5.69427	10.3408	1		12925540	13572075			0.07	2.93	9.36
	7	51.93	Dj07_12925540R	Dj07_13572075R	1.19	51.899	51.971	12.9255	13.5721	4		15566174	15887872			0.3	1.21	1.2
	7	61.4	Dj07_15566174R	Sj07_15887872F	0.47	61.383	61.443	15.5662	15.8879	4		18456267	18529896			0.33	1.87	0.47
	7	72.4	Dj07_18456267F	Sj07_18529896F	0.15	72.378	72.46	18.4563	18.5299	1		13104810	1.61655e+07			0.08	-	0.15
	8	57.29	Dj08_13104810R	Dj08_16165476R	6	57.087	57.509	13.1048	16.1655	4		15174693	17511228			0.27	1.49	8.1
	8	63.97	Sj08_15174693F	Sj08_17511228R	4.58	63.964	63.972	15.1747	17.5112	4		18717359	22198956			0.26	2.08	7.73
MQTL8.2	8	80.14	Dj08_18717359R	Dj08_22198956R	6.79	80.01	80.17	18.7174	22.199	8		2480000	5782346			0.36	-	8.73
	9	16.76	Bin9_2.32-2.64	Dj09_05782346R	5.28	16.704	16.841	2.48	5.78235	1		6393161	7523355			0.11	1.36	5.28
	9	26.78	Dj09_06393161F	Dj09_07523355F	2.2	26.751	26.856	6.39316	7.52335	1		10693019	10752421			0.18	2.3	2.26
	9	41.51	Dj09_10693019F	Sj09_10752421F	0.09	41.434	41.538	10.693	10.7524	2		12915000	17214079			0.17	4.01	0.09
MQTL9.4	9	61.8	Bin9_12.72-13.11	Sj09_17214079R	5.2	61.764	61.911	12.915	17.2141	6		2884728	6613044			0.41	2.54	5.23
	11	18.02	Dj11_02884728R	Dj11_06613044R	7.28	18	18.023	2.88473	6.61304	3		6642371	10742605			0.27	3.23	7.65
	11	33.47	Dj11_06642371F	Sj11_10742605R	8.04	33.336	33.504	6.64237	10.7426	2		12639398	13660000			0.18	5.45	9.1
	11	50.01	Dj11_12639398F	Bin11_13.58-13.74	1.61	49.931	50.073	12.6394	13.66	1		1.6421e+07	17873535			0.09	5.61	7.32
	11	66.59	Dj11_16420985F	Dj11_17873535F	2.83	66.573	66.673	16.421	17.8735	1		17940068	18273105			0.14	0.95	9.91
	11	70.44	Dj11_17940068R	Dj11_18273105R	0.58	70.432	70.482	17.9401	18.2731	1		10390000	13864120			0.13	-	10.08
MQTL12.3	12	46.7	Bin12_9.31-9.4	Sj12_13864120F	7.15	46.233	46.779	10.39	13.8641	6		18705808	19057566			0.47	2.75	7.45
	12	73.45	Dj12_18705808F	Dj12_19057566F	0.54	73.394	73.5	18.7058	19.0576	4		18705808	19057566			0.26	-	21.05

## Sheet: chr1
all
# Meta-QTL Table
##
--
QTL	Position	Weight	Distance	CI(95%)	UCI(95%)
--
1	51.58	0.22	6.25	0.73	?
2	102.58	0.54	-	0.01	?
--
##
# Observed QTL Table
##
--
QTL Position CI(95%) Predicted Memberships 1 --> 2
--
qSH1.3	236.84	13.01	0	0	0
QTL_1	78.19	0.55	0	0	0
qDW1.1	39.72	0.51	0	0	0
qRSKC1	37.72	1.29	0	0	0
qNa/K1.1	45.78	0.51	0	0	0
qNaK1.11	34.32	0.63	0	0	0
SNaC1.1	37.36	1.02	0	0	0
qSHL1.40	95.28	0.35	0	0	0
qSHL1.3818	91.62	0.43	0	0	0
qDWT1.21	57.53	0.27	0	0	0
qRKNa1	37.72	1.29	0	0	0
qDWT1.41	98.9	0.2	0	0	0
qRFW1.1	5.19	0.51	0	0	0
qDW1.3	68.28	1.49	0	0	0
qSHL1.7	23.34	0.31	0	0	0
qK1.11	34.32	0.63	0	0	0
qRTL1.26	67.56	0.27	0	0	0
qSKC1	24.47	2.27	0	0	0
qDW1.4	72.34	1.02	0	0	0
qSHL1.3810	91.46	0.59	0	0	0
qK1.38	92.71	0.59	0	0	0
qK1.8	27.13	1.22	0	0	0
qDW1.2	45.78	0.51	0	0	0
qSDW1.3	43.48	41.2	51.58	1	0		28
qSNC1	53.73	2.74	51.58	1	0
qSES1.4	51.74	10.82	51.58	1	0
qSES1.2	40.82	24.46	51.58	1	0
qSL1.3	52.2	10.82	51.58	1	0
qSES1.3	50.61	6.15	51.58	1	0
qRL1.1	50.15	5.53	51.58	1	0
qDWsht1.1	10.26	53.86	51.58	1	0
qRL1.2	51.74	10.82	51.58	1	0
qRNaC1	39.91	2.9	51.58	1	0
qDWsht1.2	51.74	10.82	51.58	1	0
qFWsht1.3	44.42	1.88	51.58	1	0
qDWsht1.3	44.42	1.88	51.58	1	0
qSL1	53.73	1.88	51.58	1	0
qFWsht1.2	51.74	10.82	51.58	1	0
qPLH1.1	56.08	18.31	51.58	1	0
qSES1.1	36.47	33.32	51.58	1	0
qFWsht1.1	10.26	53.86	51.58	1	0
qRDW1.1	43.48	41.2	51.58	1	0
qSL1.2	50.38	6.15	51.58	1	0
qSNK1	53.73	2.74	51.58	1	0
QKr1.1	69.28	24.19	51.58	1	0
qSSI1	53.73	2.74	51.58	1	0
qSKNa1	39.91	2.9	51.58	1	0
qSES1.5	44.42	1.88	51.58	1	0
QTL15	70.46	36.34	54.13	0.95	0.05
qSDW1.1	59.04	64.92	55.66	0.92	0.08
qRDW1.2	59.04	77.34	61.27	0.81	0.19
qSHL1.3863	92.53	124.15	94.42	0.16	0.84
qNaL-1.1	86.96	79.42	96.97	0.11	0.89
qKS-1	86.96	79.42	96.97	0.11	0.89
qNa/KR-1	86.96	79.42	96.97	0.11	0.89
qKR-1	86.96	79.42	96.97	0.11	0.89
qK1.3863	92.53	69.07	101.05	0.03	0.97
qSIS1	106.7	0.78	102.58	0	1		75
qSIS1.39	146.08	16.23	102.58	0	1
qSTR-1	91.84	12.82	102.58	0	1
qSH1.1	113.4	44.45	102.58	0	1
qSIS1.1	121.27	2.55	102.58	0	1
qNaK-R1.1	148.99	38.81	102.58	0	1
qSKC-1	106.5	53.78	102.58	0	1
qSST1	121.33	9.68	102.58	0	1
qCHL1.1	98.78	5.1	102.58	0	1
SNAK1	105.74	9.21	102.58	0	1
qPL1.1s	131.26	51.2	102.58	0	1
qSF/DW1-b	97.04	1.22	102.58	0	1
qSF/DW1-a	82.67	22.89	102.58	0	1
qNa/KSH-1.1	106.82	7.02	102.58	0	1
qNa/KSV-1.1	117.05	5.45	102.58	0	1
qNaK1.1	110.47	34.69	102.58	0	1
qSIS-1.1	106.21	18.42	102.58	0	1
SalTol1-1	94.49	4.08	102.58	0	1
QNas/Ks1	112.39	6.31	102.58	0	1
SK1	96.52	9.29	102.58	0	1
qBMr1.1	148.99	38.81	102.58	0	1
rfw1	130.57	18.19	102.58	0	1
qSHL1.3876	92.79	1.96	102.58	0	1
qRDW-1	148.33	27.52	102.58	0	1
qKSH-1.1	104.31	11.02	102.58	0	1
QTL6	120.29	41.32	102.58	0	1
qSDW1.2	83.65	25.28	102.58	0	1
qNa/KL-1.2	151.07	86.98	102.58	0	1
qNa/KL-1.3	151.07	7.41	102.58	0	1
qNa/KL-1.1	100.24	54.02	102.58	0	1
qSDS-1	129.12	17.68	102.58	0	1
qSur1.1	148.99	38.81	102.58	0	1
qSHL1.39	146.08	16.23	102.58	0	1
qSRI-RTL1.1	82.77	6.35	102.58	0	1
qSHL1.38	91.94	2.67	102.58	0	1
qNaL-1.2	151.07	6.94	102.58	0	1
qNaKR1.8	122.59	16.42	102.58	0	1
qNa1.6	140.88	14.03	102.58	0	1
qSHL1.41	152.69	12.9	102.58	0	1
qNa1.7	126.56	42.45	102.58	0	1
qClSV-1.1	117.05	4.74	102.58	0	1
qSHL1.1	82.77	6.35	102.58	0	1
qK1.1	148.99	38.81	102.58	0	1
qSRI-Na1.1	101.04	9.72	102.58	0	1
qK1.2	102.8	0.74	102.58	0	1
QTL5	143.73	5.68	102.58	0	1
qPH1.1	133.67	27.56	102.58	0	1
qSFW1	82.09	11.41	102.58	0	1
qPH-1	95.04	7.8	102.58	0	1
qPH1.1s	131.26	51.2	102.58	0	1
QNas1	128.95	14.9	102.58	0	1
qSL1.1	84.16	14.19	102.58	0	1
QTL14	131.26	36.81	102.58	0	1
qSNC-1	106.5	53.78	102.58	0	1
qSKC1.2	129.84	13.01	102.58	0	1
qDWT1.42	99.9	0.55	102.58	0	1
qPL1.2	133.67	27.56	102.58	0	1
NAU1	105.74	9.21	102.58	0	1
qNaSH-1.1	101.71	33.99	102.58	0	1
qCHL1.2	102.8	0.74	102.58	0	1
qCHL1.3	104.44	6.08	102.58	0	1
qNaSV-1.1	115.41	5.06	102.58	0	1
qSH1.2	220.65	12.9	102.58	0	1
qNa1.1	148.99	38.81	102.58	0	1
qKLV-1.1	85.81	23.99	102.58	0	1
qSKC1.1	119.67	18.82	102.58	0	1
qPF1.4	125.03	19.33	102.58	0	1
QNar/Kr1	124.28	11.29	102.58	0	1
qRNTQ-1	129.12	17.68	102.58	0	1
qPF1.5	133.67	27.56	102.58	0	1
qSNaC1.2	106.55	0.9	102.58	0	1
rla1	130.57	18.19	102.58	0	1
qSTR1	118.56	37.98	102.58	0	1
QKr1.2	124.28	11.29	102.58	0	1
qSTS1	88.35	6.35	102.58	0	1
--

## Sheet: chr2
##
# Meta-QTL Table
##
--
QTL	Position	Weight	Distance	CI(95%)	UCI(95%)
--
1	29.86	0.28	3.97	0.47	0
2	57.72	0.3	3.78	0.49	0
3	82.14	0.07	0.29	0.87	0
4	83.78	0.19	1.5	0.81	0
5	94.11	0.09	-	0.49	0
--
##
# Observed QTL Table
##
--
QTL Position CI(95%) Predicted Memberships 1 --> 5
--
qRTL2.24	64.74	0.27	0	0	0	0	0	0
qRTL2.26	66.67	0.31	0	0	0	0	0	0
qSIS2.19	52.33	0.31	0	0	0	0	0	0
qSIS2.28	71.13	0.86	0	0	0	0	0	0
qNa/K2.1	7.02	1.49	0	0	0	0	0	0
qSES-2	32.51	13.64	29.86	1	0	0	0	0		17
qSPFR2.1s	29.68	22.62	29.86	1	0	0	0	0
qSKC-2	32.51	13.64	29.86	1	0	0	0	0
qSHL2.3	25.63	22.89	29.86	1	0	0	0	0
qDSS2.1	11.31	6.9	29.86	1	0	0	0	0
qFRSP2.1s	29.68	22.62	29.86	1	0	0	0	0
qSDW-2	32.56	18.11	29.86	1	0	0	0	0
qRFW2.1	30.26	0.51	29.86	1	0	0	0	0
qSNC-2	32.51	13.64	29.86	1	0	0	0	0
qDWT2.3	25.63	22.89	29.86	1	0	0	0	0
qSIS2.3	25.63	22.89	29.86	1	0	0	0	0
qSFW2	38.04	10.39	29.86	1	0	0	0	0
qSIS2.8	27.13	1.76	29.86	1	0	0	0	0
qRSDW2	26.78	2.51	29.86	1	0	0	0	0
qSST2	30.97	35.4	30.14	0.99	0.01	0	0	0
qNa2.7	24.75	51.08	31.25	0.95	0.05	0	0	0
qFWsht2.1	41.49	22.23	33.48	0.87	0.13	0	0	0
qK2.1	41.14	29.52	36.27	0.77	0.23	0	0	0
qGY2.1s	40.73	35.52	37.66	0.72	0.28	0	0	0
qNFS2.1	47.72	52.61	49.03	0.33	0.65	0.01	0.01	0
qYLD2.1	47.72	52.61	49.03	0.33	0.65	0.01	0.01	0
qSRI-K2.1	45.5	13.64	57.16	0.02	0.98	0	0	0		18
qSRI-NaK2.1	45.5	13.64	57.16	0.02	0.98	0	0	0
qSIS2.2	55.37	12.82	57.72	0	1	0	0	0
qK2.2	52.46	8.62	57.72	0	1	0	0	0
qClSV-2.1	62.56	6.23	57.72	0	1	0	0	0
qClLR-2.1	60.78	10.07	57.72	0	1	0	0	0
qNaLR-2.1	62.56	7.96	57.72	0	1	0	0	0
qNa2.1	60.62	9.21	57.72	0	1	0	0	0
qSTS2	46.85	7.1	57.72	0	1	0	0	0
qRFW2.2	57.72	0.51	57.72	0	1	0	0	0
qNa/KSV-2.1	53.65	5.68	57.72	0	1	0	0	0
qNa/KSV-2.2	55.2	5.84	57.72	0	1	0	0	0
qNa/KSV-2.3	62.56	6.19	57.72	0	1	0	0	0
qPL2.1s	49.35	18.38	57.72	0	1	0	0	0
qNaSV-2.1	64.46	5.41	57.72	0	1	0	0	0
qSESI2.1	59.04	48.22	58.88	0.05	0.85	0.03	0.07	0
qSDW2.1	59.59	48.22	59.79	0.04	0.84	0.03	0.08	0.01
qRTL2.20	63.58	44.1	62.15	0.01	0.81	0.05	0.12	0.01
qPT-2	68.84	49.78	69.2	0.01	0.58	0.11	0.27	0.04
qNAK2	71.36	19.8	74.72	0	0.33	0.28	0.39	0
qSNAK2.2	72.13	25.36	74.73	0	0.3	0.24	0.45	0
qRTL2.33	82.2	0.86	82.14	0	0	1	0	0		1
qNa2.2	79.62	37.59	82.37	0	0.08	0.22	0.6	0.1
qNaK-R2.2	79.67	36.69	82.63	0	0.07	0.22	0.61	0.1
qGP-2	72.76	12.19	82.7	0	0	0.66	0.34	0
qSK2	77.81	10.82	82.94	0	0	0.51	0.49	0
qSNAK2.1	77.81	10.82	82.94	0	0	0.51	0.49	0
qSF/DW2	83.57	12.39	83.39	0	0	0.24	0.76	0
qSL2	83.84	2.08	83.78	0	0	0	1	0		7
qSSI2	83.84	2.16	83.78	0	0	0	1	0
qRDW2	83.84	2.16	83.78	0	0	0	1	0
qSNC2	83.84	2.16	83.78	0	0	0	1	0
qSKC2	83.84	2.16	83.78	0	0	0	1	0
qSNK2	83.84	2.16	83.78	0	0	0	1	0
qRFW2	83.84	2.16	83.78	0	0	0	1	0
qPL-2	95.42	48.49	86.99	0	0.01	0.15	0.48	0.36
qSRI-SHL2.1	93.92	31.12	88.35	0	0	0.11	0.43	0.46
qSIS2.1	93.92	31.12	88.35	0	0	0.11	0.43	0.46
qPFS2.1	104.36	28.5	92.94	0	0	0.02	0.09	0.89
qGY-2	110.69	31.2	93.37	0	0	0.01	0.06	0.93		4
qSTIGY-2	110.69	26.62	93.9	0	0	0	0.02	0.98
qSDW2	90.55	3.1	94.11	0	0	0	0	1
qIR-2	108.24	6.62	94.11	0	0	0	0	1
--

## Sheet: chr3
##
# Meta-QTL Table
##
--
QTL	Position	Weight	Distance	CI(95%)	UCI(95%)
--
1	30.91	0.2	1.31	1.22	1.47
2	41.03	0.1	2.06	2.47	2.7
3	57.79	0.17	2.65	4.25	4.24
4	75.74	0.05	1.55	0.52	0.52
5	86.05	0.4	-	0.08	0.34
--
##
# Observed QTL Table
##
--
QTL Position CI(95%) Predicted Memberships 1 --> 5
--
qRTL3.7	22.37	0.86	0	0	0	0	0	0
qGP-3	168.8	1.88	0	0	0	0	0	0
qIR-3	168.81	1.88	0	0	0	0	0	0
qRTL3.6	19.05	0.59	0	0	0	0	0	0
qRTL3.1	32.56	6	30.91	1	0	0	0	0		7
qRTL3.10	30.14	1.29	30.91	1	0	0	0	0
qSFW-3	20.02	13.29	30.91	1	0	0	0	0
qSIS3.1	32.56	6	30.91	1	0	0	0	0
qSDW-3	20.02	13.29	30.91	1	0	0	0	0
qBM-3	20.02	13.29	30.91	1	0	0	0	0
QTL10	31.39	26.62	32.43	0.85	0.15	0	0	0
qRL3.1	40.09	26.7	37.08	0.44	0.53	0.03	0	0
qRDW3.2	37.94	51.59	38.11	0.53	0.29	0.17	0	0
qDSS3	41.76	34.81	39.29	0.42	0.43	0.15	0	0
qSDW3.2	37.94	61.47	40.29	0.5	0.27	0.21	0.01	0.01
qSK3	37.94	61.47	40.29	0.5	0.27	0.21	0.01	0.01
qSSI3	40.01	3.61	41.03	0	1	0	0	0		3
qRFW3	40.01	3.61	41.03	0	1	0	0	0
QTL22	46.96	10.51	41.2	0	0.99	0.01	0	0
qSY-3	45.11	39	43.36	0.3	0.38	0.32	0	0
QKr3	50.46	19.91	53.94	0	0.23	0.77	0	0
qSTSP3.1s	52.65	23.48	55.95	0	0.11	0.89	0	0		9
qRDW3.1	56.64	24.77	57.29	0	0.03	0.97	0	0
qSKC3	53.74	18.82	57.45	0	0.02	0.98	0	0
qK3.1	58.18	29.56	57.48	0	0.04	0.94	0.02	0
qNaK3.1	58.18	29.56	57.48	0	0.04	0.94	0.02	0
qRDW3.3	59.28	8.11	57.79	0	0	1	0	0
qSFW3.1	57.08	7.68	57.79	0	0	1	0	0
qSDW3.3	59.28	9.64	57.79	0	0	1	0	0
qSNC3	59.67	25.09	57.8	0	0.01	0.98	0.01	0
qSDW3.1	71.27	19.01	75.05	0	0	0.09	0.82	0.09
QTL_9	75.6	0.67	75.74	0	0	0	1	0		3
qRKNa3	76.06	0.9	75.74	0	0	0	1	0
qRRKC3	74.91	3.1	75.74	0	0	0	1	0
qNaK3.32	79.06	65.31	78.92	0.01	0.01	0.15	0.1	0.72
qPH3.1s	82.45	57.58	82.48	0	0	0.09	0.1	0.81
QTL16	77.74	40.49	82.63	0	0	0.07	0.14	0.79
qRTL3.2	80.08	14.58	83.99	0	0	0	0.2	0.8
qSRI-RTL3.1	80.08	14.58	83.99	0	0	0	0.2	0.8
qRRW3	89.19	58.53	84.09	0	0	0.04	0.08	0.88		16
qSES3.1	82.84	23.4	85.33	0	0	0	0.07	0.93
qSur3.2	82.84	23.4	85.33	0	0	0	0.07	0.93
qK3.2	82.84	23.4	85.33	0	0	0	0.07	0.93
qBMs3.1	82.84	23.4	85.33	0	0	0	0.07	0.93
qNa3.3	82.84	23.4	85.33	0	0	0	0.07	0.93
qNaK-R3.3	82.84	23.4	85.33	0	0	0	0.07	0.93
qBMr3.2	82.84	23.4	85.33	0	0	0	0.07	0.93
qPL3.1s	88.11	28.81	85.74	0	0	0	0.03	0.97
qNa3.1	92.58	24.62	85.95	0	0	0	0.01	0.99
qCHL3.1	92.58	24.62	85.95	0	0	0	0.01	0.99
qSL3	86.77	1.49	86.05	0	0	0	0	1
qSHL3.34	84.86	2.63	86.05	0	0	0	0	1
qSFW3.2	86.77	3.61	86.05	0	0	0	0	1
qSNK3	86.77	3.61	86.05	0	0	0	0	1
qSDW3	86.77	3.61	86.05	0	0	0	0	1
--

## Sheet: chr4
##
# Meta-QTL Table
##
--
QTL	Position	Weight	Distance	CI(95%)	UCI(95%)
--
1	19.47	0.12	1.78	3.54	2.3
2	29.14	0.08	1.25	0.29	0.29
3	36.39	0.07	1.29	2.41	2.41
4	44.23	0.04	1.41	1.2	1.2
5	52.5	0.14	1.47	0.72	0.72
6	61.26	0.2	2.53	1.17	1.61
7	80.26	0.28	-	0.16	1.48
--
##
# Observed QTL Table
##
--
QTL Position CI(95%) Predicted Memberships 1 --> 7
--
qSNC4	3.95	0.9	0	0	0	0	0	0	0	0
qRDW4.1	3.95	0.9	0	0	0	0	0	0	0	0
qRFW4	3.95	0.9	0	0	0	0	0	0	0	0
qSFW4	3.95	0.9	0	0	0	0	0	0	0	0
qSFW4.1	18.77	8.39	19.47	1	0	0	0	0	0	0		5
qGY4.1s	19.38	8	19.47	1	0	0	0	0	0	0
qTSP4.1s	19.38	8	19.47	1	0	0	0	0	0	0
qSTW4.1s	19.38	8	19.47	1	0	0	0	0	0	0
qFRSP4.1s	19.38	8	19.47	1	0	0	0	0	0	0
qPN4.1s	19.38	26.58	21.55	0.8	0.18	0.02	0	0	0	0
qSHL4.1	26.17	14.7	26.38	0.3	0.68	0.02	0	0	0	0
qRTL4.10	29.12	0.27	29.14	0	1	0	0	0	0	0		2
qRFW-4a	30.28	2.31	29.14	0	1	0	0	0	0	0
qGP-4-1	31.19	23.68	30.79	0.13	0.49	0.36	0.02	0	0	0
qSH4	31.19	23.68	30.79	0.13	0.49	0.36	0.02	0	0	0
SNAK4	38.23	5.1	36.39	0	0	1	0	0	0	0		2
KU4	35.8	2.78	36.39	0	0	1	0	0	0	0
qRFW-4b	38.31	14.19	37.04	0	0.04	0.84	0.12	0	0	0
SNA4	44.23	1.22	44.23	0	0	0	1	0	0	0		1
qSNA4	38.9	90.2	46.33	0.15	0.12	0.13	0.06	0.21	0.22	0.1
qFWsht4.1	45.83	18.93	48	0	0	0.11	0.34	0.54	0.01	0
qDWsht4.1	47.3	18.93	49.89	0	0	0.05	0.25	0.67	0.03	0
qSKC4	53.63	3.53	52.5	0	0	0	0	1	0	0		5
qSNaC4	52.18	1.1	52.5	0	0	0	0	1	0	0
qSNK4.1	53.63	3.53	52.5	0	0	0	0	1	0	0
qRDW4.2	55.86	3.25	52.5	0	0	0	0	1	0	0
qSIS4	52.18	1.1	52.5	0	0	0	0	1	0	0
QKs4	54.71	59.31	56.25	0.02	0.04	0.08	0.06	0.29	0.37	0.14
qSSI4.1	56.97	4.9	58.54	0	0	0	0	0.31	0.69	0
qNa/KS-4	58.96	43.71	59.69	0	0.01	0.03	0.04	0.31	0.5	0.12
qRDW-4	77.92	165.11	60.79	0.06	0.05	0.06	0.04	0.16	0.25	0.38
qSTR-4	60.01	10.9	61.08	0	0	0	0	0.02	0.98	0		8
qSNK4.2	67.8	4.9	61.26	0	0	0	0	0	1	0
qDWsht4.2	59.95	2.31	61.26	0	0	0	0	0	1	0
qSDW4	67.8	4.9	61.26	0	0	0	0	0	1	0
qFWsht4.2	59.95	2.31	61.26	0	0	0	0	0	1	0
qSES4.1	59.95	2.31	61.26	0	0	0	0	0	1	0
qSSI4.2	67.8	4.9	61.26	0	0	0	0	0	1	0
qDWT4.1	68	13.45	61.64	0	0	0	0	0	0.98	0.02
qSNAK4	77.52	57.7	72.13	0	0	0	0.01	0.08	0.25	0.65
qDTF4.1s	81.85	53.9	75.73	0	0	0	0	0.04	0.18	0.78
QTL17	78.23	30.5	78.32	0	0	0	0	0	0.06	0.93		13
QKr4	83.88	33.2	79.88	0	0	0	0	0	0.02	0.98
QNar/Kr4	83.88	33.2	79.88	0	0	0	0	0	0.02	0.98
qRKC-4	73.78	13.6	80.07	0	0	0	0	0	0.01	0.99
qRFW4.1	71.6	7.76	80.07	0	0	0	0	0	0.01	0.99
qNaK4.1	77.83	13.52	80.26	0	0	0	0	0	0	1
qDWT4.32	79.68	1.29	80.26	0	0	0	0	0	0	1
qSHL4.2	76.56	16.39	80.26	0	0	0	0	0	0	1
qK4.1	77.83	13.52	80.26	0	0	0	0	0	0	1
qGP-4-2	93.95	7.88	80.26	0	0	0	0	0	0	1
qIR-4	90.11	6.23	80.26	0	0	0	0	0	0	1
qSFW-4b	88.05	8	80.26	0	0	0	0	0	0	1
qSFW-4a	74.87	14.19	80.26	0	0	0	0	0	0	1
--

## Sheet: chr5
##
# Meta-QTL Table
##
--
QTL	Position	Weight	Distance	CI(95%)	UCI(95%)
--
1	0.62	0.03	0.51	0.28	0.28
2	1.31	0.03	12.46	0.14	0.14
3	15.35	0.07	6.55	1.2	1.22
4	20.57	0.04	5.29	0.55	0.55
5	28.69	0.03	2.31	1.5	1.5
6	40.08	0.17	2.37	3.97	3.97
7	55.1	0.18	1.41	1.47	1.47
8	63.06	0.07	3.05	1.43	1.43
9	82.82	0.36	-	0.4	0.4
--
##
# Observed QTL Table
##
--
QTL Position CI(95%) Predicted Memberships 1 --> 9
--
qDWT5.2	7.42	0.59	0	0	0	0	0	0	0	0	0	0
qSIS5.03	0.62	0.27	0.62	1	0	0	0	0	0	0	0	0		1
qSK5	0	10.86	0.94	0.53	0.47	0	0	0	0	0	0	0
qSIS5.034	1.32	0.12	1.31	0	1	0	0	0	0	0	0	0		1
qSHL5.4	15.31	1.76	15.35	0	0	1	0	0	0	0	0	0		3
qDWT5.4	15.31	1.76	15.35	0	0	1	0	0	0	0	0	0
qK5.4	15.84	4.35	15.35	0	0	1	0	0	0	0	0	0
qDWT5.5	20.04	2.43	20.57	0	0	0	1	0	0	0	0	0		2
qSHL5.6	20.6	0.59	20.57	0	0	0	1	0	0	0	0	0
qSFW5.1	28.69	1.49	28.69	0	0	0	0	1	0	0	0	0		1
qCHL-5	33.69	20.11	38.04	0	0	0	0.02	0.18	0.81	0	0	0		7
qRTL5.1	43.03	9.53	40.08	0	0	0	0	0	1	0	0	0
qSHL5.04	37.83	5.57	40.08	0	0	0	0	0	1	0	0	0
qSRI-RTL5.1	43.03	9.53	40.08	0	0	0	0	0	1	0	0	0
qSNK-5	41.62	16.9	40.23	0	0	0	0	0	0.99	0.01	0	0
QNar/Kr5	41.04	26.19	41.24	0	0	0	0	0.03	0.87	0.1	0	0
qSNC5	41.67	26.7	41.4	0	0	0	0	0.02	0.84	0.13	0	0
qTGW5.1s	46.12	29.2	46.43	0	0	0	0	0.01	0.57	0.4	0.02	0
QKs5	51.08	29.79	52.06	0	0	0	0	0	0.25	0.66	0.09	0
qSIS5.1	54.68	30.81	54.57	0	0	0	0	0	0.12	0.72	0.16	0
qSDW5	55.13	2.94	55.1	0	0	0	0	0	0	1	0	0		5
qSSI5	55.13	2.94	55.1	0	0	0	0	0	0	1	0	0
qRDW5	55.13	2.94	55.1	0	0	0	0	0	0	1	0	0
qSFW5	55.13	2.94	55.1	0	0	0	0	0	0	1	0	0
qSFW-5b	53.69	18.11	55.35	0	0	0	0	0	0.01	0.94	0.05	0
qTT5.1	57.23	49.39	57.02	0	0	0	0	0.01	0.19	0.49	0.18	0.13
qSTR5	61.32	33.99	58.83	0	0	0	0	0	0.04	0.59	0.3	0.07
qDWsht5.1	69.74	7.8	63.06	0	0	0	0	0	0	0	1	0		2
qSIS5.24	62.82	1.45	63.06	0	0	0	0	0	0	0	1	0
qSIS5.2	73.22	19.33	80.25	0	0	0	0	0	0	0	0.13	0.87
qRTL5.2	73.22	19.33	80.25	0	0	0	0	0	0	0	0.13	0.87
qNaK-R5.4	83	38.3	82.15	0	0	0	0	0	0	0.01	0.02	0.97		15
qBMs5.2	83	38.3	82.15	0	0	0	0	0	0	0.01	0.02	0.97
qSES5.2	83	38.3	82.15	0	0	0	0	0	0	0.01	0.02	0.97
qSL5.3	83	38.3	82.15	0	0	0	0	0	0	0.01	0.02	0.97
qNa5.4	83	38.3	82.15	0	0	0	0	0	0	0.01	0.02	0.97
qPH5.1s	92.3	11.41	82.82	0	0	0	0	0	0	0	0	1
qSFW-5a	81.63	6.9	82.82	0	0	0	0	0	0	0	0	1
qSPFR2.5s	79.28	21.6	82.82	0	0	0	0	0	0	0	0	1
qSST5	81.39	4.12	82.82	0	0	0	0	0	0	0	0	1
qBM-5b	79.38	17.21	82.82	0	0	0	0	0	0	0	0	1
qBM-5a	81.63	6.9	82.82	0	0	0	0	0	0	0	0	1
qSDW-5b	79.38	17.21	82.82	0	0	0	0	0	0	0	0	1
qSDW-5a	81.63	6.9	82.82	0	0	0	0	0	0	0	0	1
qSKC-5	95.76	8.78	82.82	0	0	0	0	0	0	0	0	1
qSHL-5	81.7	19.72	82.82	0	0	0	0	0	0	0	0	1
--

## Sheet: chr6
##
# Meta-QTL Table
##
--
QTL	Position	Weight	Distance	CI(95%)	UCI(95%)
--
1	10.2	0.04	4.56	0.42	0
2	18.01	0.06	3.23	1.78	0
3	29	0.08	1.54	1.29	0
4	38.97	0.15	2.36	2.24	0
5	55.61	0.11	1.11	0.21	0
6	62.05	0.11	1.17	1.93	0
7	70.25	0.17	2.96	3.17	0
8	93.62	0.22	8.64	1.19	0
9	143.11	0.02	-	1.77	0
--
##
# Observed QTL Table
##
--
QTL Position CI(95%) Predicted Memberships 1 --> 9
--
qSIS6.7	23.91	0.31	0	0	0	0	0	0	0	0	0	0
qSL6.1	82.31	0.51	0	0	0	0	0	0	0	0	0	0
qSIS6.2	10.2	0.59	10.2	1	0	0	0	0	0	0	0	0		2
qNaK6.2	10.2	0.59	10.2	1	0	0	0	0	0	0	0	0
qK6.4	17.83	5.33	18.01	0	1	0	0	0	0	0	0	0		3
qNaK6.5	18	2.67	18.01	0	1	0	0	0	0	0	0	0
qNa6.5	18	2.67	18.01	0	1	0	0	0	0	0	0	0
KU6	24.23	8.31	27.79	0	0.11	0.89	0	0	0	0	0	0		4
DM6	27.04	1.69	29	0	0	1	0	0	0	0	0	0
qSNaC6	32.59	2.31	29	0	0	1	0	0	0	0	0	0
qRKNa6	29.96	4.31	29	0	0	1	0	0	0	0	0	0
qDWT6.13	37.9	2.43	38.97	0	0	0	1	0	0	0	0	0		5
qSF/DW6	40	13.99	38.97	0	0	0	1	0	0	0	0	0
qSIS6.5	42.83	18.89	39.37	0	0	0.01	0.96	0.03	0	0	0	0
qDWT6.5	42.83	18.89	39.37	0	0	0.01	0.96	0.03	0	0	0	0
qSHL6.5	42.83	18.89	39.37	0	0	0.01	0.96	0.03	0	0	0	0
qSDW6	38.68	53.74	41.02	0.01	0.06	0.2	0.46	0.15	0.08	0.04	0	0
qDTF6.1s	46.34	18.5	43.53	0	0	0	0.73	0.26	0.01	0	0	0
qRTW6	41.51	55.19	43.83	0.01	0.04	0.16	0.43	0.19	0.11	0.06	0	0
qRRW6	41.51	55.19	43.83	0.01	0.04	0.16	0.43	0.19	0.11	0.06	0	0
qRSW6	41.51	55.19	43.83	0.01	0.04	0.16	0.43	0.19	0.11	0.06	0	0
qFWsht6.1	47.35	9.68	46.62	0	0	0	0.54	0.46	0	0	0	0
qDWsht6.1	47.35	7.57	46.96	0	0	0	0.52	0.48	0	0	0	0
qSHL-6	50.65	11.92	55.05	0	0	0	0	0.99	0	0	0	0		3
qDWT6.20	55.62	0.31	55.61	0	0	0	0	1	0	0	0	0
qSIS6.20	55.62	0.31	55.61	0	0	0	0	1	0	0	0	0
qCHL6.1	59.76	9.76	60.31	0	0	0	0	0.27	0.73	0	0	0
qDRW6	61.12	20.66	61.59	0	0	0	0	0.3	0.52	0.18	0	0
qSSI6	63.23	4.78	62.05	0	0	0	0	0	1	0	0	0		3
qIR-6	61.23	3.72	62.05	0	0	0	0	0	1	0	0	0
qDWT6.23	62.14	2.67	62.05	0	0	0	0	0	1	0	0	0
qSDS-6	64.05	38.93	64.49	0	0	0	0.02	0.23	0.33	0.42	0.01	0
qRL6.1	65.4	14.7	65.24	0	0	0	0	0.02	0.49	0.48	0	0
QTL8	70.84	16.11	69.76	0	0	0	0	0	0.06	0.94	0	0		6
QTL18	70.84	16.11	69.76	0	0	0	0	0	0.06	0.94	0	0
QTL23	70.84	16.11	69.76	0	0	0	0	0	0.06	0.94	0	0
SNA6	68.82	4.19	70.25	0	0	0	0	0	0	1	0	0
qSESI6.1	74.06	13.48	70.25	0	0	0	0	0	0	1	0	0
qRTL6.1	72.49	6.74	70.25	0	0	0	0	0	0	1	0	0
QNas6	75.9	47.98	73.37	0	0	0	0.01	0.09	0.19	0.48	0.24	0
rdw6	81.52	55.7	78.28	0	0	0	0.01	0.06	0.13	0.36	0.44	0
rfw6	81.52	55.7	78.28	0	0	0	0.01	0.06	0.13	0.36	0.44	0
qDSW6.1	88.09	49.59	86.29	0	0	0	0	0.01	0.05	0.23	0.71	0
qPN6.1s	84.07	25.52	88.24	0	0	0	0	0	0	0.19	0.8	0		10
qTGW6.1s	84.07	25.52	88.24	0	0	0	0	0	0	0.19	0.8	0
qGY6.1s	84.07	25.52	88.24	0	0	0	0	0	0	0.19	0.8	0
qFRSP6.1s	84.07	25.52	88.24	0	0	0	0	0	0	0.19	0.8	0
QTL12	90.09	36.89	91.43	0	0	0	0	0	0.01	0.08	0.91	0
qRKC-6	97.87	6.86	93.62	0	0	0	0	0	0	0	1	0
qRNC-6	92.35	1.45	93.62	0	0	0	0	0	0	0	1	0
qBM-6	92.83	11.21	93.62	0	0	0	0	0	0	0	1	0
qNAK6	87.56	14.39	93.62	0	0	0	0	0	0	0	1	0
qSFW-6	91.63	13.6	93.62	0	0	0	0	0	0	0	1	0
qRL6	96.7	2.27	93.62	0	0	0	0	0	0	0	1	0
qDSW6.2	143.11	5.21	143.11	0	0	0	0	0	0	0	0	1		1
--

[truncated: 6 more sheets: chr7, chr8, chr9, chr10, chr11, chr12]
