# Supplementary material for: Meta-analysis of identified genomic regions and candidate genes underlying salinity tolerance in rice (Oryza sativa L.)
Source: Sci Rep. 2024 Mar 8;14:5730. doi: 10.1038/s41598-024-54764-9 (PMC10923909; doi:10.1038/s41598-024-54764-9)
Supplement: Supplementary file 2 — Supplementary Information 2. [file 41598_2024_54764_MOESM2_ESM.xlsx]

## Sheet: Sheet1
mapName=Consensus_2021
Organism Genus=unknown
Organism Species=unknown
Parent=P1
Parent=P2
crossType=unknown
popSize=unknown
mappingCrossType=unknown
mappingFunction=kosambi
mapUnit=cM
mapExpansion=0
mapQuality=0
locusLocation=1
chr=1
lg=1
1	Bin1_0-0.43	0
2	S1_15119	0
3	19846	0
4	Sj01_00004300R	0
5	1C970	0
6	SChr1_24820865	0
7	HvSSR01-02	0
8	Sj01_00016350R	0.047
9	SChr1_24381322	0.063
10	Dj01_00026710F	0.088
11	20215	0.1
12	S1_59360	0.174
13	Dj01_00093272F	0.349
14	Dj01_00093274R	0.349
15	Sj01_00143283R	0.545
16	Sj01_00146251F	0.556
17	SChr1_25697125	0.649
18	Dj01_00171433R	0.655
19	Sj01_00186285F	0.713
20	S1_197764	0.716
21	Dj01_00198907R	0.763
22	Sj01_00205490R	0.789
23	Dj01_00205550R	0.789
24	Sj01_00206107F	0.791
25	Dj01_00214680R	0.825
26	Sj01_00214774F	0.825
27	Dj01_00217307F	0.835
28	Dj01_00229662R	0.883
29	27980	0.9
30	Dj01_00238821R	0.919
31	Dj01_00240448F	0.926
32	Dj01_00240579F	0.926
33	Sj01_00300529R	1.161
34	Dj01_00300572R	1.161
35	Dj01_00312532F	1.208
36	Dj01_00334028F	1.292
37	Sj01_00334058F	1.293
38	Sj01_00337331R	1.305
39	Dj01_00351838F	1.362
40	Dj01_00351841R	1.362
41	Dj01_00405190F	1.571
42	Dj01_00405193R	1.571
43	Sj01_00405216F	1.571
44	Dj01_00409167F	1.587
45	Sj01_00415516R	1.612
46	Sj01_00424860F	1.648
47	Sj01_00425117R	1.649
48	Dj01_00429660F	1.667
49	Dj01_00439393R	1.705
50	Dj01_00456979F	1.774
51	Dj01_00479033R	1.861
52	Sj01_00504288F	1.96
53	SChr1_24482579	2
54	Sj01_00520179R	2.022
55	Sj01_00525145F	2.042
56	Sj01_00535684F	2.083
57	Sj01_00536094R	2.084
58	Sj01_00564304R	2.195
59	Sj01_00569594F	2.216
60	Sj01_00572584R	2.228
61	Dj01_00572628F	2.228
62	Dj01_00577906F	2.248
63	Dj01_00590238R	2.297
64	Dj01_00592449R	2.305
65	Dj01_00596721F	2.322
66	Dj01_00596724R	2.322
67	Sj01_00596749F	2.322
68	Dj01_00597063F	2.323
69	Dj01_00599672F	2.334
70	Dj01_00608288F	2.367
71	Dj01_00611568R	2.38
72	Sj01_00616298R	2.399
73	Dj01_00616309R	2.399
74	S1_628091	2.403
75	SChr1_25697005	2.409
76	Sj01_00630113F	2.453
77	Dj01_00634396F	2.47
78	Dj01_00634426F	2.47
79	Dj01_00653644F	2.545
80	Dj01_00660019R	2.57
81	Sj01_00660069F	2.57
82	SChr1_25117984	2.731
83	Dj01_00715091F	2.786
84	43902	2.8
85	S1_729480	2.801
86	Dj01_00722073F	2.814
87	Sj01_00725843F	2.828
88	S1_737438	2.832
89	S1_741575	2.848
90	Sj01_00730891F	2.848
91	Dj01_00735420F	2.866
92	Dj01_00735810R	2.867
93	S1_749515	2.879
94	Dj01_00746855R	2.911
95	Dj01_00753267F	2.936
96	Dj01_00754061R	2.939
97	S1_773888	2.975
98	Dj01_00769014R	2.998
99	S1_781559	3.005
100	S1_781568	3.005
101	Dj01_00782878R	3.052
102	Dj01_00787761R	3.071
103	Dj01_00789186R	3.077
104	Dj01_00792359F	3.089
105	S1_808764	3.112
106	S1_809012	3.112
107	Dj01_00805716F	3.141
108	Dj01_00841793F	3.283
109	Dj01_00845425F	3.297
110	48214	3.3
111	Dj01_00847587F	3.306
112	Sj01_00847632F	3.306
113	S1_860512	3.314
114	Sj01_00853189R	3.328
115	Dj01_00853218F	3.328
116	Dj01_00853221R	3.328
117	Dj01_00854818R	3.334
118	Dj01_00855663R	3.337
119	Sj01_00859614R	3.353
120	Dj01_00859635F	3.353
121	Dj01_00917609R	3.58
122	Dj01_00917933F	3.581
123	Bin1_0.43-0.82	3.6
124	Dj01_00925316F	3.61
125	Dj01_00930060R	3.629
126	Dj01_00930069R	3.629
127	Dj01_00937014R	3.656
128	Dj01_00938444F	3.662
129	Sj01_00938651R	3.663
130	Dj01_00938665R	3.663
131	S1_960611	3.707
132	Dj01_00960630F	3.749
133	Dj01_00961537F	3.752
134	Dj01_00963122R	3.758
135	Dj01_00963313R	3.759
136	Dj01_00973080R	3.797
137	Bin1_0.82-0.87	3.8
138	Dj01_00974514R	3.803
139	S1_987720	3.813
140	Dj01_00986764F	3.851
141	SChr1_24165168	3.859
142	S1_1007506	3.89
143	SChr1_25440229	3.893
144	Sj01_01004927R	3.922
145	Dj01_01004976F	3.923
146	Dj01_01004979R	3.923
147	Dj01_01005226R	3.923
148	Dj01_01009979R	3.942
149	Sj01_01010330R	3.943
150	Dj01_01011056R	3.946
151	Dj01_01011714R	3.949
152	Dj01_01012017R	3.95
153	Dj01_01012026R	3.95
154	Dj01_01012111F	3.95
155	Dj01_01023993F	3.997
156	Sj01_01026023R	4.005
157	Dj01_01026043R	4.005
158	S1_1038727	4.013
159	Dj01_01032767F	4.031
160	Dj01_01032770R	4.031
161	S1_1059696	4.095
162	Sj01_01050646R	4.102
163	S1_1063106	4.108
164	Sj01_01053702F	4.114
165	Bin1_0.87-0.96	4.2
166	Dj01_01077110F	4.205
167	Dj01_01077113R	4.205
168	Dj01_01078553R	4.211
169	Sj01_01083376F	4.23
170	Dj01_01095739F	4.278
171	Dj01_01095742R	4.278
172	S1_1122806	4.342
173	S1_1122844	4.355
174	S1_1122865	4.355
175	S1_1125964	4.355
176	Sj01_01125023R	4.393
177	S1_1143800	4.425
178	S1_1171016	4.531
179	S1_1171019	4.531
180	Sj01_01167716F	4.56
181	Dj01_01173064R	4.581
182	Sj01_01180673F	4.611
183	S1_1194199	4.622
184	Bin1_0.96-1.06	4.7
185	Sj01_01250048R	4.883
186	Dj01_01286631R	5.027
187	Dj01_01303497F	5.093
188	Dj01_01306055F	5.103
189	Dj01_01306058R	5.103
190	Dj01_01318689R	5.152
191	Bin1_1.06-1.17	5.2
192	Dj01_01359766F	5.313
193	Dj01_01359769R	5.313
194	S1_1375655	5.334
195	Dj01_01365854R	5.337
196	S1_1375634	5.433
197	S1_1401021	5.433
198	Sj01_01404922R	5.49
199	Dj01_01417109F	5.538
200	Sj01_01443130F	5.64
201	Dj01_01446645R	5.654
202	S1_1493087	5.794
203	Sj01_01486729R	5.811
204	S1_1500023	5.821
205	S1_1500036	5.821
206	S1_1500132	5.822
207	Dj01_01496524F	5.849
208	S1_1509728	5.859
209	S1_1518416	5.893
210	Dj01_01515087R	5.922
211	S1_1550548	6.019
212	S1_1550887	6.02
213	Sj01_01550549R	6.061
214	Dj01_01551208R	6.064
215	Sj01_01562987R	6.11
216	Sj01_01594650R	6.234
217	Sj01_01598132F	6.248
218	Dj01_01605765F	6.278
219	Bin1_1.17-1.42	6.3
220	Sj01_01620196F	6.334
221	Dj01_01627278F	6.362
222	Sj01_01627326F	6.362
223	Sj01_01632084F	6.381
224	S1_1643566	6.384
225	S1_1657432	6.438
226	S1_1658371	6.442
227	Dj01_01655772F	6.474
228	Dj01_01655775R	6.474
229	Sj01_01671698R	6.536
230	Sj01_01685317R	6.589
231	Sj01_01687457R	6.598
232	S1_1676850	6.601
233	S1_1699098	6.601
234	S1_1708228	6.601
235	S1_1703264	6.618
236	Dj01_01703238R	6.66
237	Sj01_01703263F	6.66
238	Dj01_01722207F	6.734
239	Dj01_01724406R	6.743
240	Sj01_01733840R	6.78
241	Sj01_01733933F	6.78
242	Dj01_01735928F	6.788
243	Dj01_01735931R	6.788
244	S1_1747144	6.79
245	Dj01_01744069R	6.82
246	S1_1755167	6.835
247	S1_1758770	6.835
248	S1_1840024	6.835
249	S1_1870949	6.835
250	Bin1_1.42-1.57	6.9
251	Dj01_01779428R	6.958
252	Dj01_01794540R	7.018
253	Sj01_01813267F	7.091
254	Sj01_01815666R	7.1
255	Sj01_01816064F	7.102
256	Sj01_01838501R	7.19
257	Dj01_01838559R	7.19
258	S1_1849925	7.193
259	Sj01_01840023F	7.196
260	Sj01_01840224R	7.197
261	Dj01_01840242F	7.197
262	Sj01_01846597R	7.222
263	S1_1869175	7.268
264	S1_1874423	7.289
265	S1_1876452	7.297
266	S1_1876494	7.297
267	Bin1_1.57-1.66	7.3
268	Dj01_01870353R	7.315
269	Dj01_01878116F	7.345
270	Dj01_01878428F	7.346
271	Dj01_01878716R	7.348
272	Sj01_01885168F	7.373
273	Dj01_01889286R	7.389
274	Sj01_01897897R	7.423
275	Sj01_01904625F	7.449
276	S1_1928963	7.503
277	S1_1934730	7.525
278	Dj01_01977607R	7.735
279	Dj01_01983047R	7.757
280	Dj01_01997037F	7.811
281	Dj01_01997040R	7.811
282	Sj01_01997065F	7.811
283	Dj01_01997717R	7.814
284	Dj01_01998863R	7.819
285	Dj01_02000589F	7.825
286	Dj01_02000592R	7.825
287	Dj01_02018130R	7.894
288	Bin1_1.66-1.81	8
289	Dj01_02052371F	8.028
290	Dj01_02061497R	8.064
291	Dj01_02066720R	8.085
292	Dj01_02068983R	8.093
293	Sj01_02077095R	8.125
294	Dj01_02078044F	8.129
295	Dj01_02096740R	8.202
296	Dj01_02097669R	8.206
297	S1_2112087	8.22
298	S1_2112136	8.221
299	S1_2112272	8.255
300	S1_2121040	8.255
301	S1_2121772	8.255
302	S1_2151095	8.255
303	S1_2154820	8.255
304	S1_2121373	8.257
305	S1_2121859	8.259
306	Dj01_02119861R	8.293
307	Dj01_02122739R	8.304
308	Dj01_02122806F	8.304
309	Dj01_02130399R	8.334
310	S1_2151023	8.373
311	S1_2151047	8.373
312	Dj01_02142242R	8.381
313	Dj01_02142585F	8.382
314	Dj01_02153327R	8.424
315	S1_2174308	8.464
316	Sj01_02173691R	8.504
317	SChr1_27240775	8.505
318	Dj01_02177838F	8.52
319	Sj01_02210384R	8.648
320	Dj01_02212224F	8.655
321	Sj01_02219484R	8.683
322	Dj01_02231961R	8.732
323	Dj01_02238346F	8.757
324	Dj01_02243570F	8.778
325	Dj01_02243573R	8.778
326	Sj01_02269048F	8.878
327	Sj01_02270065R	8.882
328	Sj01_02270163F	8.882
329	Dj01_02274710R	8.9
330	Sj01_02280593R	8.923
331	Dj01_02313151F	9.051
332	Dj01_02314248F	9.055
333	Bin1_1.81-2.07	9.1
334	Dj01_02332359F	9.126
335	Sj01_02332369F	9.126
336	Dj01_02358249R	9.227
337	Sj01_02375482R	9.295
338	Dj01_02375513F	9.295
339	Sj01_02375518F	9.295
340	Dj01_02378883F	9.308
341	Sj01_02381713F	9.319
342	Dj01_02401975R	9.399
343	Sj01_02401985F	9.399
344	Dj01_02402248F	9.4
345	Dj01_02425846R	9.492
346	S1_2349219	9.505
347	Dj01_02456648R	9.613
348	Dj01_02460840F	9.629
349	Dj01_02460843R	9.63
350	S1_2389524	9.658
351	S1_2478886	9.658
352	S1_2502010	9.658
353	S1_2578206	9.658
354	S1_2664684	9.658
355	Dj01_02477924R	9.696
356	Dj01_02478878F	9.7
357	Dj01_02480950R	9.708
358	Dj01_02513536R	9.836
359	Dj01_02515338R	9.843
360	Bin1_2.07-2.24	9.9
361	Dj01_02531032R	9.905
362	SChr1_30068715	9.915
363	Dj01_02534898R	9.92
364	Dj01_02535271R	9.921
365	Dj01_02541422F	9.945
366	Dj01_02545394F	9.961
367	Dj01_02567913F	10.049
368	Dj01_02570239F	10.058
369	S1_2585473	10.076
370	Dj01_02575648R	10.08
371	Dj01_02575712F	10.08
372	Dj01_02577277F	10.086
373	Dj01_02585779R	10.119
374	Dj01_02589937R	10.136
375	Sj01_02592229F	10.145
376	S1_2609032	10.168
377	S1_2619281	10.209
378	Dj01_02617337F	10.243
379	Dj01_02617340R	10.243
380	Dj01_02618221F	10.246
381	Dj01_02618527F	10.248
382	Dj01_02618530R	10.248
383	Dj01_02627498R	10.283
384	S1_2663717	10.383
385	S1_2664628	10.386
386	Sj01_02655076R	10.391
387	Dj01_02655089F	10.391
388	Dj01_02655092R	10.391
389	S1_2664703	10.443
390	Dj01_02671519F	10.455
391	Dj01_02675726R	10.472
392	Dj01_02678840F	10.484
393	Dj01_02683580F	10.503
394	Dj01_02685047R	10.508
395	Bin1_2.24-2.4	10.6
396	Sj01_02710978R	10.61
397	Dj01_02711034F	10.61
398	Dj01_02711037R	10.61
399	Dj01_02716541R	10.632
400	Sj01_02716827R	10.633
401	Dj01_02716863R	10.633
402	Sj01_02717786R	10.637
403	Sj01_02717831F	10.637
404	S1_2717785	10.743
405	S1_2755739	10.743
406	Dj01_02745322R	10.745
407	Dj01_02750720F	10.766
408	Sj01_02750729F	10.766
409	Dj01_02761219R	10.807
410	Sj01_02762695F	10.813
411	Dj01_02772679R	10.852
412	Dj01_02774279R	10.858
413	Dj01_02782046R	10.889
414	115111	10.9
415	117898	10.9
416	Dj01_02792126R	10.928
417	Dj01_02803218R	10.972
418	S1_2814561	10.974
419	Dj01_02806764R	10.986
420	Sj01_02806820F	10.986
421	S1_2818395	10.989
422	Dj01_02812381R	11.008
423	Dj01_02813163R	11.011
424	Dj01_02813168F	11.011
425	Dj01_02813171R	11.011
426	S1_2830459	11.036
427	Dj01_02826712R	11.064
428	S1_2840674	11.076
429	Dj01_02831348R	11.082
430	Sj01_02835977R	11.1
431	Dj01_02837692F	11.107
432	Sj01_02840162R	11.116
433	Dj01_02840514R	11.118
434	Dj01_02842082R	11.124
435	Dj01_02845867F	11.139
436	Dj01_02845870R	11.139
437	Dj01_02854835F	11.174
438	S1_2803270	11.18
439	S1_2815580	11.18
440	S1_2815901	11.18
441	S1_2818023	11.18
442	S1_2818449	11.18
443	S1_2840176	11.18
444	S1_2848187	11.18
445	S1_2848235	11.18
446	S1_2848409	11.18
447	S1_2867144	11.18
448	S1_2885468	11.252
449	S1_2885944	11.254
450	S1_2885985	11.254
451	Dj01_02875260F	11.254
452	Dj01_02876580F	11.259
453	Dj01_02876583R	11.259
454	S1_2885521	11.263
455	S1_2888186	11.263
456	S1_2899285	11.263
457	S1_2899567	11.263
458	S1_2899652	11.263
459	Dj01_02877534R	11.263
460	Dj01_02880907R	11.276
461	S1_2893363	11.283
462	Sj01_02886293F	11.297
463	id1002899	11.3
464	Dj01_02893888R	11.327
465	S1_2955311	11.526
466	S1_2955357	11.537
467	S1_2958149	11.537
468	S1_2961416	11.537
469	S1_2972304	11.592
470	Bin1_2.4-2.64	11.6
471	Dj01_02968597F	11.62
472	Sj01_02973515F	11.639
473	Sj01_02978404F	11.658
474	Sj01_02978861R	11.66
475	Dj01_02981773F	11.672
476	S1_3005288	11.722
477	Dj01_03004948F	11.762
478	Sj01_03018832R	11.817
479	Sj01_03055760F	11.962
480	Dj01_03058996F	11.974
481	Dj01_03074263R	12.034
482	Dj01_03085251F	12.077
483	Dj01_03085254R	12.077
484	Sj01_03089220F	12.093
485	Dj01_03094309F	12.113
486	Sj01_03094319F	12.113
487	Sj01_03111900F	12.182
488	S1_3125424	12.193
489	Dj01_03185908R	12.472
490	Dj01_03192896R	12.499
491	Dj01_03194927F	12.507
492	Dj01_03195567F	12.51
493	Dj01_03195570R	12.51
494	Dj01_03228987F	12.641
495	Bin1_2.64-2.89	12.7
496	Dj01_03251278F	12.728
497	Sj01_03251338F	12.728
498	Dj01_03257528R	12.753
499	Dj01_03273719R	12.816
500	Dj01_03318475F	12.991
501	Sj01_03318481F	12.991
502	Dj01_03318798F	12.993
503	Dj01_03366386F	13.179
504	S1_3381048	13.195
505	139967	13.2
506	142868	13.2
507	144359	13.2
508	147907	13.2
509	153297	13.2
510	153572	13.2
511	159602	13.2
512	173198	13.2
513	193627	13.2
514	id1005103	13.2
515	214137	13.2
516	222467	13.2
517	223608	13.2
518	id1005495	13.2
519	S1_3415589	13.33
520	S1_3415670	13.33
521	Dj01_03425141R	13.41
522	Dj01_03438288F	13.461
523	Dj01_03438942F	13.464
524	Sj01_03438979F	13.464
525	Dj01_03448378F	13.501
526	Sj01_03452135R	13.515
527	Dj01_03458595R	13.541
528	S1_3472944	13.555
529	Sj01_03471520F	13.591
530	S1_3435464	13.62
531	Dj01_03481748F	13.631
532	Dj01_03485387F	13.646
533	S1_3479871	13.7
534	S1_3509893	13.7
535	Sj01_03516676R	13.768
536	Dj01_03516729R	13.769
537	Sj01_03517928R	13.773
538	Sj01_03521529R	13.787
539	S1_3536384	13.804
540	Dj01_03539104R	13.856
541	Bin1_2.89-3.18	14
542	Dj01_03577960R	14.009
543	S1_3623035	14.143
544	S1_3623764	14.143
545	Dj01_03620328F	14.175
546	Dj01_03630325F	14.214
547	Sj01_03653093F	14.303
548	S1_3672250	14.336
549	Dj01_03675055R	14.389
550	S1_3688293	14.399
551	Sj01_03677957F	14.401
552	Dj01_03683340R	14.422
553	S1_3680685	14.48
554	S1_3680733	14.48
555	S1_3688266	14.48
556	S1_3695146	14.48
557	S1_3708821	14.48
558	S1_3708932	14.48
559	S1_3711638	14.48
560	S1_3797769	14.48
561	S1_3805795	14.48
562	S1_3808725	14.48
563	S1_3811559	14.48
564	S1_3835241	14.48
565	S1_3835925	14.48
566	S1_3836269	14.48
567	Sj01_03707663R	14.517
568	S1_3741958	14.609
569	Sj01_03731839R	14.612
570	S1_3745249	14.622
571	Dj01_03759779F	14.721
572	S1_3787279	14.787
573	S1_3788022	14.79
574	S1_3811977	14.884
575	Sj01_03822256R	14.966
576	Dj01_03822272F	14.966
577	Dj01_03823559F	14.971
578	Bin1_3.18-3.4	15
579	Sj01_03840141R	15.036
580	Dj01_03841103R	15.04
581	Dj01_03841645F	15.042
582	S1_3876464	15.137
583	S1_3885377	15.172
584	Dj01_03886960R	15.22
585	S1_3928973	15.343
586	Sj01_03923729R	15.364
587	Dj01_03926741R	15.376
588	S1_3938466	15.38
589	S1_3939680	15.385
590	Sj01_03946302R	15.453
591	Sj01_03946682F	15.454
592	S1_3958933	15.46
593	S1_3966385	15.489
594	Sj01_03956268F	15.492
595	S1_3976012	15.527
596	Sj01_03967935R	15.537
597	Sj01_03969270R	15.543
598	Sj01_03977269R	15.574
599	Dj01_03977317R	15.574
600	S1_3998846	15.616
601	Dj01_04024880F	15.761
602	S1_4063952	15.872
603	Dj01_04059876F	15.898
604	S1_4082023	15.943
605	Sj01_04079294F	15.974
606	Sj01_04080705F	15.979
607	Sj01_04091820F	16.023
608	Dj01_04101969F	16.063
609	Dj01_04102295R	16.064
610	S1_4125427	16.113
611	S1_4127643	16.121
612	S1_4127724	16.122
613	Sj01_04130649R	16.175
614	S1_4144034	16.186
615	S1_4164124	16.264
616	Dj01_04153223R	16.264
617	S1_4170954	16.309
618	S1_4175503	16.309
619	S1_4175553	16.309
620	S1_4180523	16.309
621	S1_4263758	16.309
622	S1_4264399	16.309
623	Sj01_04167831F	16.321
624	S1_4181078	16.331
625	Sj01_04209826F	16.486
626	Sj01_04227622R	16.555
627	Dj01_04227979R	16.557
628	Sj01_04235962F	16.588
629	Sj01_04238501F	16.598
630	S1_4254284	16.618
631	Dj01_04253047F	16.655
632	Sj01_04259264F	16.679
633	Sj01_04278015R	16.753
634	Dj01_04278067F	16.753
635	S1_4302140	16.805
636	S1_4302185	16.806
637	Dj01_04294114F	16.816
638	Sj01_04294970F	16.819
639	S1_4307334	16.826
640	Dj01_04300674R	16.842
641	Sj01_04301473F	16.845
642	S1_4323693	16.89
643	Sj01_04313416F	16.892
644	Sj01_04314448F	16.896
645	Dj01_04341445F	17.001
646	Sj01_04380606F	17.155
647	S1_4401756	17.17
648	S1_4416088	17.17
649	Dj01_04387691R	17.183
650	Dj01_04397436F	17.221
651	Sj01_04404405R	17.248
652	Sj01_04408792F	17.265
653	Sj01_04423847R	17.324
654	Sj01_04436563F	17.374
655	Dj01_04438035R	17.38
656	Dj01_04446543F	17.413
657	Dj01_04446546R	17.413
658	S1_4489521	17.559
659	S1_4494386	17.559
660	S1_4494409	17.559
661	S1_4494434	17.559
662	Dj01_04486246F	17.569
663	Dj01_04488064R	17.576
664	Sj01_04488065F	17.576
665	Bin1_3.4-4	17.6
666	255201	17.6
667	Sj01_04495540R	17.606
668	Dj01_04509989F	17.662
669	Dj01_04510775F	17.665
670	Dj01_04520949R	17.705
671	Dj01_04536909F	17.768
672	Sj01_04537151R	17.769
673	Sj01_04540506F	17.782
674	Dj01_04541770F	17.787
675	Dj01_04541773R	17.787
676	Dj01_04544449F	17.797
677	Sj01_04565656R	17.88
678	Dj01_04565723R	17.881
679	Sj01_04566242F	17.883
680	Dj01_04571641F	17.904
681	Dj01_04587912F	17.968
682	Dj01_04589602R	17.974
683	Dj01_04620356F	18.095
684	Sj01_04623254R	18.106
685	Sj01_04635289F	18.153
686	S1_4585961	18.179
687	S1_4611876	18.499
688	S1_4632666	18.499
689	Bin1_4-4.2	18.5
690	Sj01_04729874R	18.524
691	S1_4750096	18.561
692	Dj01_04739865F	18.563
693	S1_4732163	18.566
694	S1_4751401	18.566
695	S1_4755473	18.566
696	Sj01_04750842R	18.606
697	Dj01_04762172F	18.651
698	Dj01_04765339R	18.663
699	Dj01_04771031F	18.685
700	Dj01_04772292R	18.69
701	Dj01_04794567R	18.778
702	Dj01_04796808R	18.786
703	S1_4825760	18.858
704	Dj01_04818594F	18.872
705	Dj01_04829667F	18.915
706	Dj01_04829709F	18.915
707	Sj01_04830521R	18.919
708	Dj01_04830628F	18.919
709	Sj01_04832811R	18.928
710	Sj01_04837251R	18.945
711	Bin1_4.2-4.34	19.1
712	S1_4831931	19.136
713	Sj01_04896827R	19.179
714	S1_4918701	19.222
715	S1_4979333	19.46
716	S1_4979376	19.46
717	S1_4979229	19.463
718	S1_4980060	19.463
719	Dj01_04988652F	19.539
720	Dj01_04988653R	19.539
721	Sj01_04988802F	19.539
722	Sj01_04996171F	19.568
723	S1_5012280	19.589
724	Sj01_05004145R	19.599
725	Dj01_05004189R	19.599
726	id1006604	19.6
727	Dj01_05004867F	19.602
728	S1_5016805	19.607
729	S1_5016856	19.607
730	S1_5017220	19.607
731	S1_5038652	19.607
732	S1_5017453	19.609
733	Sj01_05008738R	19.617
734	Dj01_05009291R	19.619
735	Sj01_05017807R	19.653
736	Sj01_05024794R	19.68
737	Dj01_05027851F	19.692
738	Sj01_05030522F	19.703
739	Sj01_05031815R	19.708
740	Sj01_05031895F	19.708
741	Sj01_05034462F	19.718
742	S1_5050840	19.74
743	Sj01_05052667F	19.789
744	Dj01_05054027R	19.795
745	Bin1_4.34-4.48	19.8
746	Sj01_05087897R	19.928
747	S1_5099955	19.933
748	S1_5099985	19.933
749	S1_5100459	19.935
750	S1_5104320	19.95
751	Sj01_05104044R	19.991
752	Dj01_05104643R	19.993
753	Bin1_4.48-4.53	20
754	S1_5121056	20.016
755	S1_5121565	20.018
756	Sj01_05124648F	20.072
757	Sj01_05131437F	20.098
758	S1_5149460	20.127
759	Dj01_05138715R	20.127
760	Dj01_05140272R	20.133
761	Dj01_05152259F	20.18
762	Dj01_05209989F	20.406
763	Dj01_05209992R	20.406
764	Sj01_05212529F	20.416
765	Dj01_05226775F	20.472
766	Sj01_05226812F	20.472
767	Bin1_4.53-4.65	20.5
768	S1_5171228	20.524
769	S1_5216035	20.524
770	S1_5244677	20.524
771	S1_5250768	20.524
772	Dj01_05244943F	20.543
773	Dj01_05255721F	20.585
774	Sj01_05267962F	20.633
775	Sj01_05269315R	20.639
776	Sj01_05288679R	20.715
777	S1_5262583	20.725
778	S1_5302109	20.725
779	S1_5344016	20.725
780	S1_5353396	20.725
781	Dj01_05303495R	20.773
782	Sj01_05307304R	20.788
783	275011	20.8
784	S1_5335245	20.855
785	Dj01_05327589R	20.867
786	275443	20.9
787	275952	20.9
788	Dj01_05341834R	20.923
789	Sj01_05343666F	20.93
790	Sj01_05351691F	20.962
791	Sj01_05365906R	21.017
792	Sj01_05435433R	21.29
793	Dj01_05435478R	21.29
794	Sj01_05439337F	21.305
795	Bin1_4.65-4.85	21.4
796	S1_5498898	21.497
797	279787	21.5
798	S1_5501756	21.508
799	Sj01_05548369F	21.733
800	Dj01_05549586F	21.737
801	Dj01_05549608F	21.737
802	Sj01_05555870R	21.762
803	Dj01_05555872R	21.762
804	S1_5567081	21.764
805	S1_5567127	21.764
806	S1_5567129	21.764
807	Sj01_05560860R	21.782
808	Sj01_05571779R	21.824
809	Sj01_05571855F	21.825
810	Dj01_05589308R	21.893
811	Sj01_05592892F	21.907
812	Sj01_05692873R	22.299
813	Sj01_05708804F	22.362
814	Sj01_05720414F	22.407
815	Sj01_05720417F	22.407
816	Sj01_05720598F	22.408
817	Sj01_05721734R	22.412
818	HvSSR01-11	22.42
819	Sj01_05730221F	22.445
820	Dj01_05744328F	22.501
821	Dj01_05749407R	22.521
822	Dj01_05762097R	22.57
823	Dj01_05763894F	22.577
824	Dj01_05768517F	22.596
825	Dj01_05768520R	22.596
826	Bin1_4.85-5.12	22.6
827	S1_5792183	22.646
828	S1_5792315	22.647
829	S1_5792338	22.647
830	S1_5795241	22.658
831	288377	22.7
832	Dj01_05801653F	22.725
833	Sj01_05811705R	22.765
834	Dj01_05811759R	22.765
835	Sj01_05811796F	22.765
836	Sj01_05811868R	22.766
837	Sj01_05815041R	22.778
838	S1_5838058	22.826
839	S1_5838082	22.826
840	S1_5839662	22.832
841	S1_5845276	22.854
842	Sj01_05837592R	22.866
843	Dj01_05837629F	22.867
844	Sj01_05837667F	22.867
845	Dj01_05851606R	22.921
846	S1_5862910	22.924
847	S1_5863007	22.924
848	Dj01_05857866F	22.946
849	Dj01_05877956F	23.025
850	S1_5892170	23.038
851	S1_5944962	23.038
852	S1_5969153	23.038
853	Sj01_05914159F	23.167
854	Sj01_05933743F	23.243
855	Sj01_05947671F	23.298
856	Sj01_05969046R	23.382
857	S1_6004217	23.478
858	Bin1_5.12-5.33	23.5
859	Sj01_06019598F	23.58
860	Dj01_06021542R	23.587
861	S1_6041413	23.623
862	Dj01_06085450R	23.838
863	Dj01_06085679F	23.839
864	Dj01_06101649F	23.901
865	S1_6113108	23.904
866	Dj01_06125398R	23.995
867	Sj01_06125431F	23.995
868	S1_6146640	24.036
869	Bin1_5.33-5.46	24.1
870	Dj01_06157622R	24.121
871	Dj01_06159394R	24.128
872	S1_6182025	24.175
873	S1_6188297	24.199
874	S1_6216680	24.31
875	Sj01_06233268F	24.417
876	Sj01_06237066F	24.432
877	Sj01_06248678F	24.478
878	Dj01_06272710R	24.572
879	Dj01_06273393F	24.575
880	Sj01_06274027R	24.577
881	Sj01_06274246R	24.578
882	Dj01_06280717R	24.603
883	S1_6296865	24.625
884	Sj01_06304466R	24.697
885	Dj01_06304507F	24.697
886	Sj01_06304539F	24.697
887	Bin1_5.46-5.61	24.7
888	Dj01_06321835R	24.765
889	Dj01_06321851R	24.765
890	S1_6333407	24.768
891	S1_6343254	24.807
892	Sj01_06338180R	24.829
893	Dj01_06338183F	24.829
894	Dj01_06338186R	24.829
895	Dj01_06345430R	24.857
896	Dj01_06345453R	24.857
897	Dj01_06355981R	24.898
898	Sj01_06357714R	24.905
899	Dj01_06357758R	24.905
900	Dj01_06360493F	24.916
901	Dj01_06360496R	24.916
902	Sj01_06360514F	24.916
903	Dj01_06366619F	24.94
904	Sj01_06377146R	24.981
905	Dj01_06387474F	25.022
906	Sj01_06404307F	25.088
907	Dj01_06434644R	25.207
908	Sj01_06455481F	25.288
909	S1_6471731	25.31
910	Dj01_06467542F	25.336
911	Sj01_06470263R	25.346
912	S1_6494546	25.4
913	S1_6494998	25.401
914	S1_6495567	25.404
915	S1_6330487	25.419
916	S1_6525868	25.419
917	Dj01_06492954R	25.435
918	Dj01_06493069F	25.436
919	Sj01_06493089F	25.436
920	Dj01_06500649R	25.466
921	Sj01_06501349F	25.468
922	Sj01_06507306F	25.492
923	Dj01_06507753R	25.493
924	S1_6535337	25.56
925	Sj01_06532697R	25.591
926	Dj01_06532728F	25.591
927	S1_6567057	25.684
928	S1_6567126	25.684
929	Dj01_06560309F	25.699
930	Sj01_06566495F	25.724
931	Dj01_06567235F	25.727
932	Dj01_06571552R	25.743
933	Sj01_06573973F	25.753
934	Sj01_06574767F	25.756
935	Dj01_06578150R	25.769
936	Sj01_06578213F	25.77
937	S1_6593330	25.787
938	S1_6593442	25.787
939	Sj01_06584480F	25.794
940	Sj01_06585910R	25.8
941	Dj01_06587196R	25.805
942	S1_6602276	25.822
943	Sj01_06593038R	25.828
944	Dj01_06598618R	25.85
945	S1_6617909	25.883
946	311989	25.9
947	Sj01_06613133R	25.906
948	S1_6630369	25.932
949	Sj01_06621085R	25.938
950	S1_6641102	25.974
951	Sj01_06632593F	25.983
952	Sj01_06675403F	26.151
953	Dj01_06677508R	26.159
954	Dj01_06683973F	26.184
955	S1_6708268	26.237
956	S1_6712928	26.256
957	S1_6718874	26.279
958	Dj01_06712219F	26.295
959	Sj01_06712249F	26.295
960	Dj01_06712989R	26.298
961	S1_6714842	26.337
962	S1_6717596	26.337
963	S1_6733687	26.337
964	S1_6733708	26.337
965	Sj01_06733475R	26.378
966	S1_6765404	26.461
967	S1_6769618	26.478
968	S1_6798445	26.676
969	S1_6808624	26.676
970	S1_6820108	26.676
971	S1_6820801	26.679
972	Sj01_06811073R	26.682
973	S1_6824646	26.694
974	Dj01_06847337F	26.825
975	Dj01_06847349F	26.825
976	Dj01_06849645R	26.834
977	Sj01_06849892F	26.835
978	S1_6872500	26.881
979	Sj01_06870166R	26.914
980	S1_6889960	26.95
981	Sj01_06891099R	26.996
982	S1_6910665	27.031
983	Dj01_06900133R	27.032
984	Sj01_06902825F	27.042
985	S1_6914036	27.044
986	Sj01_06913961R	27.086
987	S1_6958036	27.217
988	Sj01_06969932R	27.305
989	S1_6991867	27.349
990	Dj01_06999281R	27.42
991	Sj01_07005675R	27.445
992	S1_7009517	27.473
993	S1_7023345	27.473
994	Dj01_07013018F	27.474
995	Dj01_07015263F	27.483
996	Sj01_07028607R	27.535
997	Dj01_07059462R	27.656
998	S1_7076440	27.681
999	S1_7080880	27.698
1000	id1007778	27.8
1001	Dj01_07101706F	27.822
1002	Dj01_07119061F	27.89
1003	327392	27.9
1004	Dj01_07125222F	27.914
1005	Dj01_07125225R	27.914
1006	Dj01_07125732F	27.916
1007	Dj01_07125735R	27.916
1008	Dj01_07126796F	27.92
1009	Dj01_07127010F	27.921
1010	Dj01_07127013R	27.921
1011	Dj01_07127054F	27.921
1012	S1_7093663	28.098
1013	S1_7182974	28.098
1014	Bin1_5.61-6.36	28.1
1015	Sj01_07175376R	28.11
1016	328663	28.2
1017	S1_7224154	28.26
1018	Sj01_07224153F	28.302
1019	Sj01_07233318R	28.338
1020	Dj01_07233690F	28.339
1021	Dj01_07246880R	28.391
1022	S1_7260378	28.402
1023	Dj01_07254092F	28.419
1024	Dj01_07254095R	28.419
1025	Dj01_07258509F	28.436
1026	Dj01_07276068R	28.505
1027	Sj01_07283504F	28.534
1028	S1_7245746	28.543
1029	S1_7245810	28.543
1030	S1_7259818	28.543
1031	S1_7296346	28.543
1032	S1_7296378	28.543
1033	Dj01_07290112R	28.56
1034	S1_7309189	28.593
1035	Bin1_6.36-6.48	28.6
1036	Dj01_07312405R	28.648
1037	Dj01_07315532R	28.66
1038	Dj01_07326328R	28.702
1039	Dj01_07326667F	28.704
1040	Sj01_07330923R	28.72
1041	Dj01_07338208R	28.749
1042	Dj01_07342088R	28.764
1043	Dj01_07343462R	28.769
1044	Sj01_07356325F	28.82
1045	Sj01_07366167R	28.858
1046	Sj01_07366464R	28.86
1047	Dj01_07366468F	28.86
1048	Dj01_07370299R	28.875
1049	Dj01_07371902F	28.881
1050	Dj01_07389877F	28.951
1051	S1_7403699	28.964
1052	S1_7437743	28.964
1053	Dj01_07412734F	29.041
1054	Dj01_07415556F	29.052
1055	Dj01_07438755F	29.143
1056	Sj01_07442360R	29.157
1057	Sj01_07461332R	29.231
1058	Dj01_07465212F	29.247
1059	Sj01_07473371R	29.279
1060	S1_7497023	29.329
1061	S1_7520107	29.329
1062	Sj01_07543141R	29.552
1063	Bin1_6.48-6.7	29.6
1064	S1_7520182	29.614
1065	S1_7569628	29.614
1066	Sj01_07559562R	29.616
1067	Sj01_07566206F	29.643
1068	Sj01_07592967R	29.747
1069	S1_7588929	29.75
1070	S1_7604334	29.75
1071	Dj01_07618541F	29.848
1072	Bin1_6.7-6.79	29.9
1073	Sj01_07665643F	30.032
1074	S1_7680341	30.048
1075	S1_7702003	30.133
1076	S1_7725080	30.133
1077	Bin1_6.79-6.85	30.2
1078	Dj01_07723694R	30.26
1079	S1_7743878	30.42
1080	S1_7775211	30.42
1081	S1_7776790	30.42
1082	S1_7778029	30.42
1083	Dj01_07764482R	30.42
1084	Sj01_07766951R	30.429
1085	Sj01_07769507R	30.439
1086	Dj01_07769520F	30.44
1087	Sj01_07778308F	30.474
1088	Bin1_6.85-6.91	30.5
1089	S1_7796562	30.504
1090	Dj01_07793992F	30.535
1091	Sj01_07880712F	30.875
1092	Bin1_6.91-7	30.9
1093	353599	30.9
1094	357493	31.3
1095	359630	31.5
1096	Bin1_7-7.24	31.9
1097	Bin1_7.24-7.58	33.4
1098	S1_8656025	33.873
1099	SChr1_32113968	33.993
1100	S1_8716601	34.11
1101	SChr1_33604657	34.194
1102	SChr1_32967677	34.195
1103	Sj01_08812823F	34.529
1104	Dj01_08813546R	34.532
1105	Dj01_08828234F	34.59
1106	Sj01_08851437R	34.681
1107	Dj01_08851463F	34.681
1108	Dj01_08858023R	34.706
1109	Bin1_7.58-7.89	34.8
1110	S1_8901503	34.835
1111	Dj01_08908924R	34.906
1112	S1_8918873	34.924
1113	S1_8924173	34.924
1114	S1_8956444	34.924
1115	Sj01_08918232F	34.942
1116	Sj01_08951604F	35.073
1117	S1_8986322	35.167
1118	S1_8986447	35.168
1119	S1_8996676	35.208
1120	Sj01_09016351R	35.327
1121	Sj01_09020094R	35.342
1122	S1_9043945	35.479
1123	S1_9053623	35.479
1124	S1_9065879	35.479
1125	S1_9077808	35.479
1126	S1_9166384	35.479
1127	Dj01_09056785F	35.486
1128	Sj01_09057139F	35.487
1129	395936	35.5
1130	Dj01_09084085F	35.593
1131	S1_9117477	35.682
1132	Dj01_09194420R	36.025
1133	Sj01_09197922R	36.039
1134	402673	36.2
1135	S1_9317733	36.244
1136	Sj01_09260434R	36.284
1137	Dj01_09262733R	36.293
1138	Sj01_09275391F	36.343
1139	S1_9340031	36.554
1140	S1_9350176	36.594
1141	S1_9355143	36.613
1142	S1_9382998	36.722
1143	S1_9396519	36.799
1144	S1_9402495	36.799
1145	S1_9515052	36.799
1146	Dj01_09394261R	36.809
1147	Dj01_09454373F	37.044
1148	Dj01_09454376R	37.044
1149	S1_9627822	37.079
1150	S1_9627858	37.079
1151	S1_9644987	37.079
1152	Bin1_7.89-8.44	37.2
1153	Sj01_09522988R	37.313
1154	S1_9737297	37.369
1155	S1_9788316	37.369
1156	S1_9795573	37.369
1157	Dj01_09556992R	37.446
1158	S1_9627913	37.682
1159	Sj01_09646666R	37.798
1160	Sj01_09646708F	37.798
1161	Bin1_8.44-8.58	37.8
1162	Sj01_09655018R	37.831
1163	Dj01_09655068R	37.831
1164	Sj01_09671548R	37.895
1165	S1_9683235	37.899
1166	RM3264	37.917
1167	Dj01_09705902F	38.03
1168	Dj01_09717333F	38.075
1169	Sj01_09723863R	38.101
1170	Dj01_09732526F	38.135
1171	Dj01_09738050F	38.156
1172	Dj01_09746635R	38.19
1173	S1_9770396	38.241
1174	S1_9796074	38.342
1175	Sj01_09808581R	38.433
1176	S1_9873689	38.646
1177	Sj01_09886587F	38.738
1178	Sj01_09893052F	38.764
1179	Sj01_09896466F	38.777
1180	1R210	38.8
1181	Dj01_09917746R	38.861
1182	Sj01_09917964F	38.861
1183	S1_9943477	38.919
1184	S1_9973198	39.199
1185	S1_10005024	39.199
1186	S1_10080376	39.199
1187	Dj01_10008467R	39.216
1188	S1_10026930	39.247
1189	S1_10028905	39.254
1190	Sj01_10048970F	39.375
1191	Sj01_10062034R	39.426
1192	Sj01_10108966R	39.61
1193	S1_10145704	39.712
1194	S1_10146639	39.716
1195	S1_10154770	39.748
1196	Dj01_10146542R	39.757
1197	Dj01_10149878R	39.771
1198	Sj01_10152066R	39.779
1199	Dj01_10152101F	39.779
1200	Dj01_10152104R	39.779
1201	Dj01_10157853F	39.802
1202	Dj01_10173044F	39.861
1203	441578	39.9
1204	S1_10219590	40.002
1205	Dj01_10221025F	40.049
1206	Dj01_10221028R	40.049
1207	Sj01_10236509F	40.11
1208	Dj01_10236843R	40.111
1209	Sj01_10245251F	40.144
1210	Sj01_10245783R	40.146
1211	Dj01_10246598F	40.15
1212	Dj01_10267125F	40.23
1213	Sj01_10267430F	40.231
1214	Dj01_10275320F	40.262
1215	Sj01_10280110R	40.281
1216	Dj01_10285499R	40.302
1217	S1_10299032	40.313
1218	Sj01_10299033R	40.355
1219	Dj01_10299079F	40.355
1220	Dj01_10330001F	40.477
1221	Dj01_10330004R	40.477
1222	S1_10359839	40.552
1223	Dj01_10434040F	40.884
1224	Dj01_10434043R	40.884
1225	Sj01_10438895R	40.903
1226	Bin1_8.58-9.29	41
1227	S1_10478509	41.017
1228	Sj01_10471260R	41.03
1229	Sj01_10483223R	41.077
1230	Sj01_10484064F	41.081
1231	S1_10500401	41.103
1232	Sj01_10494304F	41.121
1233	S1_10471259	41.482
1234	S1_10497101	41.482
1235	S1_10523447	41.482
1236	S1_10551873	41.482
1237	S1_10565097	41.482
1238	S1_10597193	41.482
1239	S1_10601251	41.498
1240	S1_10628458	41.655
1241	S1_10641287	41.655
1242	S1_10701666	41.655
1243	Sj01_10635812F	41.675
1244	S1_10651348	41.694
1245	S1_10661273	41.733
1246	S1_10666230	41.753
1247	S1_10666308	41.753
1248	Dj01_10714287F	41.983
1249	Sj01_10751098R	42.127
1250	S1_10810569	42.318
1251	S1_10822264	42.353
1252	Sj01_10826634F	42.423
1253	Sj01_10831600F	42.443
1254	Dj01_10832201R	42.445
1255	Dj01_10846354F	42.501
1256	Dj01_10847058F	42.503
1257	Dj01_10847061R	42.503
1258	id1009664	42.6
1259	S1_10828488	42.653
1260	S1_10830037	42.653
1261	S1_10831601	42.653
1262	Dj01_10896529F	42.697
1263	Dj01_10898473F	42.705
1264	Dj01_10904805F	42.73
1265	S1_10935218	42.807
1266	Sj01_10932812R	42.84
1267	S1_10949748	42.864
1268	Sj01_10961519F	42.952
1269	S1_10906880	42.953
1270	S1_10906898	42.953
1271	S1_10914433	42.953
1272	S1_10922639	42.953
1273	S1_10946169	42.953
1274	S1_11054774	42.953
1275	Sj01_10980558R	43.027
1276	Sj01_11003690R	43.117
1277	Dj01_11012656F	43.153
1278	Bin1_9.29-9.8	43.2
1279	Sj01_11026571R	43.207
1280	Dj01_11029282F	43.218
1281	S1_11063579	43.31
1282	S1_11071701	43.342
1283	S1_11071767	43.369
1284	S1_11078453	43.369
1285	S1_11155822	43.369
1286	S1_11155823	43.369
1287	S1_11171075	43.369
1288	S1_11175336	43.369
1289	S1_11316555	43.369
1290	S1_11086521	43.4
1291	Dj01_11078438R	43.41
1292	Dj01_11079470R	43.415
1293	SChr1_33732799	43.461
1294	SChr1_34167203	43.472
1295	SChr1_34518032	43.498
1296	S1_11112365	43.501
1297	Sj01_11112366R	43.543
1298	SChr1_37014185	43.605
1299	Dj01_11130600R	43.615
1300	SChr1_36938157	43.641
1301	Dj01_11158380R	43.724
1302	Sj01_11166946R	43.757
1303	SChr1_36938148	43.788
1304	SChr1_37030153	43.883
1305	S1_11220396	43.925
1306	Dj01_11222885F	43.977
1307	Dj01_11226698F	43.992
1308	S1_11245065	44.022
1309	491345	44.3
1310	S1_11350438	44.435
1311	S1_11355663	44.455
1312	S1_11356137	44.457
1313	S1_11356196	44.457
1314	S1_11378763	44.457
1315	S1_11356170	44.457
1316	Sj01_11350715R	44.478
1317	S1_11410130	44.669
1318	Sj01_11412877F	44.721
1319	Dj01_11415174R	44.73
1320	Sj01_11417619F	44.74
1321	Sj01_11418572R	44.744
1322	Sj01_11420767R	44.752
1323	Sj01_11420872F	44.753
1324	Sj01_11438626F	44.822
1325	Dj01_11451409R	44.873
1326	Dj01_11451523F	44.873
1327	496750	44.9
1328	S1_11469261	44.901
1329	S1_11502214	45.112
1330	S1_11502301	45.112
1331	S1_11523233	45.112
1332	S1_11529325	45.136
1333	Dj01_11519588R	45.14
1334	S1_11581799	45.342
1335	S1_11584932	45.342
1336	S1_11584985	45.342
1337	Sj01_11572048R	45.345
1338	Sj01_11584177F	45.393
1339	Sj01_11585277F	45.397
1340	S1_11600720	45.416
1341	Dj01_11591192R	45.42
1342	Dj01_11596361F	45.441
1343	Sj01_11611148R	45.499
1344	Bin1_9.8-10.31	45.5
1345	S1_11596305	45.51
1346	S1_11601232	45.51
1347	S1_11624734	45.51
1348	S1_11637105	45.558
1349	id1007776	45.57
1350	Sj01_11631477F	45.578
1351	Sj01_11665412F	45.711
1352	Sj01_11665439F	45.712
1353	Dj01_11670766R	45.732
1354	Sj01_11685408R	45.79
1355	S1_11664020	45.8
1356	S1_11672630	45.8
1357	S1_11704526	45.823
1358	Bin1_10.31-10.4	45.9
1359	Dj01_11747889R	46.035
1360	Sj01_11748174R	46.036
1361	S1_11771719	46.086
1362	Bin1_10.4-10.46	46.1
1363	Dj01_11777126F	46.149
1364	Dj01_11777129R	46.149
1365	S1_11774656	46.189
1366	S1_11797866	46.189
1367	S1_11799019	46.189
1368	S1_11799126	46.189
1369	S1_11799259	46.189
1370	S1_11883103	46.189
1371	S1_11799219	46.194
1372	S1_11799698	46.196
1373	S1_11799765	46.196
1374	Sj01_11794068R	46.216
1375	Sj01_11814705R	46.297
1376	S1_11853073	46.405
1377	Sj01_11858181R	46.467
1378	Sj01_11866890R	46.501
1379	Dj01_11866896F	46.501
1380	S1_11899014	46.585
1381	1C178	46.6
1382	Dj01_11897327R	46.621
1383	Dj01_11911566F	46.676
1384	S1_11905394	46.885
1385	S1_11910474	46.885
1386	S1_11976777	46.885
1387	S1_12089369	46.885
1388	S1_12091922	46.885
1389	S1_12095477	46.885
1390	Sj01_11965077R	46.886
1391	Sj01_11981871F	46.952
1392	Sj01_11984042R	46.96
1393	Sj01_11993559R	46.998
1394	Dj01_11993612R	46.998
1395	S1_12083713	47.309
1396	Bin1_10.46-10.74	47.4
1397	S1_12112601	47.422
1398	Sj01_12109819F	47.453
1399	Sj01_12109845F	47.454
1400	S1_12154327	47.586
1401	Dj01_12151982F	47.619
1402	Dj01_12153745F	47.626
1403	Dj01_12185962F	47.752
1404	Dj01_12186475R	47.754
1405	Dj01_12189819F	47.767
1406	Sj01_12189856F	47.767
1407	Dj01_12193807F	47.783
1408	Dj01_12193809R	47.783
1409	Dj01_12209712R	47.845
1410	Bin1_10.74-10.87	47.9
1411	Sj01_12224858F	47.904
1412	Dj01_12232461R	47.934
1413	Sj01_12246082R	47.988
1414	Sj01_12258754F	48.037
1415	Dj01_12269327F	48.079
1416	Dj01_12269334F	48.079
1417	Dj01_12271575F	48.088
1418	Sj01_12271636F	48.088
1419	S1_12159683	48.121
1420	S1_12183884	48.121
1421	S1_12290800	48.121
1422	SChr1_35406979	48.464
1423	S1_12394007	48.526
1424	SChr1_35435216	48.581
1425	S1_12414634	48.606
1426	S1_12414777	48.607
1427	S1_12414827	48.607
1428	Sj01_12421135F	48.674
1429	SChr1_35881082	48.715
1430	SChr1_34485698	48.831
1431	S1_12426650	48.884
1432	S1_12503283	48.884
1433	S1_12556762	49.164
1434	S1_12556793	49.164
1435	S1_12556842	49.164
1436	Dj01_12556906F	49.206
1437	Dj01_12559969R	49.218
1438	Dj01_12559992F	49.218
1439	Sj01_12560027F	49.218
1440	Dj01_12564237F	49.235
1441	Dj01_12564709R	49.237
1442	S1_12581729	49.268
1443	S1_12583448	49.268
1444	Dj01_12575706F	49.28
1445	Sj01_12578136R	49.289
1446	Dj01_12582808R	49.308
1447	Dj01_12584105R	49.313
1448	Dj01_12584284F	49.313
1449	Sj01_12588503F	49.33
1450	Dj01_12589442R	49.334
1451	Dj01_12593391R	49.349
1452	Dj01_12593434R	49.349
1453	Bin1_10.87-11.19	49.4
1454	Dj01_12628917F	49.488
1455	Dj01_12630570R	49.495
1456	Dj01_12640381F	49.533
1457	Dj01_12640384R	49.533
1458	Sj01_12657320F	49.6
1459	S1_12685974	49.67
1460	Bin1_11.19-11.26	49.7
1461	537515	49.7
1462	Sj01_12695015F	49.747
1463	S1_12702701	49.847
1464	S1_12737403	49.847
1465	Sj01_12725674R	49.868
1466	id1008267	49.87
1467	Sj01_12727017R	49.873
1468	Sj01_12729426R	49.882
1469	Sj01_12742973F	49.935
1470	Sj01_12743900R	49.939
1471	Bin1_11.26-11.35	50.1
1472	S1_12807749	50.147
1473	S1_12809419	50.147
1474	Sj01_12809994F	50.198
1475	S1_12854309	50.33
1476	Sj01_12872072R	50.442
1477	Sj01_12916472R	50.616
1478	Sj01_12922123F	50.638
1479	Bin1_11.35-11.5	50.7
1480	S1_12854311	50.862
1481	Dj01_12994944F	50.923
1482	Dj01_12994947R	50.923
1483	S1_12870837	51.162
1484	S1_12896407	51.162
1485	S1_12910555	51.162
1486	S1_12910576	51.162
1487	Bin1_11.5-11.65	51.4
1488	Dj01_13117923F	51.405
1489	S1_13140455	51.452
1490	S1_13140455	51.683
1491	Dj01_13193179F	51.7
1492	Dj01_13240036F	51.884
1493	Sj01_13256296F	51.948
1494	Sj01_13266146F	51.986
1495	Sj01_13274576F	52.019
1496	Sj01_13275191R	52.022
1497	Sj01_13275306F	52.022
1498	S1_13273085	52.06
1499	Dj01_13293974F	52.095
1500	Dj01_13294538F	52.098
1501	Dj01_13295165F	52.1
1502	Dj01_13295419F	52.101
1503	Sj01_13319978R	52.197
1504	Dj01_13320358R	52.199
1505	S1_13366825	52.34
1506	S1_13366968	52.34
1507	S1_13474337	52.34
1508	Bin1_11.65-11.87	52.4
1509	Dj01_13376342R	52.418
1510	Dj01_13392858R	52.483
1511	Dj01_13425188F	52.61
1512	S1_13508662	52.63
1513	Bin1_11.87-11.98	52.8
1514	Sj01_13515836R	52.965
1515	Dj01_13515897R	52.965
1516	Dj01_13519580R	52.98
1517	Sj01_13519642F	52.98
1518	Dj01_13549673R	53.098
1519	S1_13572569	53.145
1520	Sj01_13563367R	53.151
1521	Dj01_13564525R	53.156
1522	Dj01_13565275F	53.159
1523	S1_13580968	53.178
1524	S1_13580992	53.18
1525	S1_13581278	53.18
1526	S1_13584528	53.18
1527	S1_13798347	53.18
1528	S1_13584597	53.193
1529	Dj01_13578060R	53.209
1530	Dj01_13581684F	53.223
1531	Dj01_13583363F	53.23
1532	Dj01_13583588F	53.231
1533	Dj01_13583591R	53.231
1534	Dj01_13594700R	53.274
1535	SChr1_37273148	53.483
1536	Dj01_13666386F	53.555
1537	id1008684	53.57
1538	SChr1_37578702	53.666
1539	SChr1_37406136	53.814
1540	S1_13776337	53.944
1541	S1_13776387	53.944
1542	S1_13798332	54.03
1543	Sj01_13800362R	54.08
1544	Sj01_13808973F	54.114
1545	Dj01_13843452F	54.249
1546	Dj01_13848047R	54.267
1547	Bin1_11.98-12.32	54.3
1548	S1_13896167	54.414
1549	Dj01_13899786R	54.47
1550	S1_13914316	54.485
1551	S1_13914607	54.486
1552	Dj01_13921892F	54.557
1553	Sj01_13921952F	54.557
1554	Dj01_13923009R	54.561
1555	S1_13961651	54.671
1556	S1_13973025	54.715
1557	S1_13979564	54.741
1558	S1_13980408	54.744
1559	Sj01_13981650R	54.791
1560	Dj01_13991247F	54.829
1561	Sj01_14013445R	54.916
1562	Sj01_14017476F	54.932
1563	SSCG-01-226-1	55
1564	Dj01_14046426F	55.045
1565	Dj01_14046429R	55.045
1566	Sj01_14046451F	55.045
1567	Sj01_14052800R	55.07
1568	Sj01_14054634F	55.077
1569	Sj01_14062045R	55.106
1570	Sj01_14063827R	55.113
1571	Sj01_14063873R	55.113
1572	Dj01_14072869R	55.149
1573	RM009	55.2
1574	Sj01_14103454R	55.269
1575	Dj01_14116838R	55.321
1576	S1_13985571	55.4
1577	Dj01_14149394F	55.449
1578	597011	55.5
1579	Sj01_14167475R	55.52
1580	Dj01_14167889F	55.521
1581	Bin1_12.32-12.63	55.7
1582	S1_14116022	55.7
1583	S1_14116030	55.7
1584	Dj01_14228616F	55.759
1585	Dj01_14231376F	55.77
1586	Dj01_14257741R	55.873
1587	Dj01_14281951F	55.968
1588	S1_14295554	55.98
1589	S1_14295568	55.982
1590	S1_14296217	55.982
1591	S1_14299855	55.982
1592	S1_14326239	55.982
1593	S1_14438575	55.982
1594	Dj01_14289940F	56
1595	Dj01_14289943R	56
1596	Dj01_14301852F	56.046
1597	Dj01_14301855R	56.046
1598	Dj01_14308974R	56.074
1599	Sj01_14308995F	56.074
1600	S1_14326279	56.1
1601	S1_14326206	56.1
1602	S1_14326379	56.1
1603	Sj01_14315731R	56.101
1604	Dj01_14319435F	56.115
1605	Dj01_14332199F	56.165
1606	Sj01_14332240F	56.165
1607	Bin1_12.63-12.73	56.2
1608	Dj01_14342178F	56.204
1609	Sj01_14355465F	56.256
1610	Dj01_14363865R	56.289
1611	S1_14383471	56.324
1612	Dj01_14375629F	56.335
1613	S1_14403693	56.403
1614	Dj01_14407764R	56.461
1615	Dj01_14408326F	56.464
1616	S1_14440058	56.546
1617	Bin1_12.73-12.84	56.6
1618	605969	56.6
1619	Dj01_14451313F	56.632
1620	S1_14475037	56.707
1621	S1_14481157	56.707
1622	Sj01_14472539F	56.715
1623	Dj01_14480631R	56.747
1624	Sj01_14480657F	56.747
1625	Sj01_14482225R	56.753
1626	S1_14486785	56.821
1627	S1_14510179	56.821
1628	Sj01_14511513F	56.868
1629	Dj01_14525705F	56.924
1630	Dj01_14528603F	56.935
1631	Sj01_14528640F	56.935
1632	Dj01_14529395F	56.938
1633	Dj01_14530692R	56.943
1634	Dj01_14532466F	56.95
1635	Dj01_14533544R	56.954
1636	Dj01_14578642F	57.131
1637	Dj01_14578645R	57.131
1638	Dj01_14579205R	57.133
1639	Dj01_14588335R	57.169
1640	Dj01_14592112R	57.184
1641	610524	57.2
1642	Dj01_14599665F	57.214
1643	Dj01_14603026F	57.227
1644	Dj01_14610345F	57.256
1645	S1_14626237	57.276
1646	Sj01_14617195F	57.282
1647	Dj01_14629689R	57.331
1648	Sj01_14629752F	57.332
1649	Dj01_14639265R	57.369
1650	Sj01_14639633R	57.37
1651	Dj01_14645350R	57.393
1652	611682	57.4
1653	SChr1_38139763	57.522
1654	Dj01_14678240F	57.522
1655	Dj01_14678243R	57.522
1656	Dj01_14737539F	57.754
1657	Dj01_14737542R	57.754
1658	S1_14732827	57.762
1659	S1_14750182	57.762
1660	S1_14792151	57.762
1661	S1_14823999	57.762
1662	S1_14834053	57.762
1663	S1_14901253	57.762
1664	S1_15193417	57.762
1665	S1_15440503	57.762
1666	S1_15535198	57.762
1667	S1_15583101	57.762
1668	S1_15583114	57.762
1669	S1_15807705	57.762
1670	S1_15959058	57.762
1671	S1_16003186	57.762
1672	S1_16066921	57.762
1673	S1_16071088	57.762
1674	Dj01_14743424R	57.777
1675	Dj01_14808912F	58.034
1676	Dj01_14808914R	58.034
1677	Sj01_14815001F	58.058
1678	Dj01_14815898R	58.061
1679	Sj01_14816762R	58.065
1680	Dj01_14818419F	58.071
1681	Dj01_14818960F	58.073
1682	Dj01_14819274F	58.075
1683	Dj01_14819277R	58.075
1684	Dj01_14819965R	58.077
1685	Dj01_14824822F	58.096
1686	S1_14882233	58.279
1687	S1_14892859	58.321
1688	Dj01_14885651R	58.335
1689	Dj01_14889977F	58.352
1690	Dj01_14899323F	58.388
1691	Dj01_14914971F	58.45
1692	Dj01_14917741R	58.461
1693	Dj01_14920720F	58.472
1694	Bin1_12.84-13.26	58.5
1695	Dj01_14945566R	58.57
1696	621464	58.6
1697	Dj01_14957278F	58.616
1698	Dj01_14965808R	58.649
1699	Dj01_14992994F	58.756
1700	Dj01_14996562R	58.77
1701	Sj01_15020114R	58.862
1702	Dj01_15078879R	59.092
1703	Dj01_15134521F	59.31
1704	Sj01_15134577F	59.311
1705	id1015541	59.47
1706	Dj01_15180533F	59.491
1707	Dj01_15186978R	59.516
1708	SChr1_38292649	59.552
1709	Dj01_15215674R	59.628
1710	SChr1_38250215	59.667
1711	Dj01_15226196F	59.67
1712	SChr1_38535394	59.676
1713	Bin1_13.26-13.54	59.7
1714	Dj01_15255608R	59.785
1715	Dj01_15256483F	59.788
1716	Dj01_15256486R	59.788
1717	Dj01_15272354R	59.851
1718	Dj01_15272815F	59.852
1719	Dj01_15283493R	59.894
1720	S1_15347929	60.105
1721	Sj01_15337389R	60.106
1722	id1003559	60.27
1723	Bin1_13.54-13.68	60.3
1724	1C955	60.3
1725	Sj01_15399515F	60.349
1726	637445	60.4
1727	Sj01_15417095F	60.418
1728	id1009616	60.47
1729	Dj01_15441816R	60.515
1730	Dj01_15454899F	60.566
1731	Dj01_15463328F	60.599
1732	638992	60.6
1733	Dj01_15468803R	60.621
1734	Dj01_15472162R	60.634
1735	Sj01_15490252F	60.705
1736	Sj01_15491601R	60.71
1737	Sj01_15510018F	60.782
1738	Dj01_15515893F	60.805
1739	S1_15532745	60.829
1740	Bin1_13.68-13.81	60.9
1741	Dj01_15582594F	61.067
1742	Dj01_15618961F	61.209
1743	Sj01_15619367R	61.211
1744	Dj01_15619402F	61.211
1745	S1_15650596	61.291
1746	Dj01_15640039F	61.292
1747	S1_15650686	61.292
1748	Dj01_15673928F	61.425
1749	Dj01_15678593R	61.443
1750	Dj01_15688184F	61.481
1751	S1_15716633	61.55
1752	Dj01_15715843F	61.589
1753	Dj01_15715846R	61.589
1754	Dj01_15764480R	61.78
1755	id1011561	61.8
1756	Dj01_15778855F	61.836
1757	Sj01_15779629R	61.839
1758	Dj01_15812122R	61.967
1759	Dj01_15835946F	62.06
1760	Bin1_13.81-14.09	62.1
1761	Dj01_15848288F	62.108
1762	Dj01_15848291R	62.108
1763	id1002308	62.16
1764	S1_15886476	62.216
1765	S1_15886864	62.218
1766	Dj01_15918772R	62.385
1767	Dj01_15918773R	62.385
1768	Dj01_15919749F	62.388
1769	Dj01_15934454F	62.446
1770	Dj01_15959648F	62.545
1771	Dj01_15990976R	62.668
1772	Sj01_15991017F	62.668
1773	Bin1_14.09-14.22	62.7
1774	S1_16038260	62.811
1775	S1_16060251	62.897
1776	Dj01_16077637R	63.007
1777	S1_16149369	63.111
1778	S1_16480090	63.111
1779	S1_16493005	63.111
1780	Sj01_16113750R	63.149
1781	Dj01_16114275F	63.151
1782	Dj01_16114278R	63.151
1783	S1_16202593	63.455
1784	Bin1_14.22-14.44	63.7
1785	Sj01_16305154F	63.899
1786	Dj01_16324294R	63.974
1787	Bin1_14.44-14.51	64
1788	Dj01_16335718F	64.019
1789	Dj01_16335721R	64.019
1790	668696	64.2
1791	Sj01_16383230F	64.205
1792	Sj01_16384537F	64.21
1793	Dj01_16385097F	64.213
1794	Sj01_16389783R	64.231
1795	Sj01_16394672F	64.25
1796	Sj01_16394936F	64.251
1797	S1_16415203	64.289
1798	Sj01_16435690F	64.411
1799	Bin1_14.51-14.63	64.5
1800	S1_16479540	64.541
1801	S1_16479574	64.541
1802	S1_16489786	64.581
1803	Sj01_16489617R	64.622
1804	Dj01_16496770F	64.65
1805	Dj01_16499682F	64.662
1806	S1_16517393	64.689
1807	Sj01_16506606F	64.689
1808	S1_16517495	64.69
1809	Dj01_16507545R	64.693
1810	Sj01_16508860F	64.698
1811	S1_16520703	64.702
1812	Sj01_16513828F	64.717
1813	Dj01_16520995F	64.745
1814	id1000556	64.78
1815	S1_16538618	65.002
1816	S1_16540392	65.002
1817	Dj01_16606912F	65.082
1818	Dj01_16606915R	65.082
1819	Sj01_16611075F	65.098
1820	Bin1_14.63-14.75	65.1
1821	S1_16635579	65.152
1822	id1004348	65.17
1823	ud1000711	65.17
1824	ud1000727	65.17
1825	id1010526	65.17
1826	id1010609	65.17
1827	id1016436	65.17
1828	S1_16659980	65.248
1829	Dj01_16673059F	65.341
1830	S1_16706316	65.43
1831	Sj01_16708246F	65.479
1832	Dj01_16723558R	65.539
1833	Sj01_16724480F	65.543
1834	S1_16743336	65.575
1835	Sj01_16733103R	65.577
1836	682362	65.9
1837	Bin1_14.75-15.01	66.2
1838	684468	66.2
1839	id1016633	66.27
1840	Dj01_16967472F	66.495
1841	Dj01_17066093R	66.882
1842	Sj01_17073543F	66.911
1843	Dj01_17073732R	66.912
1844	S1_17160466	67.21
1845	Dj01_17157323R	67.24
1846	Dj01_17157397R	67.24
1847	Sj01_17182404R	67.338
1848	693369	67.4
1849	Dj01_17227651R	67.515
1850	Sj01_17267996F	67.674
1851	id1001073	67.72
1852	S1_17299464	67.755
1853	Sj01_17303879F	67.814
1854	Dj01_17322120F	67.886
1855	Dj01_17322121R	67.886
1856	Sj01_17323383R	67.891
1857	Sj01_17323474F	67.891
1858	Sj01_17342383R	67.965
1859	S1_17355160	67.973
1860	Sj01_17389217R	68.149
1861	Dj01_17397989R	68.183
1862	S1_17413556	68.202
1863	Sj01_17419950F	68.269
1864	Dj01_17434173F	68.325
1865	Sj01_17447138R	68.376
1866	Sj01_17447336F	68.377
1867	S1_17482197	68.471
1868	S1_17482210	68.471
1869	S1_17482302	68.472
1870	S1_17482612	68.473
1871	703931	68.5
1872	S1_17512078	68.588
1873	S1_17512123	68.589
1874	SNP-1_21010031	68.6
1875	Sj01_17511148R	68.627
1876	S1_17544727	68.716
1877	S1_17545743	68.72
1878	S1_17545937	68.721
1879	S1_17682192	68.721
1880	S1_17569494	68.813
1881	Sj01_17566297R	68.843
1882	Sj01_17566349R	68.843
1883	S1_17604214	68.95
1884	Dj01_17602181R	68.984
1885	Sj01_17621721F	69.06
1886	Dj01_17694613R	69.346
1887	Dj01_17715289R	69.427
1888	Sj01_17741225R	69.529
1889	Sj01_17766691R	69.628
1890	Dj01_17798698F	69.754
1891	S1_17818058	69.788
1892	S1_17836417	69.86
1893	Sj01_17836666F	69.903
1894	S1_17860771	70.062
1895	S1_17887946	70.062
1896	S1_17887977	70.062
1897	S1_17937991	70.062
1898	S1_17898790	70.104
1899	Dj01_17902141R	70.159
1900	Dj01_17913806F	70.205
1901	Sj01_17937992R	70.3
1902	Dj01_17960702F	70.389
1903	Dj01_17975384R	70.447
1904	Sj01_18013603R	70.596
1905	Sj01_18015103R	70.602
1906	Dj01_18015166F	70.602
1907	Dj01_18018990F	70.617
1908	Dj01_18031553R	70.667
1909	Sj01_18053167F	70.751
1910	S1_18069374	70.773
1911	id1012048	70.78
1912	Sj01_18061248F	70.783
1913	SChr1_39673292	70.812
1914	Dj01_18075282F	70.838
1915	S1_18089486	70.852
1916	S1_18095164	70.852
1917	S1_18113719	70.947
1918	Sj01_18108513F	70.968
1919	Sj01_18112851F	70.985
1920	Dj01_18153481R	71.145
1921	Sj01_18156573F	71.157
1922	S1_18187366	71.235
1923	S1_18205582	71.237
1924	Dj01_18200786F	71.33
1925	Sj01_18216826R	71.393
1926	Sj01_18216904F	71.393
1927	Dj01_18227438F	71.435
1928	Sj01_18230117F	71.445
1929	S1_18263214	71.617
1930	S1_18284709	71.617
1931	S1_18370909	71.617
1932	S1_18459497	71.617
1933	S1_18464549	71.617
1934	S1_18326662	71.782
1935	Sj01_18348525F	71.909
1936	SChr1_38959152	71.994
1937	S1_18392367	72.039
1938	Sj01_18392493R	72.082
1939	Dj01_18406232F	72.135
1940	Dj01_18418275F	72.183
1941	Sj01_18423711R	72.204
1942	Dj01_18423739R	72.204
1943	S1_18455721	72.287
1944	Dj01_18459567F	72.345
1945	Dj01_18468479F	72.379
1946	SChr1_38993542	72.437
1947	id1017885	72.57
1948	S1_18530428	72.58
1949	Dj01_18523298F	72.594
1950	733013	72.6
1951	Dj01_18532527R	72.631
1952	Dj01_18539969F	72.66
1953	Dj01_18539972R	72.66
1954	Dj01_18543236F	72.672
1955	734129	72.7
1956	Dj01_18558187F	72.731
1957	Dj01_18570086F	72.778
1958	Dj01_18570089R	72.778
1959	Dj01_18571302F	72.783
1960	Dj01_18577494R	72.807
1961	Dj01_18579783F	72.816
1962	Dj01_18582085R	72.825
1963	Sj01_18596270F	72.88
1964	S1_18623076	72.943
1965	Dj01_18625873F	72.996
1966	Sj01_18625890F	72.996
1967	Dj01_18633427F	73.026
1968	Dj01_18641673F	73.058
1969	S1_18653198	73.062
1970	Sj01_18664030F	73.146
1971	Sj01_18665431R	73.151
1972	S1_18710892	73.288
1973	Sj01_18708383F	73.32
1974	Sj01_18710811R	73.329
1975	Sj01_18720965R	73.369
1976	id1011535	73.37
1977	id1013920	73.37
1978	S1_18710878	73.372
1979	S1_18721045	73.372
1980	S1_18839100	73.372
1981	Dj01_18725534F	73.387
1982	Dj01_18725537R	73.387
1983	S1_18771994	73.527
1984	Sj01_18780193R	73.601
1985	Sj01_18780212R	73.601
[truncated: 55,843 more rows]
[truncated: 1 more columns]
