# Supplementary material for: Meta-analysis of identified genomic regions and candidate genes underlying salinity tolerance in rice (Oryza sativa L.)
Source: Sci Rep. 2024 Mar 8;14:5730. doi: 10.1038/s41598-024-54764-9 (PMC10923909; doi:10.1038/s41598-024-54764-9)
Supplement: Supplementary file 3 — Supplementary Information 3. [file 41598_2024_54764_MOESM3_ESM.xlsx]

## Sheet: Sheet1
QTL name	chr	Position	marker left	marker right	CI(95%)	left position	right position	genomic left	genomic right	no of candidate qtls
MQTL1.1	1	51.58	Bin1_11.19-11.26	Bin1_11.98-12.32	0.73	51.452	51.683	11.225	12.15	28
Gene stable ID	Transcript stable ID	Gene description	Gene name	Source (gene)	GO term accession	GO term name	GO term definition
Os01g0303600	Os01t0303600-01	Zinc finger, RING/FYVE/PHD-type domain containing protein	OsRFPV-1	RAP2018-11-26	GO:0008270	zinc ion binding	Interacting selectively and non-covalently with zinc (Zn) ions.
Os01g0303600	Os01t0303600-01	Zinc finger, RING/FYVE/PHD-type domain containing protein	OsRFPV-1	RAP2018-11-26	GO:0016021	integral component of membrane	The component of a membrane consisting of the gene products and protein complexes having at least some part of their peptide sequence embedded in the hydrophobic region of the membrane.																39
Os01g0303600	Os01t0303600-01	Zinc finger, RING/FYVE/PHD-type domain containing protein	OsRFPV-1	RAP2018-11-26	GO:0016020	membrane	A lipid bilayer along with all the proteins and protein complexes embedded in it an attached to it.
Os01g0303600	Os01t0303600-01	Zinc finger, RING/FYVE/PHD-type domain containing protein	OsRFPV-1	RAP2018-11-26	GO:0004842	ubiquitin-protein transferase activity	Catalysis of the transfer of ubiquitin from one protein to another via the reaction X-Ub + Y --> Y-Ub + X, where both X-Ub and Y-Ub are covalent linkages.
Os01g0303600	Os01t0303600-01	Zinc finger, RING/FYVE/PHD-type domain containing protein	OsRFPV-1	RAP2018-11-26	GO:0016567	protein ubiquitination	The process in which one or more ubiquitin groups are added to a protein.
Os01g0304000	Os01t0304000-01	Similar to Ribosomal protein L29		RAP2018-11-26	GO:0022625	cytosolic large ribosomal subunit	The large subunit of a ribosome located in the cytosol.
Os01g0304000	Os01t0304000-01	Similar to Ribosomal protein L29		RAP2018-11-26	GO:0003735	structural constituent of ribosome	The action of a molecule that contributes to the structural integrity of the ribosome.
Os01g0304000	Os01t0304000-01	Similar to Ribosomal protein L29		RAP2018-11-26	GO:0006412	translation	The cellular metabolic process in which a protein is formed, using the sequence of a mature mRNA or circRNA molecule to specify the sequence of amino acids in a polypeptide chain. Translation is mediated by the ribosome, and begins with the formation of a ternary complex between aminoacylated initiator methionine tRNA, GTP, and initiation factor 2, which subsequently associates with the small sub…
Os01g0304000	Os01t0304000-01	Similar to Ribosomal protein L29		RAP2018-11-26	GO:0005840	ribosome	An intracellular organelle, about 200 A in diameter, consisting of RNA and protein. It is the site of protein biosynthesis resulting from translation of messenger RNA (mRNA). It consists of two subunits, one large and one small, each containing only protein and RNA. Both the ribosome and its subunits are characterized by their sedimentation coefficients, expressed in Svedberg units (symbol: S). H…
Os01g0304000	Os01t0304000-01	Similar to Ribosomal protein L29		RAP2018-11-26	GO:0002181	cytoplasmic translation	The chemical reactions and pathways resulting in the formation of a protein in the cytoplasm. This is a ribosome-mediated process in which the information in messenger RNA (mRNA) is used to specify the sequence of amino acids in the protein.
Os01g0304000	Os01t0304000-01	Similar to Ribosomal protein L29		RAP2018-11-26	GO:0005737	cytoplasm	All of the contents of a cell excluding the plasma membrane and nucleus, but including other subcellular structures.
Os01g0304100	Os01t0304100-00	Similar to Cation chloride cotransporter	Os	RAP2018-11-26	GO:0022857	transmembrane transporter activity	Enables the transfer of a substance, usually a specific substance or a group of related substances, from one side of a membrane to the other.
Os01g0304100	Os01t0304100-00	Similar to Cation chloride cotransporter	Os	RAP2018-11-26	GO:0055085	transmembrane transport	The process in which a solute is transported across a lipid bilayer, from one side of a membrane to the other.
Os01g0304100	Os01t0304100-00	Similar to Cation chloride cotransporter	Os	RAP2018-11-26	GO:0055075	potassium ion homeostasis	Any process involved in the maintenance of an internal steady state of potassium ions within an organism or cell.
Os01g0304100	Os01t0304100-00	Similar to Cation chloride cotransporter	Os	RAP2018-11-26	GO:0006884	cell volume homeostasis	Any process involved in maintaining the steady state of a cell's volume. The cell's volume refers to the three-dimensional space occupied by a cell.
Os01g0304100	Os01t0304100-00	Similar to Cation chloride cotransporter	Os	RAP2018-11-26	GO:1902476	chloride transmembrane transport	The process in which chloride is transported across a membrane.
Os01g0304100	Os01t0304100-00	Similar to Cation chloride cotransporter	Os	RAP2018-11-26	GO:0055064	chloride ion homeostasis	Any process involved in the maintenance of an internal steady state of chloride ions within an organism or cell.
Os01g0304100	Os01t0304100-00	Similar to Cation chloride cotransporter	Os	RAP2018-11-26	GO:0015379	potassium:chloride symporter activity	Enables the transfer of a solute or solutes from one side of a membrane to the other according to the reaction: K+(out) + Cl-(out) = K+(in) + Cl-(in).
Os01g0304100	Os01t0304100-00	Similar to Cation chloride cotransporter	Os	RAP2018-11-26	GO:1990573	potassium ion import across plasma membrane	The directed movement of potassium ions from outside of a cell, across the plasma membrane and into the cytosol.
Os01g0304100	Os01t0304100-00	Similar to Cation chloride cotransporter	Os	RAP2018-11-26	GO:0006811	ion transport	The directed movement of charged atoms or small charged molecules into, out of or within a cell, or between cells, by means of some agent such as a transporter or pore.
Os01g0304100	Os01t0304100-00	Similar to Cation chloride cotransporter	Os	RAP2018-11-26	GO:0005623	obsolete cell	OBSOLETE. The basic structural and functional unit of all organisms. Includes the plasma membrane and any external encapsulating structures such as the cell wall and cell envelope.
Os01g0304100	Os01t0304100-00	Similar to Cation chloride cotransporter	Os	RAP2018-11-26	GO:0015698	inorganic anion transport	The directed movement of inorganic anions into, out of or within a cell, or between cells, by means of some agent such as a transporter or pore. Inorganic anions are atoms or small molecules with a negative charge which do not contain carbon in covalent linkage.
Os01g0304100	Os01t0304100-00	Similar to Cation chloride cotransporter	Os	RAP2018-11-26	GO:0015377	cation:chloride symporter activity	Enables the transfer of a solute or solutes from one side of a membrane to the other according to the reaction: cation(out) + Cl-(out) = cation(in) + Cl-(in).
Os01g0304300	Os01t0304300-01	Similar to predicted protein		RAP2018-11-26	GO:0016811	hydrolase activity, acting on carbon-nitrogen (but not peptide) bonds, in linear amides	Catalysis of the hydrolysis of any non-peptide carbon-nitrogen bond in a linear amide.
Os01g0304300	Os01t0304300-01	Similar to predicted protein		RAP2018-11-26	GO:0006672	ceramide metabolic process	The chemical reactions and pathways involving ceramides, any N-acylated sphingoid.
Os01g0305900	Os01t0305900-01	Similar to R2R3 Myb transcription factor MYB-IF35		RAP2018-11-26	GO:0043565	sequence-specific DNA binding	Interacting selectively and non-covalently with DNA of a specific nucleotide composition, e.g. GC-rich DNA binding, or with a specific sequence motif or type of DNA e.g. promotor binding or rDNA binding.
Os01g0305900	Os01t0305900-01	Similar to R2R3 Myb transcription factor MYB-IF35		RAP2018-11-26	GO:0044212	GO_0044212	Go 0044212
Os01g0305900	Os01t0305900-01	Similar to R2R3 Myb transcription factor MYB-IF35		RAP2018-11-26	GO:0030154	cell differentiation	The process in which relatively unspecialized cells, e.g. embryonic or regenerative cells, acquire specialized structural and/or functional features that characterize the cells, tissues, or organs of the mature organism or some other relatively stable phase of the organism's life history. Differentiation includes the processes involved in commitment of a cell to a specific fate and its subsequent…
Os01g0305900	Os01t0305900-01	Similar to R2R3 Myb transcription factor MYB-IF35		RAP2018-11-26	GO:0005634	nucleus	A membrane-bounded organelle of eukaryotic cells in which chromosomes are housed and replicated. In most cells, the nucleus contains all of the cell's chromosomes except the organellar chromosomes, and is the site of RNA synthesis and processing. In some species, or in specialized cell types, RNA metabolism or DNA replication may be absent.
Os01g0305900	Os01t0305900-01	Similar to R2R3 Myb transcription factor MYB-IF35		RAP2018-11-26	GO:0003677	DNA binding	Any molecular function by which a gene product interacts selectively and non-covalently with DNA (deoxyribonucleic acid).
Os01g0306100	Os01t0306100-01	Plant specific eukaryotic initiation factor 4B family protein		RAP2018-11-26	GO:0003743	translation initiation factor activity	Functions in the initiation of ribosome-mediated translation of mRNA into a polypeptide.
Os01g0306100	Os01t0306100-01	Plant specific eukaryotic initiation factor 4B family protein		RAP2018-11-26	GO:0003729	mRNA binding	Interacting selectively and non-covalently with messenger RNA (mRNA), an intermediate molecule between DNA and protein. mRNA includes UTR and coding sequences, but does not contain introns.
Os01g0306100	Os01t0306100-01	Plant specific eukaryotic initiation factor 4B family protein		RAP2018-11-26	GO:0006413	translational initiation	The process preceding formation of the peptide bond between the first two amino acids of a protein. This includes the formation of a complex of the ribosome, mRNA or circRNA, and an initiation complex that contains the first aminoacyl-tRNA.
Os01g0306400	Os01t0306400-01	Hypothetical conserved gene	OsDOG1L-1	RAP2018-11-26	GO:0006351	transcription, DNA-templated	The cellular synthesis of RNA on a template of DNA.
Os01g0306800	Os01t0306800-01	Conserved hypothetical protein		RAP2018-11-26	GO:0009535	chloroplast thylakoid membrane	The pigmented membrane of a chloroplast thylakoid. An example of this component is found in Arabidopsis thaliana.
Os01g0306800	Os01t0306800-01	Conserved hypothetical protein		RAP2018-11-26	GO:0009941	chloroplast envelope	The double lipid bilayer enclosing the chloroplast and separating its contents from the rest of the cytoplasm; includes the intermembrane space.
Os01g0307500	Os01t0307500-01	Nasup>+ transporter, A member of HKT (high-affinity K+ transporter)-type transporters, Regulation of K+/Na+ homeostasis, Salt toleranc	SKC1	RAP2018-11-26	GO:0008324	cation transmembrane transporter activity	Enables the transfer of cation from one side of a membrane to the other.
Os01g0307500	Os01t0307500-01	Nasup>+ transporter, A member of HKT (high-affinity K+ transporter)-type transporters, Regulation of K+/Na+ homeostasis, Salt toleranc	SKC1	RAP2018-11-26	GO:0006814	sodium ion transport	The directed movement of sodium ions (Na+) into, out of or within a cell, or between cells, by means of some agent such as a transporter or pore.
Os01g0307500	Os01t0307500-01	Nasup>+ transporter, A member of HKT (high-affinity K+ transporter)-type transporters, Regulation of K+/Na+ homeostasis, Salt toleranc	SKC1	RAP2018-11-26	GO:0005886	plasma membrane	The membrane surrounding a cell that separates the cell from its external environment. It consists of a phospholipid bilayer and associated proteins.
Os01g0307500	Os01t0307500-01	Nasup>+ transporter, A member of HKT (high-affinity K+ transporter)-type transporters, Regulation of K+/Na+ homeostasis, Salt toleranc	SKC1	RAP2018-11-26	GO:0006812	cation transport	The directed movement of cations, atoms or small molecules with a net positive charge, into, out of or within a cell, or between cells, by means of some agent such as a transporter or pore.
Os01g0307500	Os01t0307500-01	Nasup>+ transporter, A member of HKT (high-affinity K+ transporter)-type transporters, Regulation of K+/Na+ homeostasis, Salt toleranc	SKC1	RAP2018-11-26	GO:0098655	cation transmembrane transport	The process in which a cation is transported across a membrane.
Os01g0308300	Os01t0308300-00	NB-ARC domain containing protein		RAP2018-11-26	GO:0043531	ADP binding	Interacting selectively and non-covalently with ADP, adenosine 5'-diphosphate.
Os01g0308300	Os01t0308300-00	NB-ARC domain containing protein		RAP2018-11-26	GO:0005524	ATP binding	Interacting selectively and non-covalently with ATP, adenosine 5'-triphosphate, a universally important coenzyme and enzyme regulator.
Os01g0308300	Os01t0308300-00	NB-ARC domain containing protein		RAP2018-11-26	GO:0006952	defense response	Reactions, triggered in response to the presence of a foreign body or the occurrence of an injury, which result in restriction of damage to the organism attacked or prevention/recovery from the infection caused by the attack.
Os01g0309800	Os01t0309800-01	Similar to Hydrogenase expression/formation protein hypB		RAP2018-11-26	GO:0030001	metal ion transport	The directed movement of metal ions, any metal ion with an electric charge, into, out of or within a cell, or between cells, by means of some agent such as a transporter or pore.
Os01g0309800	Os01t0309800-01	Similar to Hydrogenase expression/formation protein hypB		RAP2018-11-26	GO:0046872	metal ion binding	Interacting selectively and non-covalently with any metal ion.
Os01g0309900	Os01t0309900-01	Lipase, class 3 family protein		RAP2018-11-26	GO:0016042	lipid catabolic process	The chemical reactions and pathways resulting in the breakdown of lipids, compounds soluble in an organic solvent but not, or sparingly, in an aqueous solvent.
Os01g0309900	Os01t0309900-01	Lipase, class 3 family protein		RAP2018-11-26	GO:0006629	lipid metabolic process	The chemical reactions and pathways involving lipids, compounds soluble in an organic solvent but not, or sparingly, in an aqueous solvent. Includes fatty acids; neutral fats, other fatty-acid esters, and soaps; long-chain (fatty) alcohols and waxes; sphingoids and other long-chain bases; glycolipids, phospholipids and sphingolipids; and carotenes, polyprenols, sterols, terpenes and other isopren…
Os01g0309900	Os01t0309900-01	Lipase, class 3 family protein		RAP2018-11-26	GO:0016787	hydrolase activity	Catalysis of the hydrolysis of various bonds, e.g. C-O, C-N, C-C, phosphoric anhydride bonds, etc. Hydrolase is the systematic name for any enzyme of EC class 3.
Os01g0310500	Os01t0310500-01	Protein kinase, catalytic domain domain containing protein	OsRLCK31	RAP2018-11-26	GO:0007166	cell surface receptor signaling pathway	A series of molecular signals initiated by activation of a receptor on the surface of a cell. The pathway begins with binding of an extracellular ligand to a cell surface receptor, or for receptors that signal in the absence of a ligand, by ligand-withdrawal or the activity of a constitutively active receptor. The pathway ends with regulation of a downstream cellular process, e.g. transcription.
Os01g0310500	Os01t0310500-01	Protein kinase, catalytic domain domain containing protein	OsRLCK31	RAP2018-11-26	GO:0004674	protein serine/threonine kinase activity	Catalysis of the reactions: ATP + protein serine = ADP + protein serine phosphate, and ATP + protein threonine = ADP + protein threonine phosphate.
Os01g0310500	Os01t0310500-01	Protein kinase, catalytic domain domain containing protein	OsRLCK31	RAP2018-11-26	GO:0016740	transferase activity	Catalysis of the transfer of a group, e.g. a methyl group, glycosyl group, acyl group, phosphorus-containing, or other groups, from one compound (generally regarded as the donor) to another compound (generally regarded as the acceptor). Transferase is the systematic name for any enzyme of EC class 2.
Os01g0310500	Os01t0310500-01	Protein kinase, catalytic domain domain containing protein	OsRLCK31	RAP2018-11-26	GO:0000166	nucleotide binding	Interacting selectively and non-covalently with a nucleotide, any compound consisting of a nucleoside that is esterified with (ortho)phosphate or an oligophosphate at any hydroxyl group on the ribose or deoxyribose.
Os01g0310500	Os01t0310500-01	Protein kinase, catalytic domain domain containing protein	OsRLCK31	RAP2018-11-26	GO:0004672	protein kinase activity	Catalysis of the phosphorylation of an amino acid residue in a protein, usually according to the reaction: a protein + ATP = a phosphoprotein + ADP.
Os01g0310500	Os01t0310500-01	Protein kinase, catalytic domain domain containing protein	OsRLCK31	RAP2018-11-26	GO:0006468	protein phosphorylation	The process of introducing a phosphate group on to a protein.
Os01g0310500	Os01t0310500-01	Protein kinase, catalytic domain domain containing protein	OsRLCK31	RAP2018-11-26	GO:0016301	kinase activity	Catalysis of the transfer of a phosphate group, usually from ATP, to a substrate molecule.
Os01g0310500	Os01t0310500-01	Protein kinase, catalytic domain domain containing protein	OsRLCK31	RAP2018-11-26	GO:0016310	phosphorylation	The process of introducing a phosphate group into a molecule, usually with the formation of a phosphoric ester, a phosphoric anhydride or a phosphoric amide.
Os01g0310800	Os01t0310800-01	Similar to Pto kinase interactor 1	OsWAK4	RAP2018-11-26	GO:0004675	transmembrane receptor protein serine/threonine kinase activity	Combining with a signal and transmitting the signal from one side of the membrane to the other to initiate a change in cell activity by catalysis of the reaction: ATP protein serine = ADP + protein serine phosphate, and ATP + protein threonine = ADP + protein threonine phosphate.
Os01g0311100	Os01t0311100-00	Similar to RING-H2 finger protein ATL2L	OsRFPH2-4	RAP2018-11-26	GO:0006511	ubiquitin-dependent protein catabolic process	The chemical reactions and pathways resulting in the breakdown of a protein or peptide by hydrolysis of its peptide bonds, initiated by the covalent attachment of a ubiquitin group, or multiple ubiquitin groups, to the protein.
Os01g0311100	Os01t0311100-00	Similar to RING-H2 finger protein ATL2L	OsRFPH2-4	RAP2018-11-26	GO:0061630	ubiquitin protein ligase activity	Catalysis of the transfer of ubiquitin to a substrate protein via the reaction X-ubiquitin + S -> X + S-ubiquitin, where X is either an E2 or E3 enzyme, the X-ubiquitin linkage is a thioester bond, and the S-ubiquitin linkage is an amide bond: an isopeptide bond between the C-terminal glycine of ubiquitin and the epsilon-amino group of lysine residues in the substrate or, in the linear extension …
Os01g0311100	Os01t0311100-00	Similar to RING-H2 finger protein ATL2L	OsRFPH2-4	RAP2018-11-26	GO:0044238	primary metabolic process	The chemical reactions and pathways involving those compounds which are formed as a part of the normal anabolic and catabolic processes. These processes take place in most, if not all, cells of the organism.
Os01g0311100	Os01t0311100-00	Similar to RING-H2 finger protein ATL2L	OsRFPH2-4	RAP2018-11-26	GO:0044260	cellular macromolecule metabolic process	The chemical reactions and pathways involving macromolecules, any molecule of high relative molecular mass, the structure of which essentially comprises the multiple repetition of units derived, actually or conceptually, from molecules of low relative molecular mass, as carried out by individual cells.
Os01g0311300	Os01t0311300-01	Similar to Sorbitol transporter		RAP2018-11-26	GO:0005887	integral component of plasma membrane	The component of the plasma membrane consisting of the gene products and protein complexes having at least some part of their peptide sequence embedded in the hydrophobic region of the membrane.
Os01g0311300	Os01t0311300-01	Similar to Sorbitol transporter		RAP2018-11-26	GO:0005351	carbohydrate:proton symporter activity	Enables the transfer of a solute or solutes from one side of a membrane to the other according to the reaction: carbohydrate(out) + H+(out) = carbohydrate(in) + H+(in).
Os01g0311500	Os01t0311500-01	Similar to PHS1 (PROPYZAMIDE-HYPERSENSITIVE 1); phosphoprotein phosphatase/ protein tyrosine/serine/threonine phosphatase	OsPHS1a	RAP2018-11-26	GO:0004725	protein tyrosine phosphatase activity	Catalysis of the reaction: protein tyrosine phosphate + H2O = protein tyrosine + phosphate.
Os01g0311500	Os01t0311500-01	Similar to PHS1 (PROPYZAMIDE-HYPERSENSITIVE 1); phosphoprotein phosphatase/ protein tyrosine/serine/threonine phosphatase	OsPHS1a	RAP2018-11-26	GO:0043622	cortical microtubule organization	A process that is carried out at the cellular level which results in the assembly, arrangement of constituent parts, or disassembly of structures formed of microtubules and associated proteins in the cell cortex, i.e. just beneath the plasma membrane of a cell.
Os01g0311500	Os01t0311500-01	Similar to PHS1 (PROPYZAMIDE-HYPERSENSITIVE 1); phosphoprotein phosphatase/ protein tyrosine/serine/threonine phosphatase	OsPHS1a	RAP2018-11-26	GO:0009737	response to abscisic acid	Any process that results in a change in state or activity of a cell or an organism (in terms of movement, secretion, enzyme production, gene expression, etc.) as a result of an abscisic acid stimulus.
Os01g0311500	Os01t0311500-01	Similar to PHS1 (PROPYZAMIDE-HYPERSENSITIVE 1); phosphoprotein phosphatase/ protein tyrosine/serine/threonine phosphatase	OsPHS1a	RAP2018-11-26	GO:0008138	protein tyrosine/serine/threonine phosphatase activity	Catalysis of the reactions: protein serine + H2O = protein serine + phosphate; protein threonine phosphate + H2O = protein threonine + phosphate; and protein tyrosine phosphate + H2O = protein tyrosine + phosphate.
Os01g0311500	Os01t0311500-01	Similar to PHS1 (PROPYZAMIDE-HYPERSENSITIVE 1); phosphoprotein phosphatase/ protein tyrosine/serine/threonine phosphatase	OsPHS1a	RAP2018-11-26	GO:0006470	protein dephosphorylation	The process of removing one or more phosphoric residues from a protein.
Os01g0311500	Os01t0311500-01	Similar to PHS1 (PROPYZAMIDE-HYPERSENSITIVE 1); phosphoprotein phosphatase/ protein tyrosine/serine/threonine phosphatase	OsPHS1a	RAP2018-11-26	GO:0016791	phosphatase activity	Catalysis of the hydrolysis of phosphoric monoesters, releasing inorganic phosphate.
Os01g0311500	Os01t0311500-01	Similar to PHS1 (PROPYZAMIDE-HYPERSENSITIVE 1); phosphoprotein phosphatase/ protein tyrosine/serine/threonine phosphatase	OsPHS1a	RAP2018-11-26	GO:0004721	phosphoprotein phosphatase activity	Catalysis of the reaction: a phosphoprotein + H2O = a protein + phosphate. Together with protein kinases, these enzymes control the state of phosphorylation of cell proteins and thereby provide an important mechanism for regulating cellular activity.
Os01g0311500	Os01t0311500-01	Similar to PHS1 (PROPYZAMIDE-HYPERSENSITIVE 1); phosphoprotein phosphatase/ protein tyrosine/serine/threonine phosphatase	OsPHS1a	RAP2018-11-26	GO:0016311	dephosphorylation	The process of removing one or more phosphoric (ester or anhydride) residues from a molecule.
Os01g0311500	Os01t0311500-01	Similar to PHS1 (PROPYZAMIDE-HYPERSENSITIVE 1); phosphoprotein phosphatase/ protein tyrosine/serine/threonine phosphatase	OsPHS1a	RAP2018-11-26	GO:0035335	peptidyl-tyrosine dephosphorylation	The removal of phosphoric residues from peptidyl-O-phospho-tyrosine to form peptidyl-tyrosine.
Os01g0311600	Os01t0311600-01	Sulfotransferase family protein		RAP2018-11-26	GO:0008146	sulfotransferase activity	Catalysis of the transfer of a sulfate group from 3'-phosphoadenosine 5'-phosphosulfate to the hydroxyl group of an acceptor, producing the sulfated derivative and 3'-phosphoadenosine 5'-phosphate.
Os01g0311600	Os01t0311600-01	Sulfotransferase family protein		RAP2018-11-26	GO:0051923	sulfation	The addition of a sulfate group to a molecule.
Os01g0311700	Os01t0311700-01	Pectinesterase inhibitor domain containing protein		RAP2018-11-26	GO:0004857	enzyme inhibitor activity	Binds to and stops, prevents or reduces the activity of an enzyme.
Os01g0311700	Os01t0311700-01	Pectinesterase inhibitor domain containing protein		RAP2018-11-26	GO:0043086	negative regulation of catalytic activity	Any process that stops or reduces the activity of an enzyme.
Os01g0311800	Os01t0311800-02	Similar to Pectin methylesterase 8 (Fragment)	OsPME2	RAP2018-11-26	GO:0042545	cell wall modification	The series of events leading to chemical and structural alterations of an existing cell wall that can result in loosening, increased extensibility or disassembly.
Os01g0311800	Os01t0311800-02	Similar to Pectin methylesterase 8 (Fragment)	OsPME2	RAP2018-11-26	GO:0030599	pectinesterase activity	Catalysis of the reaction: pectin + n H2O = n methanol + pectate.
Os01g0311800	Os01t0311800-02	Similar to Pectin methylesterase 8 (Fragment)	OsPME2	RAP2018-11-26	GO:0005618	cell wall	The rigid or semi-rigid envelope lying outside the cell membrane of plant, fungal, most prokaryotic cells and some protozoan parasites, maintaining their shape and protecting them from osmotic lysis. In plants it is made of cellulose and, often, lignin; in fungi it is composed largely of polysaccharides; in bacteria it is composed of peptidoglycan; in protozoan parasites such as Giardia species, …
Os01g0311800	Os01t0311800-02	Similar to Pectin methylesterase 8 (Fragment)	OsPME2	RAP2018-11-26	GO:0045330	aspartyl esterase activity	Catalysis of the hydrolysis of an ester bond by a mechanism involving a catalytically active aspartic acid residue.
Os01g0311800	Os01t0311800-02	Similar to Pectin methylesterase 8 (Fragment)	OsPME2	RAP2018-11-26	GO:0045490	pectin catabolic process	The chemical reactions and pathways resulting in the breakdown of pectin, a polymer containing a backbone of alpha-1,4-linked D-galacturonic acid residues.
Os01g0311800	Os01t0311800-01	Similar to Pectin methylesterase 8 (Fragment)	OsPME2	RAP2018-11-26	GO:0046910	pectinesterase inhibitor activity	Binds to and stops, prevents or reduces the activity of pectinesterase.
Os01g0312800	Os01t0312800-01	Similar to CEL4=CELLULASE 4 (Fragment)	OsGH9B2	RAP2018-11-26	GO:0005576	extracellular region	The space external to the outermost structure of a cell. For cells without external protective or external encapsulating structures this refers to space outside of the plasma membrane. This term covers the host cell environment outside an intracellular parasite.
Os01g0312800	Os01t0312800-01	Similar to CEL4=CELLULASE 4 (Fragment)	OsGH9B2	RAP2018-11-26	GO:0030245	cellulose catabolic process	The chemical reactions and pathways resulting in the breakdown of cellulose, a linear beta1-4 glucan of molecular mass 50-400 kDa with the pyranose units in the -4C1 conformation.
Os01g0312800	Os01t0312800-01	Similar to CEL4=CELLULASE 4 (Fragment)	OsGH9B2	RAP2018-11-26	GO:0071555	cell wall organization	A process that results in the assembly, arrangement of constituent parts, or disassembly of the cell wall, the rigid or semi-rigid envelope lying outside the cell membrane of plant, fungal and most prokaryotic cells, maintaining their shape and protecting them from osmotic lysis.
Os01g0312800	Os01t0312800-01	Similar to CEL4=CELLULASE 4 (Fragment)	OsGH9B2	RAP2018-11-26	GO:0008810	cellulase activity	Catalysis of the endohydrolysis of (1->4)-beta-D-glucosidic linkages in cellulose, lichenin and cereal beta-D-glucans.
Os01g0312800	Os01t0312800-01	Similar to CEL4=CELLULASE 4 (Fragment)	OsGH9B2	RAP2018-11-26	GO:0004553	hydrolase activity, hydrolyzing O-glycosyl compounds	Catalysis of the hydrolysis of any O-glycosyl bond.
Os01g0312800	Os01t0312800-01	Similar to CEL4=CELLULASE 4 (Fragment)	OsGH9B2	RAP2018-11-26	GO:0005975	carbohydrate metabolic process	The chemical reactions and pathways involving carbohydrates, any of a group of organic compounds based of the general formula Cx(H2O)y. Includes the formation of carbohydrate derivatives by the addition of a carbohydrate residue to another molecule.
Os01g0312800	Os01t0312800-01	Similar to CEL4=CELLULASE 4 (Fragment)	OsGH9B2	RAP2018-11-26	GO:0016798	hydrolase activity, acting on glycosyl bonds	Catalysis of the hydrolysis of any glycosyl bond.
Os01g0312800	Os01t0312800-01	Similar to CEL4=CELLULASE 4 (Fragment)	OsGH9B2	RAP2018-11-26	GO:0008152	metabolic process	The chemical reactions and pathways, including anabolism and catabolism, by which living organisms transform chemical substances. Metabolic processes typically transform small molecules, but also include macromolecular processes such as DNA repair and replication, and protein synthesis and degradation.
Os01g0312800	Os01t0312800-01	Similar to CEL4=CELLULASE 4 (Fragment)	OsGH9B2	RAP2018-11-26	GO:0000272	polysaccharide catabolic process	The chemical reactions and pathways resulting in the breakdown of a polysaccharide, a polymer of many (typically more than 10) monosaccharide residues linked glycosidically.
Os01g0313300	Os01t0313300-01	Similar to EREBP-3 protein (Fragment)	OsERF#068	RAP2018-11-26	GO:0003700	DNA-binding transcription factor activity	A transcription regulator activity that modulates transcription of gene sets via selective and non-covalent binding to a specific double-stranded genomic DNA sequence (sometimes referred to as a motif) within a cis-regulatory region. Regulatory regions include promoters (proximal and distal) and enhancers. Genes are transcriptional units, and include bacterial operons.
Os01g0313300	Os01t0313300-01	Similar to EREBP-3 protein (Fragment)	OsERF#068	RAP2018-11-26	GO:0006355	regulation of transcription, DNA-templated	Any process that modulates the frequency, rate or extent of cellular DNA-templated transcription.
Os01g0313300	Os01t0313300-01	Similar to EREBP-3 protein (Fragment)	OsERF#068	RAP2018-11-26	GO:0009873	ethylene-activated signaling pathway	A series of molecular signals generated by the reception of ethylene (ethene, C2H4) by a receptor and ending with modulation of a cellular process, e.g. transcription.
Os01g0314100	Os01t0314100-01	Catalytic domain of components of various dehydrogenase complexes containing protein		RAP2018-11-26	GO:0016746	acyltransferase activity	Catalysis of the transfer of an acyl group from one compound (donor) to another (acceptor).
Os01g0314100	Os01t0314100-01	Catalytic domain of components of various dehydrogenase complexes containing protein		RAP2018-11-26	GO:0016407	acetyltransferase activity	Catalysis of the transfer of an acetyl group to an acceptor molecule.
Os01g0314100	Os01t0314100-01	Catalytic domain of components of various dehydrogenase complexes containing protein		RAP2018-11-26	GO:0005739	mitochondrion	A semiautonomous, self replicating organelle that occurs in varying numbers, shapes, and sizes in the cytoplasm of virtually all eukaryotic cells. It is notably the site of tissue respiration.
Os01g0314100	Os01t0314100-01	Catalytic domain of components of various dehydrogenase complexes containing protein		RAP2018-11-26	GO:0031405	lipoic acid binding	Interacting selectively and non-covalently with lipoic acid, 1,2-dithiolane-3-pentanoic acid.
Os01g0314300	Os01t0314300-01	Uncharacterized domain 2 containing protein		RAP2018-11-26	GO:0003723	RNA binding	Interacting selectively and non-covalently with an RNA molecule or a portion thereof.
Os01g0314300	Os01t0314300-01	Uncharacterized domain 2 containing protein		RAP2018-11-26	GO:0022627	cytosolic small ribosomal subunit	The small subunit of a ribosome located in the cytosol.
Os01g0314300	Os01t0314300-01	Uncharacterized domain 2 containing protein		RAP2018-11-26	GO:0002188	translation reinitiation	A gene-specific translational control mechanism where the small ribosomal subunit remains attached to the mRNA following termination of translation, then resumes scanning on the same mRNA molecule and initiates again at a downstream start site. Reinitiation depends on de novo recruitment of the ternary complex that is required to recognize the next AUG codon.
Os01g0314300	Os01t0314300-01	Uncharacterized domain 2 containing protein		RAP2018-11-26	GO:0001731	formation of translation preinitiation complex	The joining of the small ribosomal subunit, ternary complex, and mRNA.
Os01g0314300	Os01t0314300-01	Uncharacterized domain 2 containing protein		RAP2018-11-26	GO:0009987	cellular process	Any process that is carried out at the cellular level, but not necessarily restricted to a single cell. For example, cell communication occurs among more than one cell, but occurs at the cellular level.
Os01g0314600	Os01t0314600-00	Similar to Cytochrome c oxidoreductase		RAP2018-11-26	GO:0051119	sugar transmembrane transporter activity	Enables the transfer of a sugar from one side of a membrane to the other. A sugar is any member of a class of sweet, water-soluble, crystallizable carbohydrates, which are the monosaccharides and smaller oligosaccharides.
Os01g0314600	Os01t0314600-00	Similar to Cytochrome c oxidoreductase		RAP2018-11-26	GO:0008643	carbohydrate transport	The directed movement of carbohydrate into, out of or within a cell, or between cells, by means of some agent such as a transporter or pore. Carbohydrates are any of a group of organic compounds based of the general formula Cx(H2O)y.
Os01g0314600	Os01t0314600-00	Similar to Cytochrome c oxidoreductase		RAP2018-11-26	GO:0034219	carbohydrate transmembrane transport	The process in which a carbohydrate is transported across a membrane.
Os01g0315600	Os01t0315600-01	Similar to Monoglyceride lipase		RAP2018-11-26	GO:0016298	lipase activity	Catalysis of the hydrolysis of a lipid or phospholipid.
Os01g0315800	Os01t0315800-01	UDP-glucuronic acid decarboxylase (EC 4.1.1.35)	OsUXS2	RAP2018-11-26	GO:0070403	NAD+ binding	Interacting selectively and non-covalently with the oxidized form, NAD, of nicotinamide adenine dinucleotide, a coenzyme involved in many redox and biosynthetic reactions.
Os01g0315800	Os01t0315800-01	UDP-glucuronic acid decarboxylase (EC 4.1.1.35)	OsUXS2	RAP2018-11-26	GO:0048040	UDP-glucuronate decarboxylase activity	Catalysis of the reaction: H(+) + UDP-alpha-D-glucuronate = CO(2) + UDP-alpha-D-xylose.
Os01g0315800	Os01t0315800-01	UDP-glucuronic acid decarboxylase (EC 4.1.1.35)	OsUXS2	RAP2018-11-26	GO:0042732	D-xylose metabolic process	The chemical reactions and pathways involving D-xylose, a naturally occurring plant polysaccharide.
Os01g0315800	Os01t0315800-01	UDP-glucuronic acid decarboxylase (EC 4.1.1.35)	OsUXS2	RAP2018-11-26	GO:0005802	trans-Golgi network	The network of interconnected tubular and cisternal structures located within the Golgi apparatus on the side distal to the endoplasmic reticulum, from which secretory vesicles emerge. The trans-Golgi network is important in the later stages of protein secretion where it is thought to play a key role in the sorting and targeting of secreted proteins to the correct destination.
Os01g0315800	Os01t0315800-01	UDP-glucuronic acid decarboxylase (EC 4.1.1.35)	OsUXS2	RAP2018-11-26	GO:0016829	lyase activity	Catalysis of the cleavage of C-C, C-O, C-N and other bonds by other means than by hydrolysis or oxidation, or conversely adding a group to a double bond. They differ from other enzymes in that two substrates are involved in one reaction direction, but only one in the other direction. When acting on the single substrate, a molecule is eliminated and this generates either a new double bond or a new…
Os01g0315800	Os01t0315800-01	UDP-glucuronic acid decarboxylase (EC 4.1.1.35)	OsUXS2	RAP2018-11-26	GO:0016831	carboxy-lyase activity	Catalysis of the nonhydrolytic addition or removal of a carboxyl group to or from a compound.
Os01g0315800	Os01t0315800-01	UDP-glucuronic acid decarboxylase (EC 4.1.1.35)	OsUXS2	RAP2018-11-26	GO:0033320	UDP-D-xylose biosynthetic process	The chemical reactions and pathways resulting in the formation of UDP-D-xylose, uridinediphosphoxylose, a substance composed of xylose in glycosidic linkage with uridine diphosphate.
Os01g0316100	Os01t0316100-00	FAD dependent oxidoreductase family protein		RAP2018-11-26	GO:0016491	oxidoreductase activity	Catalysis of an oxidation-reduction (redox) reaction, a reversible chemical reaction in which the oxidation state of an atom or atoms within a molecule is altered. One substrate acts as a hydrogen or electron donor and becomes oxidized, while the other acts as hydrogen or electron acceptor and becomes reduced.
Os01g0316100	Os01t0316100-00	FAD dependent oxidoreductase family protein		RAP2018-11-26	GO:0008115	sarcosine oxidase activity	Catalysis of the reaction: H(2)O + O(2) + sarcosine = formaldehyde + glycine + H(2)O(2).
Os01g0316600	Os01t0316600-01	Similar to pre-mRNA-splicing factor SF2		RAP2018-11-26	GO:0003676	nucleic acid binding	Interacting selectively and non-covalently with any nucleic acid.
Os01g0316800	Os01t0316800-01	Similar to Deleted in split hand/splt foot protein (Fragment)		RAP2018-11-26	GO:0000724	double-strand break repair via homologous recombination	The error-free repair of a double-strand break in DNA in which the broken DNA molecule is repaired using homologous sequences. A strand in the broken DNA searches for a homologous region in an intact chromosome to serve as the template for DNA synthesis. The restoration of two intact DNA molecules results in the exchange, reciprocal or nonreciprocal, of genetic material between the intact DNA mol…
Os01g0316800	Os01t0316800-01	Similar to Deleted in split hand/splt foot protein (Fragment)		RAP2018-11-26	GO:0000502	proteasome complex	A large multisubunit complex which catalyzes protein degradation, found in eukaryotes, archaea and some bacteria. In eukaryotes, this complex consists of the barrel shaped proteasome core complex and one or two associated proteins or complexes that act in regulating entry into or exit from the core.
Os01g0318700	Os01t0318700-01	Similar to ABC1 protein (Fragment)		RAP2018-11-26	GO:0006744	ubiquinone biosynthetic process	The chemical reactions and pathways resulting in the formation of ubiquinone, a lipid-soluble electron-transporting coenzyme.
Os01g0318700	Os01t0318700-01	Similar to ABC1 protein (Fragment)		RAP2018-11-26	GO:0010224	response to UV-B	Any process that results in a change in state or activity of a cell or an organism (in terms of movement, secretion, enzyme production, gene expression, etc.) as a result of a UV-B radiation stimulus. UV-B radiation (UV-B light) spans the wavelengths 280 to 315 nm.
Os01g0318700	Os01t0318700-01	Similar to ABC1 protein (Fragment)		RAP2018-11-26	GO:0015996	chlorophyll catabolic process	The chemical reactions and pathways resulting in the breakdown of chlorophyll, any compound of magnesium complexed in a porphyrin (tetrapyrrole) ring and which functions as a photosynthetic pigment, into less complex products.
Os01g0318700	Os01t0318700-01	Similar to ABC1 protein (Fragment)		RAP2018-11-26	GO:0017004	cytochrome complex assembly	The aggregation, arrangement and bonding together of a cytochrome complex. A cytochrome complex is a protein complex in which at least one of the proteins is a cytochrome, i.e. a heme-containing protein involved in catalysis of redox reactions.
Os01g0319000	Os01t0319000-01	Similar to Pectin acetylesterase (Fragment)		RAP2018-11-26	GO:0009505	plant-type cell wall	A more or less rigid stucture lying outside the cell membrane of a cell and composed of cellulose and pectin and other organic and inorganic substances.
Os01g0319000	Os01t0319000-01	Similar to Pectin acetylesterase (Fragment)		RAP2018-11-26	GO:0052793	pectin acetylesterase activity	Catalysis of the reaction: pectin + H2O = pectate + acetate. This reaction is the hydrolysis of acetyl esters of pectin, producing pectate, partially esterified pectin.
MQTL1.2	1	102.58	Bin1_21.99-22.18	Bin1_23.5-23.74	0.1	102.4	102.685	22.085	23.62	75
Os01g0574500	Os01t0574500-01	ATPase, AAA-type, core domain containing protein	OsFtsH5	RAP2018-11-26	GO:0004176	ATP-dependent peptidase activity	Catalysis of the reaction: ATP + H2O = ADP + phosphate, to drive the hydrolysis of peptide bonds.
Os01g0574500	Os01t0574500-01	ATPase, AAA-type, core domain containing protein	OsFtsH5	RAP2018-11-26	GO:0004222	metalloendopeptidase activity	Catalysis of the hydrolysis of internal, alpha-peptide bonds in a polypeptide chain by a mechanism in which water acts as a nucleophile, one or two metal ions hold the water molecule in place, and charged amino acid side chains are ligands for the metal ions.
Os01g0574500	Os01t0574500-01	ATPase, AAA-type, core domain containing protein	OsFtsH5	RAP2018-11-26	GO:0008233	peptidase activity	Catalysis of the hydrolysis of a peptide bond. A peptide bond is a covalent bond formed when the carbon atom from the carboxyl group of one amino acid shares electrons with the nitrogen atom from the amino group of a second amino acid.
Os01g0574500	Os01t0574500-01	ATPase, AAA-type, core domain containing protein	OsFtsH5	RAP2018-11-26	GO:0006508	proteolysis	The hydrolysis of proteins into smaller polypeptides and/or amino acids by cleavage of their peptide bonds.
Os01g0574500	Os01t0574500-01	ATPase, AAA-type, core domain containing protein	OsFtsH5	RAP2018-11-26	GO:0016887	ATPase	A molecular function characterized by the use of ATP hydrolysis as an energy source, for example to catalyze a reaction or drive transport against a concentration gradient.
Os01g0574500	Os01t0574500-01	ATPase, AAA-type, core domain containing protein	OsFtsH5	RAP2018-11-26	GO:0008237	metallopeptidase activity	Catalysis of the hydrolysis of peptide bonds by a mechanism in which water acts as a nucleophile, one or two metal ions hold the water molecule in place, and charged amino acid side chains are ligands for the metal ions.
Os01g0574500	Os01t0574500-01	ATPase, AAA-type, core domain containing protein	OsFtsH5	RAP2018-11-26	GO:0009534	chloroplast thylakoid	Sac-like membranous structures (cisternae) in a chloroplast combined into stacks (grana) and present singly in the stroma (stroma thylakoids or frets) as interconnections between grana. An example of this component is found in Arabidopsis thaliana.
Os01g0574600	Os01t0574600-01	Similar to Gamma hydroxybutyrate dehydrogenase (EC 1.1.1.61)	OsGLYR2	RAP2018-11-26	GO:0050661	NADP binding	Interacting selectively and non-covalently with nicotinamide-adenine dinucleotide phosphate, a coenzyme involved in many redox and biosynthetic reactions; binding may be to either the oxidized form, NADP+, or the reduced form, NADPH.
Os01g0574600	Os01t0574600-01	Similar to Gamma hydroxybutyrate dehydrogenase (EC 1.1.1.61)	OsGLYR2	RAP2018-11-26	GO:0030267	glyoxylate reductase (NADP+) activity	Catalysis of the reaction: glycolate + NADP+ = glyoxylate + NADPH + H+.
Os01g0574600	Os01t0574600-01	Similar to Gamma hydroxybutyrate dehydrogenase (EC 1.1.1.61)	OsGLYR2	RAP2018-11-26	GO:0051287	NAD binding	Interacting selectively and non-covalently with nicotinamide adenine dinucleotide, a coenzyme involved in many redox and biosynthetic reactions; binding may be to either the oxidized form, NAD+, or the reduced form, NADH.
Os01g0574600	Os01t0574600-01	Similar to Gamma hydroxybutyrate dehydrogenase (EC 1.1.1.61)	OsGLYR2	RAP2018-11-26	GO:0009507	chloroplast	A chlorophyll-containing plastid with thylakoids organized into grana and frets, or stroma thylakoids, and embedded in a stroma.
Os01g0574600	Os01t0574600-01	Similar to Gamma hydroxybutyrate dehydrogenase (EC 1.1.1.61)	OsGLYR2	RAP2018-11-26	GO:0009570	chloroplast stroma	The space enclosed by the double membrane of a chloroplast but excluding the thylakoid space. It contains DNA, ribosomes and some temporary products of photosynthesis.
Os01g0574600	Os01t0574600-01	Similar to Gamma hydroxybutyrate dehydrogenase (EC 1.1.1.61)	OsGLYR2	RAP2018-11-26	GO:0016616	oxidoreductase activity, acting on the CH-OH group of donors, NAD or NADP as acceptor	Catalysis of an oxidation-reduction (redox) reaction in which a CH-OH group acts as a hydrogen or electron donor and reduces NAD+ or NADP.
Os01g0575000	Os01t0575000-01	Root hair defective 3 GTP-binding family protein		RAP2018-11-26	GO:0005525	GTP binding	Interacting selectively and non-covalently with GTP, guanosine triphosphate.
Os01g0575000	Os01t0575000-01	Root hair defective 3 GTP-binding family protein		RAP2018-11-26	GO:0005789	endoplasmic reticulum membrane	The lipid bilayer surrounding the endoplasmic reticulum.
Os01g0575000	Os01t0575000-01	Root hair defective 3 GTP-binding family protein		RAP2018-11-26	GO:0007029	endoplasmic reticulum organization	A process that is carried out at the cellular level which results in the assembly, arrangement of constituent parts, or disassembly of the endoplasmic reticulum.
Os01g0575000	Os01t0575000-01	Root hair defective 3 GTP-binding family protein		RAP2018-11-26	GO:0005783	endoplasmic reticulum	The irregular network of unit membranes, visible only by electron microscopy, that occurs in the cytoplasm of many eukaryotic cells. The membranes form a complex meshwork of tubular channels, which are often expanded into slitlike cavities called cisternae. The ER takes two forms, rough (or granular), with ribosomes adhering to the outer surface, and smooth (with no ribosomes attached).
Os01g0575000	Os01t0575000-01	Root hair defective 3 GTP-binding family protein		RAP2018-11-26	GO:0003924	GTPase activity	Catalysis of the reaction: GTP + H2O = GDP + phosphate.
Os01g0575000	Os01t0575000-01	Root hair defective 3 GTP-binding family protein		RAP2018-11-26	GO:0016320	endoplasmic reticulum membrane fusion	The joining of 2 or more lipid bilayer membranes that surround the endoplasmic reticulum.
Os01g0575000	Os01t0575000-01	Root hair defective 3 GTP-binding family protein		RAP2018-11-26	GO:0048309	endoplasmic reticulum inheritance	The partitioning of endoplasmic reticulum between daughter cells at cell division.
Os01g0575200	Os01t0575200-01	Helix-loop-helix DNA-binding domain containing protein	OsbHLH024	RAP2018-11-26	GO:0046983	protein dimerization activity	The formation of a protein dimer, a macromolecular structure consists of two noncovalently associated identical or nonidentical subunits.
Os01g0575400	Os01t0575400-00	Similar to protein kinase family protein		RAP2018-11-26	GO:0004693	cyclin-dependent protein serine/threonine kinase activity	Cyclin-dependent catalysis of the reactions: ATP + protein serine = ADP + protein serine phosphate, and ATP + protein threonine = ADP + protein threonine phosphate.
Os01g0575400	Os01t0575400-00	Similar to protein kinase family protein		RAP2018-11-26	GO:0051301	cell division	The process resulting in division and partitioning of components of a cell to form more cells; may or may not be accompanied by the physical separation of a cell into distinct, individually membrane-bounded daughter cells.
Os01g0575400	Os01t0575400-00	Similar to protein kinase family protein		RAP2018-11-26	GO:0008353	RNA polymerase II CTD heptapeptide repeat kinase activity	Catalysis of the reaction: ATP + (DNA-directed RNA polymerase II) = ADP + phospho-(DNA-directed RNA polymerase II); phosphorylation occurs on residues in the carboxy-terminal domain (CTD) repeats.
Os01g0575400	Os01t0575400-00	Similar to protein kinase family protein		RAP2018-11-26	GO:0000307	cyclin-dependent protein kinase holoenzyme complex	Cyclin-dependent protein kinases (CDKs) are enzyme complexes that contain a kinase catalytic subunit associated with a regulatory cyclin partner.
Os01g0575400	Os01t0575400-00	Similar to protein kinase family protein		RAP2018-11-26	GO:0032968	positive regulation of transcription elongation from RNA polymerase II promoter	Any process that activates or increases the frequency, rate or extent of transcription elongation, the extension of an RNA molecule after transcription initiation and promoter clearance by the addition of ribonucleotides, catalyzed by RNA polymerase II.
Os01g0575400	Os01t0575400-00	Similar to protein kinase family protein		RAP2018-11-26	GO:0051726	regulation of cell cycle	Any process that modulates the rate or extent of progression through the cell cycle.
Os01g0575400	Os01t0575400-00	Similar to protein kinase family protein		RAP2018-11-26	GO:0070816	phosphorylation of RNA polymerase II C-terminal domain	The process of introducing a phosphate group on to an amino acid residue in the C-terminal domain of RNA polymerase II. Typically, this occurs during the transcription cycle and results in production of an RNA polymerase II enzyme where the carboxy-terminal domain (CTD) of the largest subunit is extensively phosphorylated, often referred to as hyperphosphorylated or the II(0) form. Specific types…
Os01g0575500	Os01t0575500-01	Similar to predicted protein	OsWD40-16	RAP2018-11-26	GO:0000911	cytokinesis by cell plate formation	The process of dividing the cytoplasm of a parent cell where a structure forms in the cytoplasm and grows until reaching the plasma membrane, thereby completely separating the cytoplasms of adjacent progeny cells. An example of this is found in Arabidopsis thaliana.
Os01g0575500	Os01t0575500-01	Similar to predicted protein	OsWD40-16	RAP2018-11-26	GO:0010235	guard mother cell cytokinesis	The stereotyped symmetric cell division by which guard mother cell give rise to stomatal guard cells.
Os01g0575500	Os01t0575500-01	Similar to predicted protein	OsWD40-16	RAP2018-11-26	GO:0045824	negative regulation of innate immune response	Any process that stops, prevents, or reduces the frequency, rate or extent of the innate immune response.
Os01g0575500	Os01t0575500-01	Similar to predicted protein	OsWD40-16	RAP2018-11-26	GO:0030136	clathrin-coated vesicle	A vesicle with a coat formed of clathrin connected to the membrane via one of the clathrin adaptor complexes.
Os01g0575500	Os01t0575500-01	Similar to predicted protein	OsWD40-16	RAP2018-11-26	GO:0031410	cytoplasmic vesicle	A vesicle found in the cytoplasm of a cell.
Os01g0575500	Os01t0575500-01	Similar to predicted protein	OsWD40-16	RAP2018-11-26	GO:0009825	multidimensional cell growth	The process in which a cell irreversibly increases in size in two or three [spatial] dimensions or along two or three axes.
Os01g0575500	Os01t0575500-01	Similar to predicted protein	OsWD40-16	RAP2018-11-26	GO:0005515	protein binding	Interacting selectively and non-covalently with any protein or protein complex (a complex of two or more proteins that may include other nonprotein molecules).
Os01g0575500	Os01t0575500-01	Similar to predicted protein	OsWD40-16	RAP2018-11-26	GO:0032483	regulation of Rab protein signal transduction	Any process that modulates the frequency, rate or extent of Rab protein signal transduction.
Os01g0578000	Os01t0578000-01	DNA repair protein, DNA double-strand break repair, synaptonemal complex assembl	RAD51C	RAP2018-11-26	GO:0016444	somatic cell DNA recombination	Recombination occurring within or between DNA molecules in somatic cells.
Os01g0578000	Os01t0578000-01	DNA repair protein, DNA double-strand break repair, synaptonemal complex assembl	RAD51C	RAP2018-11-26	GO:0033063	Rad51B-Rad51C-Rad51D-XRCC2 complex	A DNA recombinase mediator complex that contains the Rad51 paralogs RAD51B, RAD51C, RAD51D, and XRCC2, or orthologs thereof.
Os01g0578000	Os01t0578000-01	DNA repair protein, DNA double-strand break repair, synaptonemal complex assembl	RAD51C	RAP2018-11-26	GO:0045003	double-strand break repair via synthesis-dependent strand annealing	SDSA is a major mechanism of double-strand break repair in mitosis which allows for the error-free repair of a double-strand break without the exchange of adjacent sequences. The broken DNA searches for and base pairs with a homologous region in an intact chromosome. DNA synthesis initiates from the 3' end of the invading DNA strand, using the intact chromosome as the template. Newly synthesized …
Os01g0578000	Os01t0578000-01	DNA repair protein, DNA double-strand break repair, synaptonemal complex assembl	RAD51C	RAP2018-11-26	GO:0007131	reciprocal meiotic recombination	The cell cycle process in which double strand breaks are formed and repaired through a single or double Holliday junction intermediate. This results in the equal exchange of genetic material between non-sister chromatids in a pair of homologous chromosomes. These reciprocal recombinant products ensure the proper segregation of homologous chromosomes during meiosis I and create genetic diversity.
Os01g0578000	Os01t0578000-01	DNA repair protein, DNA double-strand break repair, synaptonemal complex assembl	RAD51C	RAP2018-11-26	GO:0008094	ATPase, acting on DNA	Catalysis of the reaction: ATP + H2O = ADP + phosphate; this reaction requires the presence of single- or double-stranded DNA, and it drives another reaction.
Os01g0578000	Os01t0578000-01	DNA repair protein, DNA double-strand break repair, synaptonemal complex assembl	RAD51C	RAP2018-11-26	GO:0007143	female meiotic nuclear division	A cell cycle process by which the cell nucleus divides as part of a meiotic cell cycle in the female germline.
Os01g0578000	Os01t0578000-01	DNA repair protein, DNA double-strand break repair, synaptonemal complex assembl	RAD51C	RAP2018-11-26	GO:0005657	replication fork	The Y-shaped region of a replicating DNA molecule, resulting from the separation of the DNA strands and in which the synthesis of new strands takes place. Also includes associated protein complexes.
Os01g0578000	Os01t0578000-01	DNA repair protein, DNA double-strand break repair, synaptonemal complex assembl	RAD51C	RAP2018-11-26	GO:0007140	male meiotic nuclear division	A cell cycle process by which the cell nucleus divides as part of a meiotic cell cycle in the male germline.
Os01g0578000	Os01t0578000-01	DNA repair protein, DNA double-strand break repair, synaptonemal complex assembl	RAD51C	RAP2018-11-26	GO:0006281	DNA repair	The process of restoring DNA after damage. Genomes are subject to damage by chemical and physical agents in the environment (e.g. UV and ionizing radiations, chemical mutagens, fungal and bacterial toxins, etc.) and by free radicals or alkylating agents endogenously generated in metabolism. DNA is also damaged because of errors during its replication. A variety of different DNA repair pathways ha…
Os01g0578000	Os01t0578000-01	DNA repair protein, DNA double-strand break repair, synaptonemal complex assembl	RAD51C	RAP2018-11-26	GO:0000400	four-way junction DNA binding	Interacting selectively and non-covalently with DNA containing four-way junctions, also known as Holliday junctions, a structure where two DNA double strands are held together by reciprocal exchange of two of the four strands, one strand each from the two original helices.
Os01g0578000	Os01t0578000-01	DNA repair protein, DNA double-strand break repair, synaptonemal complex assembl	RAD51C	RAP2018-11-26	GO:0008821	crossover junction endodeoxyribonuclease activity	Catalysis of the endonucleolytic cleavage at a junction such as a reciprocal single-stranded crossover between two homologous DNA duplexes (Holliday junction).
Os01g0578000	Os01t0578000-01	DNA repair protein, DNA double-strand break repair, synaptonemal complex assembl	RAD51C	RAP2018-11-26	GO:0051321	meiotic cell cycle	Progression through the phases of the meiotic cell cycle, in which canonically a cell replicates to produce four offspring with half the chromosomal content of the progenitor cell via two nuclear divisions.
Os01g0578000	Os01t0578000-01	DNA repair protein, DNA double-strand break repair, synaptonemal complex assembl	RAD51C	RAP2018-11-26	GO:0033065	Rad51C-XRCC3 complex	A DNA recombinase mediator complex that contains the Rad51 paralogs RAD51C and XRCC3, or orthologs thereof.
Os01g0578000	Os01t0578000-01	DNA repair protein, DNA double-strand break repair, synaptonemal complex assembl	RAD51C	RAP2018-11-26	GO:0000707	meiotic DNA recombinase assembly	During meiosis, the aggregation, arrangement and bonding together of strand exchange proteins (recombinases) to form higher order oligomers on single-stranded DNA.
Os01g0578000	Os01t0578000-01	DNA repair protein, DNA double-strand break repair, synaptonemal complex assembl	RAD51C	RAP2018-11-26	GO:0034641	cellular nitrogen compound metabolic process	The chemical reactions and pathways involving various organic and inorganic nitrogenous compounds, as carried out by individual cells.
Os01g0578700	Os01t0578700-03	Similar to SaM+	SAM	RAP2018-11-26	GO:0030915	Smc5-Smc6 complex	A conserved complex that contains a heterodimer of SMC proteins (Smc5p and Smc6p, or homologs thereof) and several other proteins, and is involved in DNA repair and maintaining cell cycle arrest following DNA damage. In S. cerevisiae, this is an octameric complex called Mms21-Smc5-Smc6 complex, with at least five of its subunits conserved in fission yeast and humans.
Os01g0578700	Os01t0578700-03	Similar to SaM+	SAM	RAP2018-11-26	GO:0019789	SUMO transferase activity	Catalysis of the transfer of SUMO from one protein to another via the reaction X-SUMO + Y --> Y-SUMO + X, where both X-SUMO and Y-SUMO are covalent linkages.
Os01g0578700	Os01t0578700-03	Similar to SaM+	SAM	RAP2018-11-26	GO:0016925	protein sumoylation	The process in which a SUMO protein (small ubiquitin-related modifier) is conjugated to a target protein via an isopeptide bond between the carboxy-terminus of SUMO with an epsilon-amino group of a lysine residue of the target protein.
Os01g0578700	Os01t0578700-03	Similar to SaM+	SAM	RAP2018-11-26	GO:0061665	SUMO ligase activity	Catalysis of the transfer of SUMO to a substrate protein via the reaction X-SUMO + S --> X + S-SUMO, where X is either an E2 or E3 enzyme, the X-SUMO linkage is a thioester bond, and the S-SUMO linkage is an isopeptide bond between the C-terminal amino acid of SUMO and the epsilon-amino group of lysine residues in the substrate.
Os01g0579600	Os01t0579600-03	Similar to Calcineurin B-like protein 9	OsCBL9	RAP2018-11-26	GO:0005509	calcium ion binding	Interacting selectively and non-covalently with calcium ions (Ca2+).
Os01g0580100	Os01t0580100-02	Alg9-like mannosyltransferase family protein		RAP2018-11-26	GO:0006506	GPI anchor biosynthetic process	The chemical reactions and pathways resulting in the formation of a glycosylphosphatidylinositol (GPI) anchor that attaches some membrane proteins to the lipid bilayer of the cell membrane. The phosphatidylinositol group is linked via the C-6 hydroxyl residue of inositol to a carbohydrate chain which is itself linked to the protein via an ethanolamine phosphate group, its amino group forming an a…
Os01g0580100	Os01t0580100-02	Alg9-like mannosyltransferase family protein		RAP2018-11-26	GO:0000030	mannosyltransferase activity	Catalysis of the transfer of a mannosyl group to an acceptor molecule, typically another carbohydrate or a lipid.
Os01g0580100	Os01t0580100-02	Alg9-like mannosyltransferase family protein		RAP2018-11-26	GO:0016757	glycosyltransferase activity	Catalysis of the transfer of a glycosyl group from one compound (donor) to another (acceptor).
Os01g0580100	Os01t0580100-02	Alg9-like mannosyltransferase family protein		RAP2018-11-26	GO:0097502	mannosylation	The covalent attachment of a mannose residue to a substrate molecule.
Os01g0580100	Os01t0580100-02	Alg9-like mannosyltransferase family protein		RAP2018-11-26	GO:0004376	glycolipid mannosyltransferase activity	Catalysis of the transfer of an alpha-D-mannosyl residue from GDP-mannose into lipid-linked oligosaccharide, forming an alpha-D-mannosyl-D-mannose linkage.
Os01g0580100	Os01t0580100-02	Alg9-like mannosyltransferase family protein		RAP2018-11-26	GO:0000026	alpha-1,2-mannosyltransferase activity	Catalysis of the transfer of a mannose residue to an oligosaccharide, forming an alpha-(1->2) linkage.
Os01g0580100	Os01t0580100-01	Alg9-like mannosyltransferase family protein		RAP2018-11-26	GO:0090406	pollen tube	A tubular cell projection that is part of a pollen tube cell and extends from a pollen grain.
Os01g0580100	Os01t0580100-01	Alg9-like mannosyltransferase family protein		RAP2018-11-26	GO:0009793	embryo development ending in seed dormancy	The process whose specific outcome is the progression of the embryo over time, from zygote formation to the end of seed dormancy. An example of this process is found in Arabidopsis thaliana.
Os01g0580100	Os01t0580100-01	Alg9-like mannosyltransferase family protein		RAP2018-11-26	GO:0010183	pollen tube guidance	The process in which the growth of pollen tube is directed towards the female gametophyte.
Os01g0580100	Os01t0580100-03	Alg9-like mannosyltransferase family protein		RAP2018-11-26	GO:0016255	attachment of GPI anchor to protein	A transamidation reaction that results in the cleavage of the polypeptide chain and the concomitant transfer of the GPI anchor to the newly formed carboxy-terminal amino acid of the anchored protein. The cleaved C-terminal contains the C-terminal GPI signal sequence of the newly synthesized polypeptide chain.
Os01g0580200	Os01t0580200-01	Similar to Beta-galactosidase precursor (EC 3.2.1.23) (Lactase)	OsBgal3	RAP2018-11-26	GO:0030246	carbohydrate binding	Interacting selectively and non-covalently with any carbohydrate, which includes monosaccharides, oligosaccharides and polysaccharides as well as substances derived from monosaccharides by reduction of the carbonyl group (alditols), by oxidation of one or more hydroxy groups to afford the corresponding aldehydes, ketones, or carboxylic acids, or by replacement of one or more hydroxy group(s) by a…
Os01g0580200	Os01t0580200-01	Similar to Beta-galactosidase precursor (EC 3.2.1.23) (Lactase)	OsBgal3	RAP2018-11-26	GO:0005773	vacuole	A closed structure, found only in eukaryotic cells, that is completely surrounded by unit membrane and contains liquid material. Cells contain one or several vacuoles, that may have different functions from each other. Vacuoles have a diverse array of functions. They can act as a storage organelle for nutrients or waste products, as a degradative compartment, as a cost-effective way of increasing…
Os01g0580200	Os01t0580200-01	Similar to Beta-galactosidase precursor (EC 3.2.1.23) (Lactase)	OsBgal3	RAP2018-11-26	GO:0004565	beta-galactosidase activity	Catalysis of the hydrolysis of terminal, non-reducing beta-D-galactose residues in beta-D-galactosides.
Os01g0580200	Os01t0580200-01	Similar to Beta-galactosidase precursor (EC 3.2.1.23) (Lactase)	OsBgal3	RAP2018-11-26	GO:0048046	apoplast	The cell membranes and intracellular regions in a plant are connected through plasmodesmata, and plants may be described as having two major compartments: the living symplast and the non-living apoplast. The apoplast is external to the plasma membrane and includes cell walls, intercellular spaces and the lumen of dead structures such as xylem vessels. Water and solutes pass freely through it.
Os01g0580400	Os01t0580400-01	Histone-fold domain containing protein	OsHAP5J	RAP2018-11-26	GO:0046982	protein heterodimerization activity	Interacting selectively and non-covalently with a nonidentical protein to form a heterodimer.
Os01g0580400	Os01t0580400-01	Histone-fold domain containing protein	OsHAP5J	RAP2018-11-26	GO:0001228	DNA-binding transcription activator activity, RNA polymerase II-specific	A DNA-binding transcription factor activity that activates or increases transcription of specific gene sets transcribed by RNA polymerase II.
Os01g0580400	Os01t0580400-01	Histone-fold domain containing protein	OsHAP5J	RAP2018-11-26	GO:0045944	positive regulation of transcription by RNA polymerase II	Any process that activates or increases the frequency, rate or extent of transcription from an RNA polymerase II promoter.
Os01g0580500	Os01t0580500-01	ACC oxidase, Ethylene biosynthesi	ACO7	RAP2018-11-26	GO:0044237	cellular metabolic process	The chemical reactions and pathways by which individual cells transform chemical substances.
Os01g0580800	Os01t0580800-01	Similar to submergence induced protein SI397		RAP2018-11-26	GO:0009707	chloroplast outer membrane	The outer, i.e. cytoplasm-facing, lipid bilayer of the chloroplast envelope.
Os01g0580800	Os01t0580800-01	Similar to submergence induced protein SI397		RAP2018-11-26	GO:0009658	chloroplast organization	A process that is carried out at the cellular level which results in the assembly, arrangement of constituent parts, or disassembly of the chloroplast.
Os01g0581300	Os01t0581300-01	Similar to Lycopene epsilon-cyclase (Fragment)	OsLCYe	RAP2018-11-26	GO:0016705	oxidoreductase activity, acting on paired donors, with incorporation or reduction of molecular oxygen	Catalysis of an oxidation-reduction (redox) reaction in which hydrogen or electrons are transferred from each of two donors, and molecular oxygen is reduced or incorporated into a donor.
Os01g0581300	Os01t0581300-01	Similar to Lycopene epsilon-cyclase (Fragment)	OsLCYe	RAP2018-11-26	GO:0016120	carotene biosynthetic process	The chemical reactions and pathways resulting in the formation of carotenes, hydrocarbon carotenoids.
Os01g0581300	Os01t0581300-01	Similar to Lycopene epsilon-cyclase (Fragment)	OsLCYe	RAP2018-11-26	GO:0016123	xanthophyll biosynthetic process	The chemical reactions and pathways resulting in the formation of xanthophylls, oxygen-containing carotenoids.
Os01g0581300	Os01t0581300-01	Similar to Lycopene epsilon-cyclase (Fragment)	OsLCYe	RAP2018-11-26	GO:0045435	lycopene epsilon cyclase activity	Catalysis of the cyclization of an epsilon ring at one end of the lycopene molecule (psi, psi-carotene) to form delta-carotene (epsilon, psi-carotene).
Os01g0581300	Os01t0581300-01	Similar to Lycopene epsilon-cyclase (Fragment)	OsLCYe	RAP2018-11-26	GO:0016117	carotenoid biosynthetic process	The chemical reactions and pathways resulting in the formation of carotenoids, tetraterpenoid compounds in which two units of 4 isoprenoid residues joined head-to-tail are themselves joined tail-to-tail.
Os01g0582400	Os01t0582400-01	Similar to Multidomain cyclophilin type peptidyl-prolyl cis-trans isomerase	OsCYP57	RAP2018-11-26	GO:0003755	peptidyl-prolyl cis-trans isomerase activity	Catalysis of the reaction: peptidyl-proline (omega=180) = peptidyl-proline (omega=0).
Os01g0582400	Os01t0582400-01	Similar to Multidomain cyclophilin type peptidyl-prolyl cis-trans isomerase	OsCYP57	RAP2018-11-26	GO:0006457	protein folding	The process of assisting in the covalent and noncovalent assembly of single chain polypeptides or multisubunit complexes into the correct tertiary structure.
Os01g0582400	Os01t0582400-01	Similar to Multidomain cyclophilin type peptidyl-prolyl cis-trans isomerase	OsCYP57	RAP2018-11-26	GO:0000413	protein peptidyl-prolyl isomerization	The modification of a protein by cis-trans isomerization of a proline residue.
Os01g0582400	Os01t0582400-01	Similar to Multidomain cyclophilin type peptidyl-prolyl cis-trans isomerase	OsCYP57	RAP2018-11-26	GO:0016853	isomerase activity	Catalysis of the geometric or structural changes within one molecule. Isomerase is the systematic name for any enzyme of EC class 5.
Os01g0583100	Os01t0583100-01	Similar to Protein phosphatase 2C	OsPP2C06/OsABI2	RAP2018-11-26	GO:0043169	cation binding	Interacting selectively and non-covalently with cations, charged atoms or groups of atoms with a net positive charge.
Os01g0583200	Os01t0583200-02	Zinc finger, C2H2, LYAR-type domain containing protein		RAP2018-11-26	GO:0005730	nucleolus	A small, dense body one or more of which are present in the nucleus of eukaryotic cells. It is rich in RNA and protein, is not bounded by a limiting membrane, and is not seen during mitosis. Its prime function is the transcription of the nucleolar DNA into 45S ribosomal-precursor RNA, the processing of this RNA into 5.8S, 18S, and 28S components of ribosomal RNA, and the association of these comp…
Os01g0583200	Os01t0583200-02	Zinc finger, C2H2, LYAR-type domain containing protein		RAP2018-11-26	GO:0000122	negative regulation of transcription by RNA polymerase II	Any process that stops, prevents, or reduces the frequency, rate or extent of transcription mediated by RNA polymerase II.
Os01g0583200	Os01t0583200-02	Zinc finger, C2H2, LYAR-type domain containing protein		RAP2018-11-26	GO:0006364	rRNA processing	Any process involved in the conversion of a primary ribosomal RNA (rRNA) transcript into one or more mature rRNA molecules.
Os01g0584200	Os01t0584200-00	Similar to Myosin XI-K headless derivative (Fragment)		RAP2018-11-26	GO:0007015	actin filament organization	A process that is carried out at the cellular level which results in the assembly, arrangement of constituent parts, or disassembly of cytoskeletal structures comprising actin filaments. Includes processes that control the spatial distribution of actin filaments, such as organizing filaments into meshworks, bundles, or other structures, as by cross-linking.
Os01g0584200	Os01t0584200-00	Similar to Myosin XI-K headless derivative (Fragment)		RAP2018-11-26	GO:0031982	vesicle	Any small, fluid-filled, spherical organelle enclosed by membrane.
Os01g0584200	Os01t0584200-00	Similar to Myosin XI-K headless derivative (Fragment)		RAP2018-11-26	GO:0051015	actin filament binding	Interacting selectively and non-covalently with an actin filament, also known as F-actin, a helical filamentous polymer of globular G-actin subunits.
Os01g0584200	Os01t0584200-00	Similar to Myosin XI-K headless derivative (Fragment)		RAP2018-11-26	GO:0015629	actin cytoskeleton	The part of the cytoskeleton (the internal framework of a cell) composed of actin and associated proteins. Includes actin cytoskeleton-associated complexes.
Os01g0584200	Os01t0584200-00	Similar to Myosin XI-K headless derivative (Fragment)		RAP2018-11-26	GO:0000146	microfilament motor activity	Generation of movement along a microfilament, driven by ATP hydrolysis.
Os01g0584200	Os01t0584200-00	Similar to Myosin XI-K headless derivative (Fragment)		RAP2018-11-26	GO:0030050	vesicle transport along actin filament	Movement of a vesicle along an actin filament, mediated by motor proteins.
Os01g0584900	Os01t0584900-01	WRKY transcription factor 28-like (WRKY5) (WRKY transcription factor 77)	OsWRKY77	RAP2018-11-26	GO:0050896	response to stimulus	Any process that results in a change in state or activity of a cell or an organism (in terms of movement, secretion, enzyme production, gene expression, etc.) as a result of a stimulus. The process begins with detection of the stimulus and ends with a change in state or activity or the cell or organism.
Os01g0585100	Os01t0585100-01	Similar to Integral membrane protein		RAP2018-11-26	GO:0008654	phospholipid biosynthetic process	The chemical reactions and pathways resulting in the formation of phospholipids, any lipid containing phosphoric acid as a mono- or diester.
Os01g0585100	Os01t0585100-01	Similar to Integral membrane protein		RAP2018-11-26	GO:0006656	phosphatidylcholine biosynthetic process	The chemical reactions and pathways resulting in the formation of phosphatidylcholines, any of a class of glycerophospholipids in which the phosphatidyl group is esterified to the hydroxyl group of choline.
Os01g0585100	Os01t0585100-01	Similar to Integral membrane protein		RAP2018-11-26	GO:0071617	lysophospholipid acyltransferase activity	Catalysis of the transfer of acyl groups from an acyl-CoA to a lysophospholipid.
Os01g0585600	Os01t0585600-03	Protein of unknown function DUF632 domain containing protein		RAP2018-11-26	GO:0071249	cellular response to nitrate	Any process that results in a change in state or activity of a cell (in terms of movement, secretion, enzyme production, gene expression, etc.) as a result of a nitrate stimulus.
Os01g0585700	Os01t0585700-01	SIT4 phosphatase-associated protein family protein		RAP2018-11-26	GO:0043666	regulation of phosphoprotein phosphatase activity	Any process that modulates the frequency, rate or extent of phosphoprotein phosphatase activity, the catalysis of the hydrolysis of phosphate from a phosphoprotein.
Os01g0585700	Os01t0585700-01	SIT4 phosphatase-associated protein family protein		RAP2018-11-26	GO:0019888	protein phosphatase regulator activity	Binds to and modulates the activity of a protein phosphatase, an enzyme which catalyzes of the removal of a phosphate group from a protein substrate molecule.
Os01g0585700	Os01t0585700-01	SIT4 phosphatase-associated protein family protein		RAP2018-11-26	GO:0019903	protein phosphatase binding	Interacting selectively and non-covalently with any protein phosphatase.
Os01g0587000	Os01t0587000-01	Similar to Vacuolar ATP synthase subunit d (EC 3.6.3.14) (V-ATPase d subunit) (Vacuolar proton pump d subunit) (V-ATPase 41 KDa accessory protein) (DVA41)		RAP2018-11-26	GO:0046961	proton-transporting ATPase activity, rotational mechanism	Enables the transfer of protons from one side of a membrane to the other according to the reaction: ATP + H2O + H+(in) = ADP + phosphate + H+(out), by a rotational mechanism.
Os01g0587000	Os01t0587000-01	Similar to Vacuolar ATP synthase subunit d (EC 3.6.3.14) (V-ATPase d subunit) (Vacuolar proton pump d subunit) (V-ATPase 41 KDa accessory protein) (DVA41)		RAP2018-11-26	GO:0016471	vacuolar proton-transporting V-type ATPase complex	A proton-transporting two-sector ATPase complex found in the vacuolar membrane, where it acts as a proton pump to mediate acidification of the vacuolar lumen.
Os01g0587000	Os01t0587000-01	Similar to Vacuolar ATP synthase subunit d (EC 3.6.3.14) (V-ATPase d subunit) (Vacuolar proton pump d subunit) (V-ATPase 41 KDa accessory protein) (DVA41)		RAP2018-11-26	GO:0033179	proton-transporting V-type ATPase, V0 domain	A protein complex that forms part of a proton-transporting V-type ATPase and mediates proton transport across a membrane. The V0 complex consists of at least four different subunits (a,c,d and e); six or more c subunits form a proton-binding rotor ring.
Os01g0587000	Os01t0587000-01	Similar to Vacuolar ATP synthase subunit d (EC 3.6.3.14) (V-ATPase d subunit) (Vacuolar proton pump d subunit) (V-ATPase 41 KDa accessory protein) (DVA41)		RAP2018-11-26	GO:1902600	proton transmembrane transport	The directed movement of a proton across a membrane.
Os01g0587000	Os01t0587000-01	Similar to Vacuolar ATP synthase subunit d (EC 3.6.3.14) (V-ATPase d subunit) (Vacuolar proton pump d subunit) (V-ATPase 41 KDa accessory protein) (DVA41)		RAP2018-11-26	GO:0008553	P-type proton-exporting transporter activity	Enables the transfer of protons from one side of a membrane to the other according to the reaction: ATP + H2O + H+(in) -> ADP + phosphate + H+(out). These transporters use a phosphorylative mechanism, which have a phosphorylated intermediate state during the ion transport cycle.
Os01g0587000	Os01t0587000-01	Similar to Vacuolar ATP synthase subunit d (EC 3.6.3.14) (V-ATPase d subunit) (Vacuolar proton pump d subunit) (V-ATPase 41 KDa accessory protein) (DVA41)		RAP2018-11-26	GO:0015078	proton transmembrane transporter activity	Enables the transfer of a proton from one side of a membrane to the other.
Os01g0587000	Os01t0587000-01	Similar to Vacuolar ATP synthase subunit d (EC 3.6.3.14) (V-ATPase d subunit) (Vacuolar proton pump d subunit) (V-ATPase 41 KDa accessory protein) (DVA41)		RAP2018-11-26	GO:0015991	GO_0015991	Go 0015991
Os01g0587000	Os01t0587000-01	Similar to Vacuolar ATP synthase subunit d (EC 3.6.3.14) (V-ATPase d subunit) (Vacuolar proton pump d subunit) (V-ATPase 41 KDa accessory protein) (DVA41)		RAP2018-11-26	GO:0007034	vacuolar transport	The directed movement of substances into, out of or within a vacuole.
Os01g0587000	Os01t0587000-01	Similar to Vacuolar ATP synthase subunit d (EC 3.6.3.14) (V-ATPase d subunit) (Vacuolar proton pump d subunit) (V-ATPase 41 KDa accessory protein) (DVA41)		RAP2018-11-26	GO:0005765	lysosomal membrane	The lipid bilayer surrounding the lysosome and separating its contents from the cell cytoplasm.
Os01g0587000	Os01t0587000-01	Similar to Vacuolar ATP synthase subunit d (EC 3.6.3.14) (V-ATPase d subunit) (Vacuolar proton pump d subunit) (V-ATPase 41 KDa accessory protein) (DVA41)		RAP2018-11-26	GO:0007035	vacuolar acidification	Any process that reduces the pH of the vacuole, measured by the concentration of the hydrogen ion.
Os01g0587300	Os01t0587300-00	Similar to C2 domain-containing protein		RAP2018-11-26	GO:0009506	plasmodesma	A fine cytoplasmic channel, found in all higher plants, that connects the cytoplasm of one cell to that of an adjacent cell.
Os01g0587300	Os01t0587300-00	Similar to C2 domain-containing protein		RAP2018-11-26	GO:0099402	plant organ development	Development of a plant organ, a multi-tissue plant structure that forms a functional unit.
Os01g0587300	Os01t0587300-00	Similar to C2 domain-containing protein		RAP2018-11-26	GO:0005829	cytosol	The part of the cytoplasm that does not contain organelles but which does contain other particulate matter, such as protein complexes.
Os01g0587300	Os01t0587300-00	Similar to C2 domain-containing protein		RAP2018-11-26	GO:0009911	positive regulation of flower development	Any process that activates or increases the frequency, rate or extent of flower development.
Os01g0587400	Os01t0587400-01	Serine/threonine protein kinase-related domain containing protein		RAP2018-11-26	GO:0048544	recognition of pollen	The process, involving the sharing and interaction of the single locus incompatibility haplotypes, involved in the recognition or rejection of the self pollen by cells in the stigma. This process ensures out-breeding in certain plant species.
Os01g0587400	Os01t0587400-01	Serine/threonine protein kinase-related domain containing protein		RAP2018-11-26	GO:0106310	protein serine kinase activity	Catalysis of the reactions: ATP + protein serine = ADP + protein serine phosphate.
Os01g0587400	Os01t0587400-01	Serine/threonine protein kinase-related domain containing protein		RAP2018-11-26	GO:0106311	protein threonine kinase activity	Catalysis of the reactions: ATP + protein threonine = ADP + threonine phosphate.
Os01g0587500	Os01t0587500-00	Heat shock protein Hsp20 domain containing protein		RAP2018-11-26	GO:0009408	response to heat	Any process that results in a change in state or activity of a cell or an organism (in terms of movement, secretion, enzyme production, gene expression, etc.) as a result of a heat stimulus, a temperature stimulus above the optimal temperature for that organism.
Os01g0588200	Os01t0588200-01	Voltage-dependent anion channel	OSVDAC3	RAP2018-11-26	GO:0008308	voltage-gated anion channel activity	Enables the transmembrane transfer of an anion by a voltage-gated channel. An anion is a negatively charged ion. A voltage-gated channel is a channel whose open state is dependent on the voltage across the membrane in which it is embedded.
Os01g0588200	Os01t0588200-01	Voltage-dependent anion channel	OSVDAC3	RAP2018-11-26	GO:0005741	mitochondrial outer membrane	The outer, i.e. cytoplasm-facing, lipid bilayer of the mitochondrial envelope.
Os01g0588200	Os01t0588200-01	Voltage-dependent anion channel	OSVDAC3	RAP2018-11-26	GO:0046930	pore complex	A protein complex providing a discrete opening in a membrane that allows the passage of gases and/or liquids.
Os01g0588200	Os01t0588200-01	Voltage-dependent anion channel	OSVDAC3	RAP2018-11-26	GO:0015288	porin activity	Enables the transfer of substances, sized less than 1000 Da, from one side of a membrane to the other. The transmembrane portions of porins consist exclusively of beta-strands which form a beta-barrel. They are found in the outer membranes of Gram-negative bacteria, mitochondria, plastids and possibly acid-fast Gram-positive bacteria.
Os01g0588200	Os01t0588200-01	Voltage-dependent anion channel	OSVDAC3	RAP2018-11-26	GO:0098656	anion transmembrane transport	The process in which an anion is transported across a membrane.
Os01g0588600	Os01t0588600-00	Protein of unknown function DUF572 family protein		RAP2018-11-26	GO:0006397	mRNA processing	Any process involved in the conversion of a primary mRNA transcript into one or more mature mRNA(s) prior to translation into polypeptide.
Os01g0588600	Os01t0588600-00	Protein of unknown function DUF572 family protein		RAP2018-11-26	GO:0008380	RNA splicing	The process of removing sections of the primary RNA transcript to remove sequences not present in the mature form of the RNA and joining the remaining sections to form the mature form of the RNA.
Os01g0588600	Os01t0588600-00	Protein of unknown function DUF572 family protein		RAP2018-11-26	GO:0000398	mRNA splicing, via spliceosome	The joining together of exons from one or more primary transcripts of messenger RNA (mRNA) and the excision of intron sequences, via a spliceosomal mechanism, so that mRNA consisting only of the joined exons is produced.
Os01g0588600	Os01t0588600-00	Protein of unknown function DUF572 family protein		RAP2018-11-26	GO:0071006	U2-type catalytic step 1 spliceosome	A spliceosomal complex that is formed by the displacement of the U1 and U4 snRNPs from the precatalytic spliceosome; the U2, U5 and U6 snRNPs remain associated with the mRNA. This complex, sometimes called the activated spliceosome, is the catalytically active form of the spliceosome, and includes many proteins in addition to those found in the U2, and U5 and U6 snRNPs.
Os01g0588600	Os01t0588600-00	Protein of unknown function DUF572 family protein		RAP2018-11-26	GO:0005681	spliceosomal complex	Any of a series of ribonucleoprotein complexes that contain snRNA(s) and small nuclear ribonucleoproteins (snRNPs), and are formed sequentially during the spliceosomal splicing of one or more substrate RNAs, and which also contain the RNA substrate(s) from the initial target RNAs of splicing, the splicing intermediate RNA(s), to the final RNA products. During cis-splicing, the initial target RNA …
Os01g0588600	Os01t0588600-00	Protein of unknown function DUF572 family protein		RAP2018-11-26	GO:0000349	generation of catalytic spliceosome for first transesterification step	Formation of a catalytic spliceosome complex ready to perform the first splicing reaction. This occurs by an ATP-dependent conformational change of the pre-catalytic spliceosome.
Os01g0588800	Os01t0588800-01	Protein of unknown function DUF185 family protein		RAP2018-11-26	GO:0032981	mitochondrial respiratory chain complex I assembly	The aggregation, arrangement and bonding together of a set of components to form mitochondrial respiratory chain complex I.
Os01g0588800	Os01t0588800-01	Protein of unknown function DUF185 family protein		RAP2018-11-26	GO:0035243	protein-arginine omega-N symmetric methyltransferase activity	Catalysis of the addition of a second methyl group to methylated peptidyl-arginine. Methylation is on the terminal nitrogen (omega nitrogen) residue that is not already methylated, resulting in symmetrical peptidyl-N(omega),N'(omega)-dimethyled arginine residues.
Os01g0588800	Os01t0588800-01	Protein of unknown function DUF185 family protein		RAP2018-11-26	GO:0008168	methyltransferase activity	Catalysis of the transfer of a methyl group to an acceptor molecule.
Os01g0588800	Os01t0588800-01	Protein of unknown function DUF185 family protein		RAP2018-11-26	GO:0032259	methylation	The process in which a methyl group is covalently attached to a molecule.
Os01g0588800	Os01t0588800-01	Protein of unknown function DUF185 family protein		RAP2018-11-26	GO:0019918	peptidyl-arginine methylation, to symmetrical-dimethyl arginine	The process of methylation of peptidyl-arginine to form peptidyl-N(omega),N'(omega)-dimethyl-L-arginine.
Os01g0588900	Os01t0588900-01	Cytokinin-activating enzyme, Bioactive cytokinin synthesi	LOG1	RAP2018-11-26	GO:0016799	hydrolase activity, hydrolyzing N-glycosyl compounds	Catalysis of the hydrolysis of any N-glycosyl bond.
Os01g0588900	Os01t0588900-01	Cytokinin-activating enzyme, Bioactive cytokinin synthesi	LOG1	RAP2018-11-26	GO:0009691	cytokinin biosynthetic process	The chemical reactions and pathways resulting in the formation of cytokinins, a class of adenine-derived compounds that can function in plants as growth regulators.
Os01g0588900	Os01t0588900-01	Cytokinin-activating enzyme, Bioactive cytokinin synthesi	LOG1	RAP2018-11-26	GO:0048509	regulation of meristem development	Any process that modulates the frequency, rate or extent of meristem development, the biological process whose specific outcome is the progression of the meristem over time, from its formation to the mature structure.
Os01g0588900	Os01t0588900-01	Cytokinin-activating enzyme, Bioactive cytokinin synthesi	LOG1	RAP2018-11-26	GO:0102682	N6-(Delta2-isopentenyl)-adenosine 5'-monophosphate phosphoribohydrolase activity	Catalysis of the reaction: N(6)-(dimethylallyl)adenosine 5'-phosphate + H2O = N(6)-dimethylallyladenine + D-ribofuranose 5-phosphate.
Os01g0589000	Os01t0589000-01	Nucleic acid-binding, OB-fold domain containing protein		RAP2018-11-26	GO:0043489	RNA stabilization	Prevention of degradation of RNA molecules.
Os01g0589300	Os01t0589300-01	Similar to Single myb histone 1		RAP2018-11-26	GO:0006334	nucleosome assembly	The aggregation, arrangement and bonding together of a nucleosome, the beadlike structural units of eukaryotic chromatin composed of histones and DNA.
Os01g0589300	Os01t0589300-01	Similar to Single myb histone 1		RAP2018-11-26	GO:0000786	nucleosome	A complex comprised of DNA wound around a multisubunit core and associated proteins, which forms the primary packing unit of DNA into higher order structures.
Os01g0589300	Os01t0589300-01	Similar to Single myb histone 1		RAP2018-11-26	GO:0005694	chromosome	A structure composed of a very long molecule of DNA and associated proteins (e.g. histones) that carries hereditary information.
Os01g0589300	Os01t0589300-01	Similar to Single myb histone 1		RAP2018-11-26	GO:0000781	chromosome, telomeric region	The end of a linear chromosome, required for the integrity and maintenance of the end. A chromosome telomere usually includes a region of telomerase-encoded repeats the length of which rarely exceeds 20 bp each and that permits the formation of a telomeric loop (T-loop). The telomeric repeat region is usually preceded by a sub-telomeric region that is gene-poor but rich in repetitive elements. So…
Os01g0589300	Os01t0589300-01	Similar to Single myb histone 1		RAP2018-11-26	GO:0003691	double-stranded telomeric DNA binding	Interacting selectively and non-covalently with double-stranded telomere-associated DNA.
Os01g0589400	Os01t0589400-01	Pentatricopeptide repeat domain containing protein		RAP2018-11-26	GO:0009451	RNA modification	The covalent alteration of one or more nucleotides within an RNA molecule to produce an RNA molecule with a sequence that differs from that coded genetically.
Os01g0589700	Os01t0589700-01	Conserved hypothetical protein		RAP2018-11-26	GO:0009642	response to light intensity	Any process that results in a change in state or activity of a cell or an organism (in terms of movement, secretion, enzyme production, gene expression, etc.) as a result of a light intensity stimulus.
Os01g0589800	Os01t0589800-01	Similar to OHP2		RAP2018-11-26	GO:0009536	plastid	Any member of a family of organelles found in the cytoplasm of plants and some protists, which are membrane-bounded and contain DNA. Plant plastids develop from a common type, the proplastid.
Os01g0590900	Os01t0590900-01	Similar to Serine/threonine-protein kinase AFC3		RAP2018-11-26	GO:0046777	protein autophosphorylation	The phosphorylation by a protein of one or more of its own amino acid residues (cis-autophosphorylation), or residues on an identical protein (trans-autophosphorylation).
Os01g0591000	Os01t0591000-01	Aldehyde/histidinol dehydrogenase domain containing protein	ALDH1A	RAP2018-11-26	GO:0016620	oxidoreductase activity, acting on the aldehyde or oxo group of donors, NAD or NADP as acceptor	Catalysis of an oxidation-reduction (redox) reaction in which an aldehyde or ketone (oxo) group acts as a hydrogen or electron donor and reduces NAD or NADP.
Os01g0591000	Os01t0591000-01	Aldehyde/histidinol dehydrogenase domain containing protein	ALDH1A	RAP2018-11-26	GO:0004029	aldehyde dehydrogenase (NAD+) activity	Catalysis of the reaction: an aldehyde + NAD+ + H2O = an acid + NADH + H+.
Os01g0592900	Os01t0592900-02	Similar to regulator of telomere elongation helicase 1		RAP2018-11-26	GO:0004386	helicase activity	Catalysis of the reaction: ATP + H2O = ADP + phosphate, to drive the unwinding of a DNA or RNA helix.
Os01g0592900	Os01t0592900-02	Similar to regulator of telomere elongation helicase 1		RAP2018-11-26	GO:0004003	GO_0004003	Go 0004003
Os01g0592900	Os01t0592900-02	Similar to regulator of telomere elongation helicase 1		RAP2018-11-26	GO:0006139	nucleobase-containing compound metabolic process	Any cellular metabolic process involving nucleobases, nucleosides, nucleotides and nucleic acids.
Os01g0592900	Os01t0592900-02	Similar to regulator of telomere elongation helicase 1		RAP2018-11-26	GO:0032508	DNA duplex unwinding	The process in which interchain hydrogen bonds between two strands of DNA are broken or 'melted', generating a region of unpaired single strands.
Os01g0592900	Os01t0592900-02	Similar to regulator of telomere elongation helicase 1		RAP2018-11-26	GO:0000723	telomere maintenance	Any process that contributes to the maintenance of proper telomeric length and structure by affecting and monitoring the activity of telomeric proteins, the length of telomeric DNA and the replication and repair of the DNA. These processes includes those that shorten, lengthen, replicate and repair the telomeric DNA sequences.
Os01g0592900	Os01t0592900-02	Similar to regulator of telomere elongation helicase 1		RAP2018-11-26	GO:0010569	regulation of double-strand break repair via homologous recombination	Any process that modulates the frequency, rate or extent of the error-free repair of a double-strand break in DNA in which the broken DNA molecule is repaired using homologous sequences.
Os01g0592900	Os01t0592900-02	Similar to regulator of telomere elongation helicase 1		RAP2018-11-26	GO:0043007	maintenance of rDNA	Any process involved in sustaining the fidelity and copy number of rDNA repeats.
Os01g0592900	Os01t0592900-02	Similar to regulator of telomere elongation helicase 1		RAP2018-11-26	GO:0070716	mismatch repair involved in maintenance of fidelity involved in DNA-dependent DNA replication	A mismatch repair process that corrects errors introduced that ensures the accuracy of DNA replication.
Os01g0592900	Os01t0592900-02	Similar to regulator of telomere elongation helicase 1		RAP2018-11-26	GO:0070182	DNA polymerase binding	Interacting selectively and non-covalently with a DNA polymerase.
Os01g0592900	Os01t0592900-02	Similar to regulator of telomere elongation helicase 1		RAP2018-11-26	GO:0048364	root development	The process whose specific outcome is the progression of the root over time, from its formation to the mature structure. The root is the water- and mineral-absorbing part of a plant which is usually underground, does not bear leaves, tends to grow downwards and is typically derived from the radicle of the embryo.
Os01g0592900	Os01t0592900-02	Similar to regulator of telomere elongation helicase 1		RAP2018-11-26	GO:0045910	negative regulation of DNA recombination	Any process that stops, prevents, or reduces the frequency, rate or extent of DNA recombination.
Os01g0592900	Os01t0592900-02	Similar to regulator of telomere elongation helicase 1		RAP2018-11-26	GO:0051539	4 iron, 4 sulfur cluster binding	Interacting selectively and non-covalently with a 4 iron, 4 sulfur (4Fe-4S) cluster; this cluster consists of four iron atoms, with the inorganic sulfur atoms found between the irons and acting as bridging ligands.
Os01g0592900	Os01t0592900-02	Similar to regulator of telomere elongation helicase 1		RAP2018-11-26	GO:0036297	interstrand cross-link repair	Removal of a DNA interstrand crosslink (a covalent attachment of DNA bases on opposite strands of the DNA) and restoration of the DNA. DNA interstrand crosslinks occur when both strands of duplex DNA are covalently tethered together (e.g. by an exogenous or endogenous agent), thus preventing the strand unwinding necessary for essential DNA functions such as transcription and replication.
Os01g0592900	Os01t0592900-02	Similar to regulator of telomere elongation helicase 1		RAP2018-11-26	GO:0009555	pollen development	The process whose specific outcome is the progression of the pollen grain over time, from its formation to the mature structure. The process begins with the meiosis of the microsporocyte to form four haploid microspores. The nucleus of each microspore then divides by mitosis to form a two-celled organism, the pollen grain, that contains a tube cell as well as a smaller generative cell. The pollen…
Os01g0592900	Os01t0592900-02	Similar to regulator of telomere elongation helicase 1		RAP2018-11-26	GO:0090657	telomeric loop disassembly	The telomere maintenance process in which telomeric loops are disassembled to permit efficient telomere replication.
Os01g0592900	Os01t0592900-02	Similar to regulator of telomere elongation helicase 1		RAP2018-11-26	GO:1904430	negative regulation of t-circle formation	Any process that stops, prevents or reduces the frequency, rate or extent of t-circle formation.
Os01g0592900	Os01t0592900-02	Similar to regulator of telomere elongation helicase 1		RAP2018-11-26	GO:0000725	recombinational repair	A DNA repair process that involves the exchange, reciprocal or nonreciprocal, of genetic material between the broken DNA molecule and a homologous region of DNA.
Os01g0592900	Os01t0592900-02	Similar to regulator of telomere elongation helicase 1		RAP2018-11-26	GO:0006260	DNA replication	The cellular metabolic process in which a cell duplicates one or more molecules of DNA. DNA replication begins when specific sequences, known as origins of replication, are recognized and bound by initiation proteins, and ends when the original DNA molecule has been completely duplicated and the copies topologically separated. The unit of replication usually corresponds to the genome of the cell,…
Os01g0592900	Os01t0592900-02	Similar to regulator of telomere elongation helicase 1		RAP2018-11-26	GO:0006310	DNA recombination	Any process in which a new genotype is formed by reassortment of genes resulting in gene combinations different from those that were present in the parents. In eukaryotes genetic recombination can occur by chromosome assortment, intrachromosomal recombination, or nonreciprocal interchromosomal recombination. Interchromosomal recombination occurs by crossing over. In bacteria it may occur by genet…
Os01g0592900	Os01t0592900-02	Similar to regulator of telomere elongation helicase 1		RAP2018-11-26	GO:0016818	hydrolase activity, acting on acid anhydrides, in phosphorus-containing anhydrides	Catalysis of the hydrolysis of any acid anhydride which contains phosphorus.
Os01g0592900	Os01t0592900-02	Similar to regulator of telomere elongation helicase 1		RAP2018-11-26	GO:0003678	DNA helicase activity	Catalysis of the reaction: ATP + H2O = ADP + phosphate; this reaction drives the unwinding of the DNA helix.
Os01g0593500	Os01t0593500-00	Ribosomal protein L25 family protein		RAP2018-11-26	GO:0008097	5S rRNA binding	Interacting selectively and non-covalently with 5S ribosomal RNA, the smallest RNA constituent of a ribosome.
Os01g0593600	Os01t0593600-01	Similar to Protein SYS1		RAP2018-11-26	GO:0030173	integral component of Golgi membrane	The component of the Golgi membrane consisting of the gene products and protein complexes having at least some part of their peptide sequence embedded in the hydrophobic region of the membrane.
Os01g0593600	Os01t0593600-01	Similar to Protein SYS1		RAP2018-11-26	GO:0043001	Golgi to plasma membrane protein transport	The directed movement of proteins from the Golgi to the plasma membrane in transport vesicles that move from the trans-Golgi network to the plasma membrane.
Os01g0593600	Os01t0593600-01	Similar to Protein SYS1		RAP2018-11-26	GO:0006895	Golgi to endosome transport	The directed movement of substances from the Golgi to early sorting endosomes. Clathrin vesicles transport substances from the trans-Golgi to endosomes.
Os01g0593600	Os01t0593600-01	Similar to Protein SYS1		RAP2018-11-26	GO:0034067	protein localization to Golgi apparatus	A process in which a protein is transported to, or maintained in, a location within the Golgi apparatus.
Os01g0593700	Os01t0593700-01	Sulphate transporter domain containing protein	OsSultr3	RAP2018-11-26	GO:0008271	secondary active sulfate transmembrane transporter activity	Enables the secondary active transfer of sulfate from one side of a membrane to the other. Secondary active transport is the transfer of a solute across a membrane, up its concentration gradient. The transporter binds the solute and undergoes a series of conformational changes. Transport works equally well in either direction and is driven by a chemiosmotic source of energy. Secondary active tran…
Os01g0593700	Os01t0593700-01	Sulphate transporter domain containing protein	OsSultr3	RAP2018-11-26	GO:0015116	sulfate transmembrane transporter activity	Enables the transfer of sulfate ions, SO4(2-), from one side of a membrane to the other.
Os01g0593700	Os01t0593700-01	Sulphate transporter domain containing protein	OsSultr3	RAP2018-11-26	GO:0015301	anion:anion antiporter activity	Enables the transfer of a solute or solutes from one side of a membrane to the other according to the reaction: anion A(out) + anion B(in) = anion A(in) + anion B(out).
Os01g0593700	Os01t0593700-01	Sulphate transporter domain containing protein	OsSultr3	RAP2018-11-26	GO:0008272	sulfate transport	The directed movement of sulfate into, out of or within a cell, or between cells, by means of some agent such as a transporter or pore.
Os01g0593700	Os01t0593700-01	Sulphate transporter domain containing protein	OsSultr3	RAP2018-11-26	GO:1902358	sulfate transmembrane transport	The directed movement of sulfate across a membrane.
Os01g0595100	Os01t0595100-01	Hypothetical conserved gene		RAP2018-11-26	GO:0051028	mRNA transport	The directed movement of mRNA, messenger ribonucleic acid, into, out of or within a cell, or between cells, by means of some agent such as a transporter or pore.
Os01g0595100	Os01t0595100-01	Hypothetical conserved gene		RAP2018-11-26	GO:0000184	nuclear-transcribed mRNA catabolic process, nonsense-mediated decay	The nonsense-mediated decay pathway for nuclear-transcribed mRNAs degrades mRNAs in which an amino-acid codon has changed to a nonsense codon; this prevents the translation of such mRNAs into truncated, and potentially harmful, proteins.
Os01g0595100	Os01t0595100-01	Hypothetical conserved gene		RAP2018-11-26	GO:0006417	regulation of translation	Any process that modulates the frequency, rate or extent of the chemical reactions and pathways resulting in the formation of proteins by the translation of mRNA or circRNA.
Os01g0595100	Os01t0595100-01	Hypothetical conserved gene		RAP2018-11-26	GO:0035145	exon-exon junction complex	A multi-subunit complex deposited by the spliceosome upstream of messenger RNA exon-exon junctions. The exon-exon junction complex provides a binding platform for factors involved in mRNA export and nonsense-mediated mRNA decay.
Os01g0597400	Os01t0597400-00	Amino acid transporter, transmembrane domain containing protein	OsATL16	RAP2018-11-26	GO:0003333	amino acid transmembrane transport	The process in which an amino acid is transported across a membrane.
Os01g0597400	Os01t0597400-00	Amino acid transporter, transmembrane domain containing protein	OsATL16	RAP2018-11-26	GO:0015171	amino acid transmembrane transporter activity	Enables the transfer of amino acids from one side of a membrane to the other. Amino acids are organic molecules that contain an amino group and a carboxyl group.
Os01g0597400	Os01t0597400-00	Amino acid transporter, transmembrane domain containing protein	OsATL16	RAP2018-11-26	GO:0005774	vacuolar membrane	The lipid bilayer surrounding the vacuole and separating its contents from the cytoplasm of the cell.
Os01g0597400	Os01t0597400-00	Amino acid transporter, transmembrane domain containing protein	OsATL16	RAP2018-11-26	GO:0006865	amino acid transport	The directed movement of amino acids, organic acids containing one or more amino substituents, into, out of or within a cell, or between cells, by means of some agent such as a transporter or pore.
Os01g0597800	Os01t0597800-01	UDP-glucuronosyl/UDP-glucosyltransferase family protein		RAP2018-11-26	GO:0043231	intracellular membrane-bounded organelle	Organized structure of distinctive morphology and function, bounded by a single or double lipid bilayer membrane and occurring within the cell. Includes the nucleus, mitochondria, plastids, vacuoles, and vesicles. Excludes the plasma membrane.
Os01g0597800	Os01t0597800-01	UDP-glucuronosyl/UDP-glucosyltransferase family protein		RAP2018-11-26	GO:0008194	UDP-glycosyltransferase activity	Catalysis of the transfer of a glycosyl group from a UDP-sugar to a small hydrophobic molecule.
Os01g0597800	Os01t0597800-01	UDP-glucuronosyl/UDP-glucosyltransferase family protein		RAP2018-11-26	GO:0080043	quercetin 3-O-glucosyltransferase activity	Catalysis of the transfer of a glucosyl group from UDP-glucose to the 3-hydroxy group of a quercetin molecule.
Os01g0597800	Os01t0597800-01	UDP-glucuronosyl/UDP-glucosyltransferase family protein		RAP2018-11-26	GO:0080044	quercetin 7-O-glucosyltransferase activity	Catalysis of the transfer of a glucosyl group from UDP-glucose to the 7-hydroxy group of a quercetin molecule.
Os01g0598600	Os01t0598600-01	Peptidase A1 domain containing protein		RAP2018-11-26	GO:0004190	aspartic-type endopeptidase activity	Catalysis of the hydrolysis of internal, alpha-peptide bonds in a polypeptide chain by a mechanism in which a water molecule bound by the side chains of aspartic residues at the active center acts as a nucleophile.
Os01g0598600	Os01t0598600-01	Peptidase A1 domain containing protein		RAP2018-11-26	GO:0030163	protein catabolic process	The chemical reactions and pathways resulting in the breakdown of a protein by the destruction of the native, active configuration, with or without the hydrolysis of peptide bonds.
Os01g0598900	Os01t0598900-00	Cytoplasmic tRNA 2-thiolation protein 1		RAP2018-11-26	GO:0000049	tRNA binding	Interacting selectively and non-covalently with transfer RNA.
Os01g0598900	Os01t0598900-00	Cytoplasmic tRNA 2-thiolation protein 1		RAP2018-11-26	GO:0002143	tRNA wobble position uridine thiolation	The process in which a uridine residue at position 34 in the anticodon of a tRNA is post-transcriptionally thiolated at the C2 position. This process involves transfer of a sulfur from cysteine to position C2 by several steps.
Os01g0598900	Os01t0598900-00	Cytoplasmic tRNA 2-thiolation protein 1		RAP2018-11-26	GO:0006400	tRNA modification	The covalent alteration of one or more nucleotides within a tRNA molecule to produce a tRNA molecule with a sequence that differs from that coded genetically.
Os01g0598900	Os01t0598900-00	Cytoplasmic tRNA 2-thiolation protein 1		RAP2018-11-26	GO:0002144	cytosolic tRNA wobble base thiouridylase complex	A complex of two proteins involved in the thiolation of uridine 34 (U34) of tRNAs decoding two-family box triplets.
Os01g0598900	Os01t0598900-00	Cytoplasmic tRNA 2-thiolation protein 1		RAP2018-11-26	GO:0008033	tRNA processing	The process in which a pre-tRNA molecule is converted to a mature tRNA, ready for addition of an aminoacyl group.
Os01g0598900	Os01t0598900-00	Cytoplasmic tRNA 2-thiolation protein 1		RAP2018-11-26	GO:0002098	tRNA wobble uridine modification	The process in which a uridine in position 34 of a tRNA is post-transcriptionally modified.
Os01g0598900	Os01t0598900-00	Cytoplasmic tRNA 2-thiolation protein 1		RAP2018-11-26	GO:0034227	tRNA thio-modification	The addition a sulfur atom to a nucleotide in a tRNA molecule.
Os01g0599900	Os01t0599900-00	Similar to membrane protein-like		RAP2018-11-26	GO:0034975	protein folding in endoplasmic reticulum	A protein folding process that takes place in the endoplasmic reticulum (ER). Secreted, plasma membrane and organelle proteins are folded in the ER, assisted by chaperones and foldases (protein disulphide isomerases), and additional factors required for optimal folding (ATP, Ca2+ and an oxidizing environment to allow disulfide bond formation).
Os01g0599900	Os01t0599900-00	Similar to membrane protein-like		RAP2018-11-26	GO:0043621	protein self-association	Interacting selectively and non-covalently with a domain within the same polypeptide.
Os01g0600000	Os01t0600000-01	Similar to Copia-like retroelement pol polyprotein		RAP2018-11-26	GO:0015986	ATP synthesis coupled proton transport	The transport of protons across a membrane to generate an electrochemical gradient (proton-motive force) that powers ATP synthesis.
Os01g0600000	Os01t0600000-01	Similar to Copia-like retroelement pol polyprotein		RAP2018-11-26	GO:0000276	mitochondrial proton-transporting ATP synthase complex, coupling factor F(o)	All non-F1 subunits of the mitochondrial hydrogen-transporting ATP synthase, including integral and peripheral mitochondrial inner membrane proteins.
Os01g0600000	Os01t0600000-01	Similar to Copia-like retroelement pol polyprotein		RAP2018-11-26	GO:0099132	GO_0099132	Go 0099132
Os01g0600000	Os01t0600000-01	Similar to Copia-like retroelement pol polyprotein		RAP2018-11-26	GO:0045263	proton-transporting ATP synthase complex, coupling factor F(o)	All non-F1 subunits of a hydrogen-transporting ATP synthase, including integral and peripheral membrane proteins.
Os01g0600200	Os01t0600200-01	Ser/Thr specific protein phosphatase 2A B regulatory subunit beta isoform		RAP2018-11-26	GO:0000159	protein phosphatase type 2A complex	A protein complex that has protein serine/threonine phosphatase activity that is polycation-stimulated (PCS), being directly stimulated by protamine, polylysine, or histone H1; it constitutes a subclass of several enzymes activated by different histones and polylysine, and consists of catalytic, scaffolding, and regulatory subunits. The catalytic and scaffolding subunits form the core enzyme, and…
Os01g0600200	Os01t0600200-01	Ser/Thr specific protein phosphatase 2A B regulatory subunit beta isoform		RAP2018-11-26	GO:0000278	mitotic cell cycle	Progression through the phases of the mitotic cell cycle, the most common eukaryotic cell cycle, which canonically comprises four successive phases called G1, S, G2, and M and includes replication of the genome and the subsequent segregation of chromosomes into daughter cells. In some variant cell cycles nuclear replication or nuclear division may not be followed by cell division, or G1 and G2 ph…
Os01g0600200	Os01t0600200-01	Ser/Thr specific protein phosphatase 2A B regulatory subunit beta isoform		RAP2018-11-26	GO:0070262	peptidyl-serine dephosphorylation	The removal of phosphoric residues from peptidyl-O-phospho-L-serine to form peptidyl-serine.
Os01g0600200	Os01t0600200-01	Ser/Thr specific protein phosphatase 2A B regulatory subunit beta isoform		RAP2018-11-26	GO:0050790	regulation of catalytic activity	Any process that modulates the activity of an enzyme.
Os01g0600900	Os01t0600900-02	Chlorophyll a-b binding protein 2, chloroplast precursor (LHCII type I CAB-2) (LHCP)	CAB2R	RAP2018-11-26	GO:0009765	photosynthesis, light harvesting	Absorption and transfer of the energy absorbed from light photons between photosystem reaction centers.
Os01g0600900	Os01t0600900-02	Chlorophyll a-b binding protein 2, chloroplast precursor (LHCII type I CAB-2) (LHCP)	CAB2R	RAP2018-11-26	GO:0010287	plastoglobule	A lipoprotein particle present in chloroplasts. They are rich in non-polar lipids (triglycerides, esters) as well as in prenylquinones, plastoquinone and tocopherols. Plastoglobules are often associated with thylakoid membranes, suggesting an exchange of lipids with thylakoids.
Os01g0600900	Os01t0600900-02	Chlorophyll a-b binding protein 2, chloroplast precursor (LHCII type I CAB-2) (LHCP)	CAB2R	RAP2018-11-26	GO:0009768	photosynthesis, light harvesting in photosystem I	After a photon of light is absorbed by one of the many chlorophyll molecules, in one of the light-harvesting complexes of an antenna on photosystem I, some of the absorbed energy is transferred to the pair of chlorophyll molecules in the reaction center.
Os01g0600900	Os01t0600900-02	Chlorophyll a-b binding protein 2, chloroplast precursor (LHCII type I CAB-2) (LHCP)	CAB2R	RAP2018-11-26	GO:0015979	photosynthesis	The synthesis by organisms of organic chemical compounds, especially carbohydrates, from carbon dioxide (CO2) using energy obtained from light rather than from the oxidation of chemical compounds.
Os01g0600900	Os01t0600900-02	Chlorophyll a-b binding protein 2, chloroplast precursor (LHCII type I CAB-2) (LHCP)	CAB2R	RAP2018-11-26	GO:0009522	photosystem I	A photosystem that contains an iron-sulfur reaction center associated with accessory pigments and electron carriers. In cyanobacteria and chloroplasts, photosystem I functions as a light-dependent plastocyanin-ferredoxin oxidoreductase, transferring electrons from plastocyanin to ferredoxin; in photosynthetic bacteria that have only a single type I photosystem, such as the green sulfur bacteria, …
Os01g0600900	Os01t0600900-02	Chlorophyll a-b binding protein 2, chloroplast precursor (LHCII type I CAB-2) (LHCP)	CAB2R	RAP2018-11-26	GO:0016168	chlorophyll binding	Interacting selectively and non-covalently with chlorophyll; any compound of magnesium complexed in a porphyrin (tetrapyrrole) ring and which functions as a photosynthetic pigment.
Os01g0600900	Os01t0600900-02	Chlorophyll a-b binding protein 2, chloroplast precursor (LHCII type I CAB-2) (LHCP)	CAB2R	RAP2018-11-26	GO:0009523	photosystem II	A photosystem that contains a pheophytin-quinone reaction center with associated accessory pigments and electron carriers. In cyanobacteria and chloroplasts, in the presence of light, PSII functions as a water-plastoquinone oxidoreductase, transferring electrons from water to plastoquinone, whereas other photosynthetic bacteria carry out anoxygenic photosynthesis and oxidize other compounds to re…
Os01g0600900	Os01t0600900-02	Chlorophyll a-b binding protein 2, chloroplast precursor (LHCII type I CAB-2) (LHCP)	CAB2R	RAP2018-11-26	GO:0018298	protein-chromophore linkage	The covalent or noncovalent attachment of a chromophore to a protein.
Os01g0600900	Os01t0600900-02	Chlorophyll a-b binding protein 2, chloroplast precursor (LHCII type I CAB-2) (LHCP)	CAB2R	RAP2018-11-26	GO:0009416	response to light stimulus	Any process that results in a change in state or activity of a cell or an organism (in terms of movement, secretion, enzyme production, gene expression, etc.) as a result of a light stimulus, electromagnetic radiation of wavelengths classified as infrared, visible or ultraviolet light.
Os01g0600900	Os01t0600900-02	Chlorophyll a-b binding protein 2, chloroplast precursor (LHCII type I CAB-2) (LHCP)	CAB2R	RAP2018-11-26	GO:0009579	thylakoid	A membranous cellular structure that bears the photosynthetic pigments in plants, algae, and cyanobacteria. In cyanobacteria thylakoids are of various shapes and are attached to, or continuous with, the plasma membrane. In eukaryotes they are flattened, membrane-bounded disk-like structures located in the chloroplasts; in the chloroplasts of higher plants the thylakoids form dense stacks called g…
Os01g0601000	Os01t0601000-00	Mg2+ transporter protein, CorA-like/Zinc transport protein ZntB domain containing protein	OsEnS-10	RAP2018-11-26	GO:0046873	metal ion transmembrane transporter activity	Enables the transfer of metal ions from one side of a membrane to the other.
Os01g0601000	Os01t0601000-00	Mg2+ transporter protein, CorA-like/Zinc transport protein ZntB domain containing protein	OsEnS-10	RAP2018-11-26	GO:0015693	magnesium ion transport	The directed movement of magnesium (Mg) ions into, out of or within a cell, or between cells, by means of some agent such as a transporter or pore.
Os01g0601000	Os01t0601000-00	Mg2+ transporter protein, CorA-like/Zinc transport protein ZntB domain containing protein	OsEnS-10	RAP2018-11-26	GO:0022890	inorganic cation transmembrane transporter activity	Enables the transfer of inorganic cations from one side of a membrane to the other. Inorganic cations are atoms or small molecules with a positive charge that do not contain carbon in covalent linkage.
MQTL1.3	1	53.71	Dj01_13425188F	Sj01_13981650R	1.03	53.666	53.814	13.4252	13.9817	10
Os01g0342750	Os01t0342750-01	Hypothetical conserved gene		RAP2018-11-26	GO:0042626	ATPase-coupled transmembrane transporter activity	Primary active transporter of a solute across a membrane, via the reaction: ATP + H2O = ADP + phosphate, to directly drive the transport of a substance across a membrane. The transport protein may be transiently phosphorylated (P-type transporters), or not (ABC-type transporters and other families of transporters). Primary active transport occurs up the solute's concentration gradient and is driv…
Os01g0342750	Os01t0342750-01	Hypothetical conserved gene		RAP2018-11-26	GO:0140359	ABC-type transporter activity	Primary active transporter characterized by two nucleotide-binding domains and two transmembrane domains. Uses the energy generated from ATP hydrolysis to drive the transport of a substance across a membrane.
Os01g0342900	Os01t0342900-01	Similar to Adenosine monophosphate binding protein 1 AMPBP1		RAP2018-11-26	GO:0003824	catalytic activity	Catalysis of a biochemical reaction at physiological temperatures. In biologically catalyzed reactions, the reactants are known as substrates, and the catalysts are naturally occurring macromolecular substances known as enzymes. Enzymes possess specific binding sites for substrates, and are usually composed wholly or largely of protein, but RNA that has catalytic activity (ribozyme) is often also…
Os01g0342900	Os01t0342900-01	Similar to Adenosine monophosphate binding protein 1 AMPBP1		RAP2018-11-26	GO:0009698	phenylpropanoid metabolic process	The chemical reactions and pathways involving aromatic derivatives of trans-cinnamic acid.
Os01g0342900	Os01t0342900-01	Similar to Adenosine monophosphate binding protein 1 AMPBP1		RAP2018-11-26	GO:0016207	4-coumarate-CoA ligase activity	Catalysis of the reaction: ATP + 4-coumarate + CoA = AMP + diphosphate + 4-coumaroyl-CoA.
Os01g0342900	Os01t0342900-01	Similar to Adenosine monophosphate binding protein 1 AMPBP1		RAP2018-11-26	GO:0106290	trans-cinnamate-CoA ligase activity	Catalysis of the reaction: (E)-cinnamate + ATP + CoA = (E)-cinnamoyl-CoA + AMP + diphosphate.
Os01g0343200	Os01t0343200-01	Similar to Importin alpha-1b subunit		RAP2018-11-26	GO:0005643	nuclear pore	A protein complex providing a discrete opening in the nuclear envelope of a eukaryotic cell, where the inner and outer nuclear membranes are joined.
Os01g0343200	Os01t0343200-01	Similar to Importin alpha-1b subunit		RAP2018-11-26	GO:0008565	obsolete protein transporter activity	OBSOLETE. Enables the directed movement of proteins into, out of or within a cell, or between cells.
Os01g0343200	Os01t0343200-01	Similar to Importin alpha-1b subunit		RAP2018-11-26	GO:0005654	nucleoplasm	That part of the nuclear content other than the chromosomes or the nucleolus.
Os01g0343200	Os01t0343200-01	Similar to Importin alpha-1b subunit		RAP2018-11-26	GO:0061608	nuclear import signal receptor activity	Combining with a nuclear import signal (NIS) on a cargo to be transported, to mediate transport of the cargo through the nuclear pore, from the cytoplasm to the nuclear lumen. The cargo can be either a RNA or a protein.
Os01g0343200	Os01t0343200-01	Similar to Importin alpha-1b subunit		RAP2018-11-26	GO:0006607	NLS-bearing protein import into nucleus	The directed movement of a protein bearing a nuclear localization signal (NLS) from the cytoplasm into the nucleus, across the nuclear envelope.
Os01g0343200	Os01t0343200-01	Similar to Importin alpha-1b subunit		RAP2018-11-26	GO:0008139	nuclear localization sequence binding	Interacting selectively and non-covalently with a nuclear localization sequence, a specific peptide sequence that acts as a signal to localize the protein within the nucleus.
Os01g0343200	Os01t0343200-01	Similar to Importin alpha-1b subunit		RAP2018-11-26	GO:0015031	protein transport	The directed movement of proteins into, out of or within a cell, or between cells, by means of some agent such as a transporter or pore.
Os01g0343200	Os01t0343200-01	Similar to Importin alpha-1b subunit		RAP2018-11-26	GO:0006606	protein import into nucleus	The directed movement of a protein from the cytoplasm to the nucleus.
Os01g0347500	Os01t0347500-00	Similar to Papain-like cysteine proteinase (Fragment)		RAP2018-11-26	GO:0008234	cysteine-type peptidase activity	Catalysis of the hydrolysis of peptide bonds in a polypeptide chain by a mechanism in which the sulfhydryl group of a cysteine residue at the active center acts as a nucleophile.
Os01g0347500	Os01t0347500-00	Similar to Papain-like cysteine proteinase (Fragment)		RAP2018-11-26	GO:0005764	lysosome	A small lytic vacuole that has cell cycle-independent morphology and is found in most animal cells and that contains a variety of hydrolases, most of which have their maximal activities in the pH range 5-6. The contained enzymes display latency if properly isolated. About 40 different lysosomal hydrolases are known and lysosomes have a great variety of morphologies and functions.
Os01g0347500	Os01t0347500-00	Similar to Papain-like cysteine proteinase (Fragment)		RAP2018-11-26	GO:0004197	cysteine-type endopeptidase activity	Catalysis of the hydrolysis of internal, alpha-peptide bonds in a polypeptide chain by a mechanism in which the sulfhydryl group of a cysteine residue at the active center acts as a nucleophile.
Os01g0347500	Os01t0347500-00	Similar to Papain-like cysteine proteinase (Fragment)		RAP2018-11-26	GO:0051603	proteolysis involved in cellular protein catabolic process	The hydrolysis of a peptide bond or bonds within a protein as part of the chemical reactions and pathways resulting in the breakdown of a protein by individual cells.
Os01g0347500	Os01t0347500-00	Similar to Papain-like cysteine proteinase (Fragment)		RAP2018-11-26	GO:0005615	extracellular space	That part of a multicellular organism outside the cells proper, usually taken to be outside the plasma membranes, and occupied by fluid.
Os01g0348600	Os01t0348600-01	Similar to MFP2 (Fatty acid multifunctional protein) (AtMFP2)		RAP2018-11-26	GO:0003857	3-hydroxyacyl-CoA dehydrogenase activity	Catalysis of the reaction: (S)-3-hydroxyacyl-CoA + NAD+ = 3-oxoacyl-CoA + NADH + H(+).
Os01g0348600	Os01t0348600-01	Similar to MFP2 (Fatty acid multifunctional protein) (AtMFP2)		RAP2018-11-26	GO:0005777	peroxisome	A small organelle enclosed by a single membrane, and found in most eukaryotic cells. Contains peroxidases and other enzymes involved in a variety of metabolic processes including free radical detoxification, lipid catabolism and biosynthesis, and hydrogen peroxide metabolism.
Os01g0348600	Os01t0348600-01	Similar to MFP2 (Fatty acid multifunctional protein) (AtMFP2)		RAP2018-11-26	GO:0006635	fatty acid beta-oxidation	A fatty acid oxidation process that results in the complete oxidation of a long-chain fatty acid. Fatty acid beta-oxidation begins with the addition of coenzyme A to a fatty acid, and occurs by successive cycles of reactions during each of which the fatty acid is shortened by a two-carbon fragment removed as acetyl coenzyme A; the cycle continues until only two or three carbons remain (as acetyl-…
Os01g0348600	Os01t0348600-01	Similar to MFP2 (Fatty acid multifunctional protein) (AtMFP2)		RAP2018-11-26	GO:0006631	fatty acid metabolic process	The chemical reactions and pathways involving fatty acids, aliphatic monocarboxylic acids liberated from naturally occurring fats and oils by hydrolysis.
Os01g0348600	Os01t0348600-01	Similar to MFP2 (Fatty acid multifunctional protein) (AtMFP2)		RAP2018-11-26	GO:0004165	dodecenoyl-CoA delta-isomerase activity	Catalysis of the reaction: 3-cis-dodecenoyl-CoA = 2-trans-dodecenoyl-CoA.
Os01g0348600	Os01t0348600-01	Similar to MFP2 (Fatty acid multifunctional protein) (AtMFP2)		RAP2018-11-26	GO:0004300	enoyl-CoA hydratase activity	Catalysis of the reaction: (3S)-3-hydroxyacyl-CoA = trans-2-enoyl-CoA + H2O.
Os01g0348600	Os01t0348600-01	Similar to MFP2 (Fatty acid multifunctional protein) (AtMFP2)		RAP2018-11-26	GO:0008692	3-hydroxybutyryl-CoA epimerase activity	Catalysis of the reaction: (S)-3-hydroxybutanoyl-CoA = (R)-3-hydroxybutanoyl-CoA.
Os01g0348600	Os01t0348600-01	Similar to MFP2 (Fatty acid multifunctional protein) (AtMFP2)		RAP2018-11-26	GO:0044281	small molecule metabolic process	The chemical reactions and pathways involving small molecules, any low molecular weight, monomeric, non-encoded molecule.
Os01g0348700	Os01t0348700-01	Similar to 60S ribosomal protein L23a (L25)	OsRPL23A	RAP2018-11-26	GO:0000027	ribosomal large subunit assembly	The aggregation, arrangement and bonding together of constituent RNAs and proteins to form the large ribosomal subunit.
Os01g0348700	Os01t0348700-01	Similar to 60S ribosomal protein L23a (L25)	OsRPL23A	RAP2018-11-26	GO:0019843	rRNA binding	Interacting selectively and non-covalently with ribosomal RNA.
Os01g0349400	Os01t0349400-01	Similar to Serine/threonine protein phosphatase PP1 (EC 3.1.3.16) (Fragment)	OsPP5	RAP2018-11-26	GO:0004722	protein serine/threonine phosphatase activity	Catalysis of the reaction: protein serine phosphate + H2O = protein serine + phosphate, and protein threonine phosphate + H2O = protein threonine + phosphate.
Os01g0349400	Os01t0349400-01	Similar to Serine/threonine protein phosphatase PP1 (EC 3.1.3.16) (Fragment)	OsPP5	RAP2018-11-26	GO:0106306	protein serine phosphatase activity	Catalysis of the reaction: protein serine phosphate + H2O = protein serine + phosphate.
Os01g0349400	Os01t0349400-01	Similar to Serine/threonine protein phosphatase PP1 (EC 3.1.3.16) (Fragment)	OsPP5	RAP2018-11-26	GO:0106307	protein threonine phosphatase activity	Catalysis of the reaction: protein threonine phosphate + H2O = protein threonine + phosphate.
Os01g0349800	Os01t0349800-01	Similar to Cytochrome P450		RAP2018-11-26	GO:0004497	monooxygenase activity	Catalysis of the incorporation of one atom from molecular oxygen into a compound and the reduction of the other atom of oxygen to water.
Os01g0349800	Os01t0349800-01	Similar to Cytochrome P450		RAP2018-11-26	GO:0005506	iron ion binding	Interacting selectively and non-covalently with iron (Fe) ions.
Os01g0349800	Os01t0349800-01	Similar to Cytochrome P450		RAP2018-11-26	GO:0020037	heme binding	Interacting selectively and non-covalently with heme, any compound of iron complexed in a porphyrin (tetrapyrrole) ring.
Os01g0350000	Os01t0350000-01	Transferase family protein		RAP2018-11-26	GO:0016747	acyltransferase activity, transferring groups other than amino-acyl groups	Catalysis of the transfer of an acyl group, other than amino-acyl, from one compound (donor) to another (acceptor).
Os01g0350000	Os01t0350000-01	Transferase family protein		RAP2018-11-26	GO:0050734	hydroxycinnamoyltransferase activity	Catalysis of the transfer of a hydroxycinnamoyl group to an acceptor molecule.
MQTL1.4	1	86.04	Sj01_21160869F	Sj01_22728151R	3.01	86	86.186	21.1609	22.7282	5
Os01g0559100	Os01t0559100-01	Similar to Seryl-tRNA synthetase (EC 6.1.1.11) (Serine--tRNA ligase) (SerRS) (Fragment)		RAP2018-11-26	GO:0006418	tRNA aminoacylation for protein translation	The synthesis of aminoacyl tRNA by the formation of an ester bond between the 3'-hydroxyl group of the most 3' adenosine of the tRNA and the alpha carboxylic acid group of an amino acid, to be used in ribosome-mediated polypeptide synthesis.
Os01g0559100	Os01t0559100-01	Similar to Seryl-tRNA synthetase (EC 6.1.1.11) (Serine--tRNA ligase) (SerRS) (Fragment)		RAP2018-11-26	GO:0004828
Os01g0559100	Os01t0559100-01	Similar to Seryl-tRNA synthetase (EC 6.1.1.11) (Serine--tRNA ligase) (SerRS) (Fragment)		RAP2018-11-26	GO:0006434	seryl-tRNA aminoacylation	The process of coupling serine to seryl-tRNA, catalyzed by seryl-tRNA synthetase. The seryl-tRNA synthetase is a class-II synthetase. The activated amino acid is transferred to the 3'-OH group of a serine-accetping tRNA.
Os01g0559100	Os01t0559100-01	Similar to Seryl-tRNA synthetase (EC 6.1.1.11) (Serine--tRNA ligase) (SerRS) (Fragment)		RAP2018-11-26	GO:0004812	aminoacyl-tRNA ligase activity	Catalysis of the formation of aminoacyl-tRNA from ATP, amino acid, and tRNA with the release of diphosphate and AMP.
Os01g0559100	Os01t0559100-01	Similar to Seryl-tRNA synthetase (EC 6.1.1.11) (Serine--tRNA ligase) (SerRS) (Fragment)		RAP2018-11-26	GO:0016874	ligase activity	Catalysis of the joining of two molecules, or two groups within a single molecule, using the energy from the hydrolysis of ATP, a similar triphosphate, or a pH gradient.
Os01g0559200	Os01t0559200-01	Phosphorylated adapter RNA export protein, RNA-binding domain domain containing protein		RAP2018-11-26	GO:0006408	snRNA export from nucleus	The directed movement of snRNA from the nucleus to the cytoplasm.
Os01g0559600	Os01t0559600-02	Similar to C13 endopeptidase NP1 precursor	OsVPE2	RAP2018-11-26	GO:0110165	cellular anatomical entity	A part of a cellular organism that is either an immaterial entity or a material entity with granularity above the level of a protein complex but below that of an anatomical system. Or, a substance produced by a cellular organism with granularity above the level of a protein complex.
Os01g0559600	Os01t0559600-01	Similar to C13 endopeptidase NP1 precursor	OsVPE2	RAP2018-11-26	GO:0006624	vacuolar protein processing	Protein processing that takes place in the vacuole. Most protein processing in the vacuole represents proteolytic cleavage of precursors to form active enzymes.
Os01g0560000	Os01t0560000-01	Similar to Auxin amidohydrolase		RAP2018-11-26	GO:0005788	endoplasmic reticulum lumen	The volume enclosed by the membranes of the endoplasmic reticulum.
Os01g0560000	Os01t0560000-01	Similar to Auxin amidohydrolase		RAP2018-11-26	GO:0010179	IAA-Ala conjugate hydrolase activity	Catalysis of the reaction: indole-3-acetyl-alanine + H2O = indole-3-acetate + L-alanine.
Os01g0560000	Os01t0560000-01	Similar to Auxin amidohydrolase		RAP2018-11-26	GO:0009850	auxin metabolic process	The chemical reactions and pathways involving auxins, a group of plant hormones that regulate aspects of plant growth.
Os01g0560200	Os01t0560200-01	Similar to Vesicle transport v-SNARE 13 (AtVTI13) (Vesicle transport v-SNARE protein VTI13) (Vesicle soluble NSF attachment protein receptor 13)		RAP2018-11-26	GO:0006886	intracellular protein transport	The directed movement of proteins in a cell, including the movement of proteins between specific compartments or structures within a cell, such as organelles of a eukaryotic cell.
Os01g0560200	Os01t0560200-01	Similar to Vesicle transport v-SNARE 13 (AtVTI13) (Vesicle transport v-SNARE protein VTI13) (Vesicle soluble NSF attachment protein receptor 13)		RAP2018-11-26	GO:0006891	intra-Golgi vesicle-mediated transport	The directed movement of substances within the Golgi, mediated by small transport vesicles. These either fuse with the cis-Golgi or with each other to form the membrane stacks known as the cis-Golgi reticulum (network).
Os01g0560200	Os01t0560200-01	Similar to Vesicle transport v-SNARE 13 (AtVTI13) (Vesicle transport v-SNARE protein VTI13) (Vesicle soluble NSF attachment protein receptor 13)		RAP2018-11-26	GO:0005484	SNAP receptor activity	Acting as a marker to identify a membrane and interacting selectively with one or more SNAREs on another membrane to mediate membrane fusion.
Os01g0560200	Os01t0560200-01	Similar to Vesicle transport v-SNARE 13 (AtVTI13) (Vesicle transport v-SNARE protein VTI13) (Vesicle soluble NSF attachment protein receptor 13)		RAP2018-11-26	GO:0005794	Golgi apparatus	A membrane-bound cytoplasmic organelle of the endomembrane system that further processes the core oligosaccharides (e.g. N-glycans) added to proteins in the endoplasmic reticulum and packages them into membrane-bound vesicles. The Golgi apparatus operates at the intersection of the secretory, lysosomal, and endocytic pathways.
Os01g0560200	Os01t0560200-01	Similar to Vesicle transport v-SNARE 13 (AtVTI13) (Vesicle transport v-SNARE protein VTI13) (Vesicle soluble NSF attachment protein receptor 13)		RAP2018-11-26	GO:0006888	endoplasmic reticulum to Golgi vesicle-mediated transport	The directed movement of substances from the endoplasmic reticulum (ER) to the Golgi, mediated by COP II vesicles. Small COP II coated vesicles form from the ER and then fuse directly with the cis-Golgi. Larger structures are transported along microtubules to the cis-Golgi.
Os01g0560200	Os01t0560200-01	Similar to Vesicle transport v-SNARE 13 (AtVTI13) (Vesicle transport v-SNARE protein VTI13) (Vesicle soluble NSF attachment protein receptor 13)		RAP2018-11-26	GO:0042147	retrograde transport, endosome to Golgi	The directed movement of membrane-bounded vesicles from endosomes back to the trans-Golgi network where they are recycled for further rounds of transport.
Os01g0560200	Os01t0560200-01	Similar to Vesicle transport v-SNARE 13 (AtVTI13) (Vesicle transport v-SNARE protein VTI13) (Vesicle soluble NSF attachment protein receptor 13)		RAP2018-11-26	GO:0048280	vesicle fusion with Golgi apparatus	The joining of the lipid bilayer membrane around a vesicle to the lipid bilayer membrane around the Golgi.
Os01g0560200	Os01t0560200-01	Similar to Vesicle transport v-SNARE 13 (AtVTI13) (Vesicle transport v-SNARE protein VTI13) (Vesicle soluble NSF attachment protein receptor 13)		RAP2018-11-26	GO:0031201	SNARE complex	A protein complex involved in membrane fusion; a stable ternary complex consisting of a four-helix bundle, usually formed from one R-SNARE and three Q-SNAREs with an ionic layer sandwiched between hydrophobic layers. One well-characterized example is the neuronal SNARE complex formed of synaptobrevin 2, syntaxin 1a, and SNAP-25.
Os01g0560200	Os01t0560200-01	Similar to Vesicle transport v-SNARE 13 (AtVTI13) (Vesicle transport v-SNARE protein VTI13) (Vesicle soluble NSF attachment protein receptor 13)		RAP2018-11-26	GO:0006623	protein targeting to vacuole	The process of directing proteins towards the vacuole, usually using signals contained within the protein.
Os01g0560200	Os01t0560200-01	Similar to Vesicle transport v-SNARE 13 (AtVTI13) (Vesicle transport v-SNARE protein VTI13) (Vesicle soluble NSF attachment protein receptor 13)		RAP2018-11-26	GO:0031902	late endosome membrane	The lipid bilayer surrounding a late endosome.
Os01g0560200	Os01t0560200-01	Similar to Vesicle transport v-SNARE 13 (AtVTI13) (Vesicle transport v-SNARE protein VTI13) (Vesicle soluble NSF attachment protein receptor 13)		RAP2018-11-26	GO:0000149	SNARE binding	Interacting selectively and non-covalently with a SNARE (soluble N-ethylmaleimide-sensitive factor attached protein receptor) protein.
Os01g0560200	Os01t0560200-01	Similar to Vesicle transport v-SNARE 13 (AtVTI13) (Vesicle transport v-SNARE protein VTI13) (Vesicle soluble NSF attachment protein receptor 13)		RAP2018-11-26	GO:0012507	ER to Golgi transport vesicle membrane	The lipid bilayer surrounding a vesicle transporting substances from the endoplasmic reticulum to the Golgi.
Os01g0560200	Os01t0560200-01	Similar to Vesicle transport v-SNARE 13 (AtVTI13) (Vesicle transport v-SNARE protein VTI13) (Vesicle soluble NSF attachment protein receptor 13)		RAP2018-11-26	GO:0006896	Golgi to vacuole transport	The directed movement of substances from the Golgi to the vacuole.
Os01g0560200	Os01t0560200-01	Similar to Vesicle transport v-SNARE 13 (AtVTI13) (Vesicle transport v-SNARE protein VTI13) (Vesicle soluble NSF attachment protein receptor 13)		RAP2018-11-26	GO:0016192	vesicle-mediated transport	A cellular transport process in which transported substances are moved in membrane-bounded vesicles; transported substances are enclosed in the vesicle lumen or located in the vesicle membrane. The process begins with a step that directs a substance to the forming vesicle, and includes vesicle budding and coating. Vesicles are then targeted to, and fuse with, an acceptor membrane.
Os01g0560200	Os01t0560200-01	Similar to Vesicle transport v-SNARE 13 (AtVTI13) (Vesicle transport v-SNARE protein VTI13) (Vesicle soluble NSF attachment protein receptor 13)		RAP2018-11-26	GO:0006906	vesicle fusion	Fusion of the membrane of a transport vesicle with its target membrane.
Os01g0560200	Os01t0560200-01	Similar to Vesicle transport v-SNARE 13 (AtVTI13) (Vesicle transport v-SNARE protein VTI13) (Vesicle soluble NSF attachment protein receptor 13)		RAP2018-11-26	GO:0012505	endomembrane system	A collection of membranous structures involved in transport within the cell. The main components of the endomembrane system are endoplasmic reticulum, Golgi bodies, vesicles, cell membrane and nuclear envelope. Members of the endomembrane system pass materials through each other or though the use of vesicles.
Os01g0561600	Os01t0561600-01	Cytochrome P450 family protein	CYP76M14	RAP2018-11-26	GO:0016709	oxidoreductase activity, acting on paired donors, with incorporation or reduction of molecular oxygen, NAD(P)H as one donor, and incorporation of one atom of oxygen	Catalysis of an oxidation-reduction (redox) reaction in which hydrogen or electrons are transferred from NADH or NADPH and one other donor, and one atom of oxygen is incorporated into one donor.
Os01g0561600	Os01t0561600-01	Cytochrome P450 family protein	CYP76M14	RAP2018-11-26	GO:0016102	diterpenoid biosynthetic process	The chemical reactions and pathways resulting in the formation of diterpenoid compounds, terpenoids with four isoprene units.
Os01g0562400	Os01t0562400-01	Peptidyl-prolyl cis-trans isomerase, FKBP-type, domain domain containing protein	OsFKBP57	RAP2018-11-26	GO:0061077	chaperone-mediated protein folding	The process of inhibiting aggregation and assisting in the covalent and noncovalent assembly of single chain polypeptides or multisubunit complexes into the correct tertiary structure that is dependent on interaction with a chaperone.
Os01g0565900	Os01t0565900-01	Similar to Protein transport protein Sec61 beta subunit		RAP2018-11-26	GO:0005784	Sec61 translocon complex	A translocon complex that contains a core heterotrimer of conserved alpha, beta and gamma subunits, and may contain additional proteins (translocon-associated proteins or TRAPs); in budding yeast the core proteins are Sec61p, Sbh1p, and Sss1p. The Sec61 translocon complex functions in cotranslational and posttranslational translocation events.
Os01g0565900	Os01t0565900-01	Similar to Protein transport protein Sec61 beta subunit		RAP2018-11-26	GO:0031204	posttranslational protein targeting to membrane, translocation	The process in which a protein translocates through the ER membrane posttranslationally.
Os01g0565900	Os01t0565900-01	Similar to Protein transport protein Sec61 beta subunit		RAP2018-11-26	GO:0005086	GO_0005086	Go 0005086
Os01g0565900	Os01t0565900-01	Similar to Protein transport protein Sec61 beta subunit		RAP2018-11-26	GO:0006616	SRP-dependent cotranslational protein targeting to membrane, translocation	The process during cotranslational membrane targeting wherein proteins move across a membrane. SRP and its receptor initiate the transfer of the nascent chain across the endoplasmic reticulum (ER) membrane; they then dissociate from the chain, which is transferred to a set of transmembrane proteins, collectively called the translocon. Once the nascent chain translocon complex is assembled, the el…
Os01g0565900	Os01t0565900-01	Similar to Protein transport protein Sec61 beta subunit		RAP2018-11-26	GO:0031205	endoplasmic reticulum Sec complex	An endoplasmic reticulum membrane-associated complex involved in the translocation of proteins that are targeted to the ER. In yeast, this complex consists of two subcomplexes, namely, the Sec61 complex and the Sec62/Sec63 complex.
Os01g0566000	Os01t0566000-01	Armadillo-like helical domain containing protein		RAP2018-11-26	GO:0008408	3'-5' exonuclease activity	Catalysis of the hydrolysis of ester linkages within nucleic acids by removing nucleotide residues from the 3' end.
Os01g0566000	Os01t0566000-01	Armadillo-like helical domain containing protein		RAP2018-11-26	GO:0090305	nucleic acid phosphodiester bond hydrolysis	The nucleic acid metabolic process in which the phosphodiester bonds between nucleotides are cleaved by hydrolysis.
Os01g0566100	Os01t0566100-01	Conserved hypothetical protein	OsELF3.2	RAP2018-11-26	GO:2000028	regulation of photoperiodism, flowering	Any process that modulates the frequency, rate or extent of photoperiodism, flowering.
Os01g0566100	Os01t0566100-02	Conserved hypothetical protein	OsELF3.2	RAP2018-11-26	GO:0009908	flower development	The process whose specific outcome is the progression of the flower over time, from its formation to the mature structure. The flower is the reproductive structure in a plant, and its development begins with the transition of the vegetative or inflorescence meristem into a floral meristem.
Os01g0566500	Os01t0566500-01	Similar to Dioxygenase RAMOSUS1	OsCCD8a	RAP2018-11-26	GO:0016121	carotene catabolic process	The chemical reactions and pathways resulting in the breakdown of carotenes, hydrocarbon carotenoids.
Os01g0566500	Os01t0566500-01	Similar to Dioxygenase RAMOSUS1	OsCCD8a	RAP2018-11-26	GO:0010436	carotenoid dioxygenase activity	Catalysis of the oxidative cleavage of carotenoids.
Os01g0566500	Os01t0566500-01	Similar to Dioxygenase RAMOSUS1	OsCCD8a	RAP2018-11-26	GO:0016702	oxidoreductase activity, acting on single donors with incorporation of molecular oxygen, incorporation of two atoms of oxygen	Catalysis of an oxidation-reduction (redox) reaction in which hydrogen or electrons are transferred from one donor, and two oxygen atoms is incorporated into a donor.
Os01g0566500	Os01t0566500-01	Similar to Dioxygenase RAMOSUS1	OsCCD8a	RAP2018-11-26	GO:0051213	dioxygenase activity	Catalysis of an oxidation-reduction (redox) reaction in which both atoms of oxygen from one molecule of O2 are incorporated into the (reduced) product(s) of the reaction. The two atoms of oxygen may be distributed between two different products.
Os01g0567500	Os01t0567500-01	Similar to Monosaccharide transporter 3	OsMST8	RAP2018-11-26	GO:0015293	symporter activity	Enables the active transport of a solute across a membrane by a mechanism whereby two or more species are transported together in the same direction in a tightly coupled process not directly linked to a form of energy other than chemiosmotic energy.
Os01g0567500	Os01t0567500-01	Similar to Monosaccharide transporter 3	OsMST8	RAP2018-11-26	GO:0015145	monosaccharide transmembrane transporter activity	Enables the transfer of a monosaccharide from one side of a membrane to the other.
Os01g0567500	Os01t0567500-01	Similar to Monosaccharide transporter 3	OsMST8	RAP2018-11-26	GO:0015749	monosaccharide transmembrane transport	The process in which a monosaccharide is transported across a lipid bilayer, from one side of a membrane to the other. Monosaccharides are the simplest carbohydrates; they are polyhydric alcohols containing either an aldehyde or a keto group and between three to ten or more carbon atoms. They form the constitutional repeating units of oligo- and polysaccharides.
Os01g0570500	Os01t0570500-01	Similar to Dual specificity kinase 1		RAP2018-11-26	GO:0006897	endocytosis	A vesicle-mediated transport process in which cells take up external materials or membrane constituents by the invagination of a small region of the plasma membrane to form a new membrane-bounded vesicle.
Os01g0570500	Os01t0570500-01	Similar to Dual specificity kinase 1		RAP2018-11-26	GO:0018105	peptidyl-serine phosphorylation	The phosphorylation of peptidyl-serine to form peptidyl-O-phospho-L-serine.
Os01g0570500	Os01t0570500-01	Similar to Dual specificity kinase 1		RAP2018-11-26	GO:0018107	peptidyl-threonine phosphorylation	The phosphorylation of peptidyl-threonine to form peptidyl-O-phospho-L-threonine.
Os01g0570700	Os01t0570700-01	Carbamoyl-phosphate synthetase, large subunit, ATP-binding domain containing protein		RAP2018-11-26	GO:0006207	'de novo' pyrimidine nucleobase biosynthetic process	The chemical reactions and pathways resulting in the formation of pyrimidine nucleobases, 1,3-diazine, organic nitrogenous bases, beginning with the synthesis of a pyrimidine ring from simpler precursors.
Os01g0570700	Os01t0570700-01	Carbamoyl-phosphate synthetase, large subunit, ATP-binding domain containing protein		RAP2018-11-26	GO:0006526	arginine biosynthetic process	The chemical reactions and pathways resulting in the formation of arginine, 2-amino-5-(carbamimidamido)pentanoic acid.
Os01g0570700	Os01t0570700-01	Carbamoyl-phosphate synthetase, large subunit, ATP-binding domain containing protein		RAP2018-11-26	GO:0004088	carbamoyl-phosphate synthase (glutamine-hydrolyzing) activity	Catalysis of the reaction: 2 ATP + L-glutamine + CO2 + H2O = 2 ADP + phosphate + glutamate + carbamoyl phosphate.
Os01g0570700	Os01t0570700-01	Carbamoyl-phosphate synthetase, large subunit, ATP-binding domain containing protein		RAP2018-11-26	GO:0070409	carbamoyl phosphate biosynthetic process	The chemical reactions and pathways resulting in the formation of carbamoyl phosphate, an intermediate in the urea cycle and other nitrogen compound metabolic pathways.
Os01g0570700	Os01t0570700-01	Carbamoyl-phosphate synthetase, large subunit, ATP-binding domain containing protein		RAP2018-11-26	GO:0004087	carbamoyl-phosphate synthase (ammonia) activity	Catalysis of the reaction: 2 ATP + CO(2) + H(2)O + NH(4)(+) = 2 ADP + carbamoyl phosphate + 5 H(+) + phosphate.
Os01g0570700	Os01t0570700-01	Carbamoyl-phosphate synthetase, large subunit, ATP-binding domain containing protein		RAP2018-11-26	GO:0000050	urea cycle	The sequence of reactions by which arginine is synthesized from ornithine, then cleaved to yield urea and regenerate ornithine. The overall reaction equation is NH3 + CO2 + aspartate + 3 ATP + 2 H2O = urea + fumarate + 2 ADP + 2 phosphate + AMP + diphosphate.
Os01g0570700	Os01t0570700-01	Carbamoyl-phosphate synthetase, large subunit, ATP-binding domain containing protein		RAP2018-11-26	GO:0006807	nitrogen compound metabolic process	The chemical reactions and pathways involving organic or inorganic compounds that contain nitrogen.
Os01g0570700	Os01t0570700-01	Carbamoyl-phosphate synthetase, large subunit, ATP-binding domain containing protein		RAP2018-11-26	GO:0006221	pyrimidine nucleotide biosynthetic process	The chemical reactions and pathways resulting in the formation of a pyrimidine nucleotide, a compound consisting of nucleoside (a pyrimidine base linked to a deoxyribose or ribose sugar) esterified with a phosphate group at either the 3' or 5'-hydroxyl group of the sugar.
Os01g0570700	Os01t0570700-01	Carbamoyl-phosphate synthetase, large subunit, ATP-binding domain containing protein		RAP2018-11-26	GO:0044205	'de novo' UMP biosynthetic process	The chemical reactions and pathways resulting in the formation of UMP, uridine monophosphate, starting with the synthesis of (S)-dihydroorotate from bicarbonate; UMP biosynthesis may either occur via reduction by quinone, NAD(+) or oxygen.
Os01g0570800	Os01t0570800-01	IQ calmodulin-binding region domain containing protein		RAP2018-11-26	GO:0005516	calmodulin binding	Interacting selectively and non-covalently with calmodulin, a calcium-binding protein with many roles, both in the calcium-bound and calcium-free states.
Os01g0571000	Os01t0571000-02	Mitochondrial carrier protein domain containing protein		RAP2018-11-26	GO:0005743	mitochondrial inner membrane	The inner, i.e. lumen-facing, lipid bilayer of the mitochondrial envelope. It is highly folded to form cristae.
Os01g0571200	Os01t0571200-01	Similar to Ribosomal protein L34		RAP2018-11-26	GO:0005762	mitochondrial large ribosomal subunit	The larger of the two subunits of a mitochondrial ribosome. Two sites on the ribosomal large subunit are involved in translation: the aminoacyl site (A site) and peptidyl site (P site).
Os01g0571300	Os01t0571300-01	Similar to Heat shock transcription factor 31 (Fragment)	OsHsfA7	RAP2018-11-26	GO:0000978	RNA polymerase II cis-regulatory region sequence-specific DNA binding	Interacting selectively and non-covalently with a specific upstream regulatory DNA sequence (transcription factor recognition sequence or binding site) located in cis relative to the transcription start site (i.e., on the same strand of DNA) of a gene transcribed by RNA polymerase II.
Os01g0571300	Os01t0571300-01	Similar to Heat shock transcription factor 31 (Fragment)	OsHsfA7	RAP2018-11-26	GO:0061408	positive regulation of transcription from RNA polymerase II promoter in response to heat stress	Any process that increases the frequency, rate or extent of transcription from an RNA polymerase II promoter as a result of a heat stimulus, a temperature stimulus above the optimal temperature for that organism.
Os01g0571300	Os01t0571300-01	Similar to Heat shock transcription factor 31 (Fragment)	OsHsfA7	RAP2018-11-26	GO:0034605	cellular response to heat	Any process that results in a change in state or activity of a cell (in terms of movement, secretion, enzyme production, gene expression, etc.) as a result of a heat stimulus, a temperature stimulus above the optimal temperature for that organism.
Os01g0571300	Os01t0571300-01	Similar to Heat shock transcription factor 31 (Fragment)	OsHsfA7	RAP2018-11-26	GO:0006357	regulation of transcription by RNA polymerase II	Any process that modulates the frequency, rate or extent of transcription mediated by RNA polymerase II.
Os01g0572100	Os01t0572100-01	Zinc finger, CCCH-type domain containing protein	OsC3H7	RAP2018-11-26	GO:0045892	negative regulation of transcription, DNA-templated	Any process that stops, prevents, or reduces the frequency, rate or extent of cellular DNA-templated transcription.
Os01g0572100	Os01t0572100-01	Zinc finger, CCCH-type domain containing protein	OsC3H7	RAP2018-11-26	GO:0001162	RNA polymerase II intronic transcription regulatory region sequence-specific DNA binding	Interacting selectively and non-covalently with an RNA polymerase II intronic DNA sequence that regulates the transcription of the transcript it is contained within.
MQTL1.5	1	116.02	Dj01_29556725R	Dj01_29707926R	0.14	115.976	116.076	29.5567	29.7079	31
Os01g0711400	Os01t0711400-01	Similar to Victorin binding protein		RAP2018-11-26	GO:0004375	glycine dehydrogenase (decarboxylating) activity	Catalysis of the reaction: glycine + lipoylprotein = S-aminomethyldihydrolipoylprotein + CO2.
Os01g0711400	Os01t0711400-01	Similar to Victorin binding protein		RAP2018-11-26	GO:0019464	glycine decarboxylation via glycine cleavage system	The chemical reactions and pathways resulting in the breakdown of glycine by oxidative cleavage to carbon dioxide, ammonia, and a methylene group, mediated by enzymes of the glycine cleavage complex.
Os01g0711400	Os01t0711400-01	Similar to Victorin binding protein		RAP2018-11-26	GO:0005960	glycine cleavage complex	A protein complex that catalyzes the reversible oxidation of glycine. In E. coli, it has four components: dihydrolipoamide dehydrogenase, glycine dehydrogenase (decarboxylating), lipoyl-GcvH-protein and aminomethyltransferase, also known as L, P, H, and T.
Os01g0711400	Os01t0711400-01	Similar to Victorin binding protein		RAP2018-11-26	GO:0006546	glycine catabolic process	The chemical reactions and pathways resulting in the breakdown of glycine, aminoethanoic acid.
Os01g0711400	Os01t0711400-01	Similar to Victorin binding protein		RAP2018-11-26	GO:0030170	pyridoxal phosphate binding	Interacting selectively and non-covalently with pyridoxal 5' phosphate, 3-hydroxy-5-(hydroxymethyl)-2-methyl4-pyridine carboxaldehyde 5' phosphate, the biologically active form of vitamin B6.
Os01g0711400	Os01t0711400-01	Similar to Victorin binding protein		RAP2018-11-26	GO:0016594	glycine binding	Interacting selectively and non-covalently with glycine, aminoethanoic acid.
Os01g0711600	Os01t0711600-01	Protein of unknown function DUF778 family protein	OsRTH1	RAP2018-11-26	GO:0009723	response to ethylene	Any process that results in a change in state or activity of a cell or an organism (in terms of movement, secretion, enzyme production, gene expression, etc.) as a result of an ethylene (ethene) stimulus.
Os01g0711600	Os01t0711600-01	Protein of unknown function DUF778 family protein	OsRTH1	RAP2018-11-26	GO:0010104	regulation of ethylene-activated signaling pathway	Any process that modulates the frequency, rate or extent of ethylene (ethene) signal transduction.
Os01g0712700	Os01t0712700-01	CMP/dCMP deaminase, zinc-binding domain containing protein		RAP2018-11-26	GO:0004126	cytidine deaminase activity	Catalysis of the reaction: cytidine + H2O = uridine + NH3.
Os01g0712700	Os01t0712700-01	CMP/dCMP deaminase, zinc-binding domain containing protein		RAP2018-11-26	GO:0009972	cytidine deamination	The removal of amino group in the presence of water.
Os01g0712700	Os01t0712700-01	CMP/dCMP deaminase, zinc-binding domain containing protein		RAP2018-11-26	GO:0071704	organic substance metabolic process	The chemical reactions and pathways involving an organic substance, any molecular entity containing carbon.
Os01g0712800	Os01t0712800-00	Hypothetical conserved gene		RAP2018-11-26	GO:0042744	hydrogen peroxide catabolic process	The chemical reactions and pathways resulting in the breakdown of hydrogen peroxide (H2O2).
Os01g0712800	Os01t0712800-00	Hypothetical conserved gene		RAP2018-11-26	GO:0098869	cellular oxidant detoxification	Any process carried out at the cellular level that reduces or removes the toxicity superoxide radicals or hydrogen peroxide.
Os01g0712800	Os01t0712800-00	Hypothetical conserved gene		RAP2018-11-26	GO:0004601	peroxidase activity	Catalysis of the reaction: donor + hydrogen peroxide = oxidized donor + 2 H2O.
Os01g0712800	Os01t0712800-00	Hypothetical conserved gene		RAP2018-11-26	GO:0006979	response to oxidative stress	Any process that results in a change in state or activity of a cell or an organism (in terms of movement, secretion, enzyme production, gene expression, etc.) as a result of oxidative stress, a state often resulting from exposure to high levels of reactive oxygen species, e.g. superoxide anions, hydrogen peroxide (H2O2), and hydroxyl radicals.
Os01g0713200	Os01t0713200-01	Similar to Beta-glucanase	Gns10	RAP2018-11-26	GO:0046658	anchored component of plasma membrane	The component of the plasma membrane consisting of the gene products that are tethered to the membrane only by a covalently attached anchor, such as a lipid group, that is embedded in the membrane. Gene products with peptide sequences that are embedded in the membrane are excluded from this grouping.
Os01g0713600	Os01t0713600-01	B3 DNA-binding domain-containing transcription factor, Flowering time regulation, Repression of flowering activator Ehd1 and its downstream genes by binding to the promoter of the Ehd1 gen	OsLFL1	RAP2018-11-26	GO:0048573	photoperiodism, flowering	A change from the vegetative to the reproductive phase as a result of detection of, or exposure to, a period of light or dark of a given length. The length of the period of light or dark required to initiate the change is set relative to a particular duration known as the 'critical day length'. The critical day length varies between species.
Os01g0713600	Os01t0713600-01	B3 DNA-binding domain-containing transcription factor, Flowering time regulation, Repression of flowering activator Ehd1 and its downstream genes by binding to the promoter of the Ehd1 gen	OsLFL1	RAP2018-11-26	GO:0000976	transcription cis-regulatory region binding	Interacting selectively and non-covalently with a specific sequence of DNA that is part of a regulatory region that controls transcription of that section of the DNA. The transcribed region might be described as a gene, cistron, or operon.
Os01g0713800	Os01t0713800-00	Similar to RNA binding		RAP2018-11-26	GO:0032040	small-subunit processome	A large ribonucleoprotein complex that is an early preribosomal complex. In S. cerevisiae, it has a size of 80S and consists of the 35S pre-rRNA, early-associating ribosomal proteins most of which are part of the small ribosomal subunit, the U3 snoRNA and associated proteins.
Os01g0713800	Os01t0713800-00	Similar to RNA binding		RAP2018-11-26	GO:0042254	ribosome biogenesis	A cellular process that results in the biosynthesis of constituent macromolecules, assembly, and arrangement of constituent parts of ribosome subunits; includes transport to the sites of protein synthesis.
Os01g0713900	Os01t0713900-01	Similar to Myosin		RAP2018-11-26	GO:0016459	myosin complex	A protein complex, formed of one or more myosin heavy chains plus associated light chains and other proteins, that functions as a molecular motor; uses the energy of ATP hydrolysis to move actin filaments or to move vesicles or other cargo on fixed actin filaments; has magnesium-ATPase activity and binds actin. Myosin classes are distinguished based on sequence features of the motor, or head, dom…
Os01g0713900	Os01t0713900-01	Similar to Myosin		RAP2018-11-26	GO:0003774	motor activity	Generation of force resulting in movement, for example along a microfilament or microtubule, or in torque resulting in membrane scission or rotation of a flagellum. The energy required is obtained either from the hydrolysis of a nucleoside triphosphate or by an electrochemical proton gradient (proton-motive force).
Os01g0713900	Os01t0713900-01	Similar to Myosin		RAP2018-11-26	GO:0003779	actin binding	Interacting selectively and non-covalently with monomeric or multimeric forms of actin, including actin filaments.
Os01g0714100	Os01t0714100-01	Conserved hypothetical protein		RAP2018-11-26	GO:0009902	chloroplast relocation	The process in which chloroplasts in photosynthetic cells migrate toward illuminated sites to optimize photosynthesis and move away from excessively illuminated areas to protect the photosynthetic machinery.
MQTL1.6	1	53.04	Dj01_13193179F	Bin1_11.98-12.32	1.35	52.98	53.098	13.1932	14.23	11
Os01g0337100	Os01t0337100-00	Similar to Sesquiterpene synthase	OsTPS1	RAP2018-11-26	GO:0010333	terpene synthase activity	Catalysis of the formation of cyclic terpenes through the cyclization of linear terpenes (e.g. isopentenyl-PP, geranyl-PP, farnesyl-PP and geranylgeranyl-PP) containing varying numbers of isoprene units.
Os01g0337100	Os01t0337100-00	Similar to Sesquiterpene synthase	OsTPS1	RAP2018-11-26	GO:0000287	magnesium ion binding	Interacting selectively and non-covalently with magnesium (Mg) ions.
Os01g0337500	Os01t0337500-00	Similar to H+-pyrophosphatase (Fragment)		RAP2018-11-26	GO:0004427	inorganic diphosphatase activity	Catalysis of the reaction: diphosphate + H(2)O = H(+) + 2 phosphate.
Os01g0337500	Os01t0337500-00	Similar to H+-pyrophosphatase (Fragment)		RAP2018-11-26	GO:0009678	pyrophosphate hydrolysis-driven proton transmembrane transporter activity	Enables the transmembrane transport of one proton (H+), driven by the hydrolysis of pyrophosphate, and generating a proton motive force.
Os01g0337900	Os01t0337900-01	Similar to Dihydrolipoamide dehydrogenase		RAP2018-11-26	GO:0004148	dihydrolipoyl dehydrogenase activity	Catalysis of the reaction: protein N6-(dihydrolipoyl)lysine + NAD+ = protein N6-(lipoyl)lysine + NADH + H+.
Os01g0337900	Os01t0337900-01	Similar to Dihydrolipoamide dehydrogenase		RAP2018-11-26	GO:0050660	flavin adenine dinucleotide binding	Interacting selectively and non-covalently with FAD, flavin-adenine dinucleotide, the coenzyme or the prosthetic group of various flavoprotein oxidoreductase enzymes, in either the oxidized form, FAD, or the reduced form, FADH2.
Os01g0337900	Os01t0337900-01	Similar to Dihydrolipoamide dehydrogenase		RAP2018-11-26	GO:0009055	electron transfer activity	Any molecular entity that serves as an electron acceptor and electron donor in an electron transport chain. An electron transport chain is a process in which a series of electron carriers operate together to transfer electrons from donors to any of several different terminal electron acceptors to generate a transmembrane electrochemical gradient.
Os01g0337900	Os01t0337900-01	Similar to Dihydrolipoamide dehydrogenase		RAP2018-11-26	GO:0045454	cell redox homeostasis	Any process that maintains the redox environment of a cell or compartment within a cell.
Os01g0337900	Os01t0337900-01	Similar to Dihydrolipoamide dehydrogenase		RAP2018-11-26	GO:0016668	oxidoreductase activity, acting on a sulfur group of donors, NAD(P) as acceptor	Catalysis of an oxidation-reduction (redox) reaction in which a sulfur-containing group acts as a hydrogen or electron donor and reduces NAD or NADP.
Os01g0338000	Os01t0338000-01	Similar to GTP-binding protein SAR1A	OsARL1e	RAP2018-11-26	GO:0030127	COPII vesicle coat	One of two multimeric complexes that forms a membrane vesicle coat. COPII is best characterized in S. cerevisiae, where the subunits are called Sar1p, Sec13p, Sec31p, Sec23p, and Sec24p. Vesicles with COPII coats are found associated with endoplasmic reticulum (ER) membranes at steady state.
Os01g0338000	Os01t0338000-01	Similar to GTP-binding protein SAR1A	OsARL1e	RAP2018-11-26	GO:0070971	endoplasmic reticulum exit site	An endoplasmic reticulum part at which COPII-coated vesicles are produced.
Os01g0338000	Os01t0338000-01	Similar to GTP-binding protein SAR1A	OsARL1e	RAP2018-11-26	GO:0061024	membrane organization	A process which results in the assembly, arrangement of constituent parts, or disassembly of a membrane. A membrane is a double layer of lipid molecules that encloses all cells, and, in eukaryotes, many organelles; may be a single or double lipid bilayer; also includes associated proteins.
Os01g0338000	Os01t0338000-01	Similar to GTP-binding protein SAR1A	OsARL1e	RAP2018-11-26	GO:0016050	vesicle organization	A process that is carried out at the cellular level which results in the assembly, arrangement of constituent parts, or disassembly of a vesicle.
Os01g0338000	Os01t0338000-01	Similar to GTP-binding protein SAR1A	OsARL1e	RAP2018-11-26	GO:0070863	positive regulation of protein exit from endoplasmic reticulum	Any process that activates or increases the frequency, rate or extent of directed movement of proteins from the endoplasmic reticulum.
Os01g0338000	Os01t0338000-01	Similar to GTP-binding protein SAR1A	OsARL1e	RAP2018-11-26	GO:0003400	regulation of COPII vesicle coating	Any process that modulates the rate, frequency, or extent of the addition of COPII proteins and adaptor proteins to ER membranes during the formation of transport vesicles, forming a vesicle coat.
Os01g0338100	Os01t0338100-00	Similar to Transcription initiation factor IID, 18kD subunit family protein		RAP2018-11-26	GO:0005669	transcription factor TFIID complex	A complex composed of TATA binding protein (TBP) and TBP associated factors (TAFs); the total mass is typically about 800 kDa. Most of the TAFs are conserved across species. In TATA-containing promoters for RNA polymerase II (Pol II), TFIID is believed to recognize at least two distinct elements, the TATA element and a downstream promoter element. TFIID is also involved in recognition of TATA-les…
Os01g0338100	Os01t0338100-00	Similar to Transcription initiation factor IID, 18kD subunit family protein		RAP2018-11-26	GO:0003712	transcription coregulator activity	A transcription regulator activity that modulates the transcription of specific gene sets via binding to a DNA-bound DNA-binding transcription factor, either on its own or as part of a complex. Coregulators often act by altering chromatin structure and modifications. For example, one class of transcription coregulators modifies chromatin structure through covalent modification of histones. A seco…
Os01g0338100	Os01t0338100-00	Similar to Transcription initiation factor IID, 18kD subunit family protein		RAP2018-11-26	GO:0009960	endosperm development	The process whose specific outcome is the progression of the endosperm over time, from its formation to the mature structure. The endosperm is formed during fertilization and provides nutrients to the developing embryo.
Os01g0338100	Os01t0338100-00	Similar to Transcription initiation factor IID, 18kD subunit family protein		RAP2018-11-26	GO:0006366	transcription by RNA polymerase II	The synthesis of RNA from a DNA template by RNA polymerase II (RNAP II), originating at an RNA polymerase II promoter. Includes transcription of messenger RNA (mRNA) and certain small nuclear RNAs (snRNAs).
Os01g0338100	Os01t0338100-00	Similar to Transcription initiation factor IID, 18kD subunit family protein		RAP2018-11-26	GO:0048316	seed development	The process whose specific outcome is the progression of the seed over time, from its formation to the mature structure. A seed is a propagating organ formed in the sexual reproductive cycle of gymnosperms and angiosperms, consisting of a protective coat enclosing an embryo and food reserves.
Os01g0338200	Os01t0338200-01	Mov34/MPN/PAD-1 family protein		RAP2018-11-26	GO:0004843	thiol-dependent deubiquitinase	Catalysis of the thiol-dependent hydrolysis of a peptide bond formed by the C-terminal glycine of ubiquitin and another protein.
Os01g0338200	Os01t0338200-01	Mov34/MPN/PAD-1 family protein		RAP2018-11-26	GO:0061578	Lys63-specific deubiquitinase activity	Hydrolysis of Lys63-Linked ubiquitin unit(s) from a ubiquitinated protein.
Os01g0338200	Os01t0338200-01	Mov34/MPN/PAD-1 family protein		RAP2018-11-26	GO:0016579	protein deubiquitination	The removal of one or more ubiquitin groups from a protein.
Os01g0338200	Os01t0338200-01	Mov34/MPN/PAD-1 family protein		RAP2018-11-26	GO:0005768	endosome	A vacuole to which materials ingested by endocytosis are delivered.
Os01g0338200	Os01t0338200-01	Mov34/MPN/PAD-1 family protein		RAP2018-11-26	GO:0070536	protein K63-linked deubiquitination	A protein deubiquitination process in which a K63-linked ubiquitin chain, i.e. a polymer of ubiquitin formed by linkages between lysine residues at position 63 of the ubiquitin monomers, is removed from a protein.
Os01g0338200	Os01t0338200-01	Mov34/MPN/PAD-1 family protein		RAP2018-11-26	GO:0071108	protein K48-linked deubiquitination	A protein deubiquitination process in which a K48-linked ubiquitin chain, i.e. a polymer of ubiquitin formed by linkages between lysine residues at position 48 of the ubiquitin monomers, is removed from a protein.
Os01g0338200	Os01t0338200-01	Mov34/MPN/PAD-1 family protein		RAP2018-11-26	GO:0070122	isopeptidase activity	Catalysis of the hydrolysis of an isopeptide bond. An isopeptide bond is an amide linkage between a carboxyl group of one amino acid and an amino group of another amino acid in which at least one of these groups is not on the a-carbon of one of the amino acids (for example, the link between an epsilon-amino group of a lysine molecule to a carboxyl group on a second amino acid is an isopeptide bon…
Os01g0338600	Os01t0338600-01	Similar to cysteine sulfinate desulfinase/cysteine desulfurase and related enzymes		RAP2018-11-26	GO:0008757	S-adenosylmethionine-dependent methyltransferase activity	Catalysis of the transfer of a methyl group from S-adenosyl-L-methionine to a substrate.
Os01g0339600	Os01t0339600-01	Proteasome assembly chaperone 3 domain containing protein		RAP2018-11-26	GO:0043248	proteasome assembly	The aggregation, arrangement and bonding together of a mature, active proteasome complex.
Os01g0339900	Os01t0339900-01	Thioredoxin domain 2 containing protein	PDIL2	RAP2018-11-26	GO:0003756	protein disulfide isomerase activity	Catalysis of the rearrangement of both intrachain and interchain disulfide bonds in proteins.
Os01g0340100	Os01t0340100-00	Transcription factor, MADS-box domain containing protein	OsMADS93	RAP2018-11-26	GO:0008134	transcription factor binding	Interacting selectively and non-covalently with a transcription factor, a protein required to initiate or regulate transcription.
Os01g0340100	Os01t0340100-00	Transcription factor, MADS-box domain containing protein	OsMADS93	RAP2018-11-26	GO:0009910	negative regulation of flower development	Any process that stops, prevents, or reduces the frequency, rate or extent of flower development.
Os01g0340100	Os01t0340100-00	Transcription factor, MADS-box domain containing protein	OsMADS93	RAP2018-11-26	GO:0000987	cis-regulatory region sequence-specific DNA binding	Interacting selectively and non-covalently with a specific upstream regulatory DNA sequence (transcription factor recognition sequence or binding site) located in cis relative to the transcription start site (i.e., on the same strand of DNA) of a gene transcribed by some RNA polymerase. The proximal promoter is in cis with and relatively close to the core promoter.
Os01g0340100	Os01t0340100-00	Transcription factor, MADS-box domain containing protein	OsMADS93	RAP2018-11-26	GO:0007275	multicellular organism development	The biological process whose specific outcome is the progression of a multicellular organism over time from an initial condition (e.g. a zygote or a young adult) to a later condition (e.g. a multicellular animal or an aged adult).
Os01g0340100	Os01t0340100-00	Transcription factor, MADS-box domain containing protein	OsMADS93	RAP2018-11-26	GO:0010048	vernalization response	The process of thermal induction in plants in which flowering is promoted by exposure to low temperatures.
Os01g0340100	Os01t0340100-00	Transcription factor, MADS-box domain containing protein	OsMADS93	RAP2018-11-26	GO:0000981	DNA-binding transcription factor activity, RNA polymerase II-specific	A DNA-binding transcription factor activity that modulates the transcription of specific gene sets transcribed by RNA polymerase II.
Os01g0350900	Os01t0350900-02	Similar to VIP2 protein	IPI1	RAP2018-11-26	GO:0080050	regulation of seed development	Any process that modulates the frequency, rate or extent of seed development.
Os01g0350900	Os01t0350900-02	Similar to VIP2 protein	IPI1	RAP2018-11-26	GO:0048450	floral organ structural organization	The process that contributes to the act of creating the structural organization of floral organs. This process pertains to the physical shaping of a rudimentary structure.
Os01g0351100	Os01t0351100-00	Similar to Poly	PARP2B	RAP2018-11-26	GO:0006471	protein ADP-ribosylation	The transfer, from NAD, of ADP-ribose to protein amino acids.
Os01g0351100	Os01t0351100-00	Similar to Poly	PARP2B	RAP2018-11-26	GO:0006302	double-strand break repair	The repair of double-strand breaks in DNA via homologous and nonhomologous mechanisms to reform a continuous DNA helix.
Os01g0351100	Os01t0351100-00	Similar to Poly	PARP2B	RAP2018-11-26	GO:0003950	NAD+ ADP-ribosyltransferase activity	Catalysis of the reaction: NAD+ + (ADP-D-ribosyl)(n)-acceptor = nicotinamide + (ADP-D-ribosyl)(n+1)-acceptor.
Os01g0351100	Os01t0351100-00	Similar to Poly	PARP2B	RAP2018-11-26	GO:1990404	protein ADP-ribosylase activity	The transfer, from NAD, of ADP-ribose to a protein amino acid residue.
Os01g0351100	Os01t0351100-00	Similar to Poly	PARP2B	RAP2018-11-26	GO:0070212	protein poly-ADP-ribosylation	The transfer of multiple ADP-ribose residues from NAD to a protein amino acid, forming a poly(ADP-ribose) chain.
Os01g0351300	Os01t0351300-01	Exocyst complex subunit Sec15-like family protein		RAP2018-11-26	GO:0006887	exocytosis	A process of secretion by a cell that results in the release of intracellular molecules (e.g. hormones, matrix proteins) contained within a membrane-bounded vesicle. Exocytosis can occur either by full fusion, when the vesicle collapses into the plasma membrane, or by a kiss-and-run mechanism that involves the formation of a transient contact, a pore, between a granule (for exemple of chromaffin …
Os01g0351300	Os01t0351300-01	Exocyst complex subunit Sec15-like family protein		RAP2018-11-26	GO:0006893	Golgi to plasma membrane transport	The directed movement of substances from the Golgi to the plasma membrane in transport vesicles that move from the trans-Golgi network to the plasma membrane, where they fuse and release their contents by exocytosis.
Os01g0351300	Os01t0351300-01	Exocyst complex subunit Sec15-like family protein		RAP2018-11-26	GO:0060321	acceptance of pollen	The process, involving the sharing and interaction of the single locus incompatibility haplotypes, involved in the acceptance of pollen by cells in the stigma.
Os01g0351300	Os01t0351300-01	Exocyst complex subunit Sec15-like family protein		RAP2018-11-26	GO:0000145	exocyst	A protein complex peripherally associated with the plasma membrane that determines where vesicles dock and fuse. At least eight complex components are conserved between yeast and mammals.
Os01g0351300	Os01t0351300-01	Exocyst complex subunit Sec15-like family protein		RAP2018-11-26	GO:0070062	extracellular exosome	A vesicle that is released into the extracellular region by fusion of the limiting endosomal membrane of a multivesicular body with the plasma membrane. Extracellular exosomes, also simply called exosomes, have a diameter of about 40-100 nm.
Os01g0351300	Os01t0351300-01	Exocyst complex subunit Sec15-like family protein		RAP2018-11-26	GO:0009860	pollen tube growth	Growth of pollen via tip extension of the intine wall.
Os01g0351300	Os01t0351300-01	Exocyst complex subunit Sec15-like family protein		RAP2018-11-26	GO:0006904	vesicle docking involved in exocytosis	The initial attachment of a vesicle membrane to a target membrane, mediated by proteins protruding from the membrane of the vesicle and the target membrane, that contributes to exocytosis.
Os01g0351300	Os01t0351300-01	Exocyst complex subunit Sec15-like family protein		RAP2018-11-26	GO:0090522	vesicle tethering involved in exocytosis	The initial, indirect interaction between a secretory vesicle membrane and a site of exocytosis in the plasma membrane. This interaction is mediated by tethering factors (or complexes), which interact with both membranes. Interaction can occur via direct binding to membrane phospholipids or membrane proteins, or via binding to vesicle coat proteins. This process is distinct from and prior to dock…
Os01g0351300	Os01t0351300-01	Exocyst complex subunit Sec15-like family protein		RAP2018-11-26	GO:0009846	pollen germination	The physiological and developmental changes that occur in a heterosporous plant pollen grain, beginning with hydration and terminating with the emergence of the pollen tube through the aperture.
Os01g0353400	Os01t0353400-00	Similar to Glutathione S-transferase GST 8 (EC 2.5.1.18)	OsGSTF11	RAP2018-11-26	GO:0006749	glutathione metabolic process	The chemical reactions and pathways involving glutathione, the tripeptide glutamylcysteinylglycine, which acts as a coenzyme for some enzymes and as an antioxidant in the protection of sulfhydryl groups in enzymes and other proteins; it has a specific role in the reduction of hydrogen peroxide (H2O2) and oxidized ascorbate, and it participates in the gamma-glutamyl cycle.
Os01g0353400	Os01t0353400-00	Similar to Glutathione S-transferase GST 8 (EC 2.5.1.18)	OsGSTF11	RAP2018-11-26	GO:0004364	glutathione transferase activity	Catalysis of the reaction: R-X + glutathione = H-X + R-S-glutathione. R may be an aliphatic, aromatic or heterocyclic group; X may be a sulfate, nitrile or halide group.
Os01g0353400	Os01t0353400-00	Similar to Glutathione S-transferase GST 8 (EC 2.5.1.18)	OsGSTF11	RAP2018-11-26	GO:0043295	glutathione binding	Interacting selectively and non-covalently with glutathione; a tripeptide composed of the three amino acids cysteine, glutamic acid and glycine.
Os01g0353400	Os01t0353400-00	Similar to Glutathione S-transferase GST 8 (EC 2.5.1.18)	OsGSTF11	RAP2018-11-26	GO:0009636	response to toxic substance	Any process that results in a change in state or activity of a cell or an organism (in terms of movement, secretion, enzyme production, gene expression, etc.) as a result of a toxic stimulus.
Os01g0353600	Os01t0353600-00	Similar to AP-3 complex subunit sigma-2		RAP2018-11-26	GO:0030123	AP-3 adaptor complex	A heterotetrameric AP-type membrane coat adaptor complex that consists of beta3, delta, mu3 and sigma3 subunits and is found associated with endosomal membranes. AP-3 does not appear to associate with clathrin in all organisms. In at least humans, the AP-3 complex can be heterogeneric due to the existence of multiple subunit isoforms encoded by different genes (beta3A and beta3B, mu3A and mu3B, a…
Os01g0354200	Os01t0354200-01	Similar to Sterol C-14 reductase		RAP2018-11-26	GO:0016628	oxidoreductase activity, acting on the CH-CH group of donors, NAD or NADP as acceptor	Catalysis of an oxidation-reduction (redox) reaction in which a CH-CH group acts as a hydrogen or electron donor and reduces NAD or NADP.
Os01g0354200	Os01t0354200-01	Similar to Sterol C-14 reductase		RAP2018-11-26	GO:0030176	integral component of endoplasmic reticulum membrane	The component of the endoplasmic reticulum membrane consisting of the gene products and protein complexes having at least some part of their peptide sequence embedded in the hydrophobic region of the membrane.
Os01g0354200	Os01t0354200-01	Similar to Sterol C-14 reductase		RAP2018-11-26	GO:0016126	sterol biosynthetic process	The chemical reactions and pathways resulting in the formation of sterols, steroids with one or more hydroxyl groups and a hydrocarbon side-chain in the molecule.
Os01g0354200	Os01t0354200-01	Similar to Sterol C-14 reductase		RAP2018-11-26	GO:0050613	delta14-sterol reductase activity	Catalysis of the reaction: NADP+ + 4,4-dimethyl-5-alpha-cholesta-8,24-dien-3-beta-ol = NADPH + H+ + 4,4-dimethyl-5-alpha-cholesta-8,14,24-trien-3-beta-ol.
Os01g0354200	Os01t0354200-01	Similar to Sterol C-14 reductase		RAP2018-11-26	GO:0016627	oxidoreductase activity, acting on the CH-CH group of donors	Catalysis of an oxidation-reduction (redox) reaction in which a CH-CH group acts as a hydrogen or electron donor and reduces a hydrogen or electron acceptor.
MQTL1.7	1	93.73	Dj01_23852434R	Dj01_23986664R	0.23	93.66	93.757	23.8524	23.9867
Os01g0605500	Os01t0605500-00	Kinesin, motor region domain containing protein		RAP2018-11-26	GO:0007018	microtubule-based movement	A microtubule-based process that results in the movement of organelles, other microtubules, or other cellular components. Examples include motor-driven movement along microtubules and movement driven by polymerization or depolymerization of microtubules.
Os01g0605500	Os01t0605500-00	Kinesin, motor region domain containing protein		RAP2018-11-26	GO:0005874	microtubule	Any of the long, generally straight, hollow tubes of internal diameter 12-15 nm and external diameter 24 nm found in a wide variety of eukaryotic cells; each consists (usually) of 13 protofilaments of polymeric tubulin, staggered in such a manner that the tubulin monomers are arranged in a helical pattern on the microtubular surface, and with the alpha/beta axes of the tubulin subunits parallel t…
Os01g0605500	Os01t0605500-00	Kinesin, motor region domain containing protein		RAP2018-11-26	GO:0000070	mitotic sister chromatid segregation	The cell cycle process in which replicated homologous chromosomes are organized and then physically separated and apportioned to two sets during the mitotic cell cycle. Each replicated chromosome, composed of two sister chromatids, aligns at the cell equator, paired with its homologous partner. One homolog of each morphologic type goes into each of the resulting chromosome sets.
Os01g0605500	Os01t0605500-00	Kinesin, motor region domain containing protein		RAP2018-11-26	GO:0003777	microtubule motor activity	Generation of movement along a microtubule, driven by ATP hydrolysis.
Os01g0605500	Os01t0605500-00	Kinesin, motor region domain containing protein		RAP2018-11-26	GO:0008017	microtubule binding	Interacting selectively and non-covalently with microtubules, filaments composed of tubulin monomers.
Os01g0605500	Os01t0605500-00	Kinesin, motor region domain containing protein		RAP2018-11-26	GO:0007019	microtubule depolymerization	The removal of tubulin heterodimers from one or both ends of a microtubule.
Os01g0605500	Os01t0605500-00	Kinesin, motor region domain containing protein		RAP2018-11-26	GO:1990023	mitotic spindle midzone	The area in the center of the anaphase spindle consisting of microtubules, microtubule bundling factors and kinesin motors where the spindle microtubules from opposite poles overlap in an antiparallel manner.
Os01g0605500	Os01t0605500-00	Kinesin, motor region domain containing protein		RAP2018-11-26	GO:0061673	mitotic spindle astral microtubule	Any of the mitotic spindle microtubules that radiate in all directions from the spindle poles and are thought to contribute to the forces that separate the poles and position them in relation to the rest of the cell.
Os01g0605500	Os01t0605500-00	Kinesin, motor region domain containing protein		RAP2018-11-26	GO:0005871	kinesin complex	Any complex that includes a dimer of molecules from the kinesin superfamily, a group of related proteins that contain an extended region of predicted alpha-helical coiled coil in the main chain that likely produces dimerization. The native complexes of several kinesin family members have also been shown to contain additional peptides, often designated light chains as all of the noncatalytic subun…
Os01g0605500	Os01t0605500-00	Kinesin, motor region domain containing protein		RAP2018-11-26	GO:0008574	ATP-dependent microtubule motor activity, plus-end-directed	Catalysis of movement along a microtubule toward the plus end, coupled to the hydrolysis of ATP.
Os01g0605500	Os01t0605500-00	Kinesin, motor region domain containing protein		RAP2018-11-26	GO:1990939	ATP-dependent microtubule motor activity	Catalysis of movement along a microtubule, coupled to the hydrolysis of ATP.
Os01g0607200	Os01t0607200-02	Amino acid permease subfamily protein	OsBAT1	RAP2018-11-26	GO:0015181	arginine transmembrane transporter activity	Enables the stereospecific transfer of arginine, 2-amino-5-guanidinopentanoic acid, across a biological membrane.
Os01g0607200	Os01t0607200-02	Amino acid permease subfamily protein	OsBAT1	RAP2018-11-26	GO:0015189	L-lysine transmembrane transporter activity	Enables the transfer of L-lysine from one side of a membrane to the other. L-lysine is 2,6-diaminohexanoic acid.
Os01g0607200	Os01t0607200-02	Amino acid permease subfamily protein	OsBAT1	RAP2018-11-26	GO:0015180	L-alanine transmembrane transporter activity	Enables the transfer of L-alanine from one side of a membrane to the other. L-alanine is the L-enantiomer of 2-aminopropanoic acid.
Os01g0607200	Os01t0607200-02	Amino acid permease subfamily protein	OsBAT1	RAP2018-11-26	GO:0015812	gamma-aminobutyric acid transport	The directed movement of gamma-aminobutyric acid (GABA, 4-aminobutyrate), an amino acid which acts as a neurotransmitter in some organisms, into, out of or within a cell, or between cells, by means of some agent such as a transporter or pore.
Os01g0607200	Os01t0607200-02	Amino acid permease subfamily protein	OsBAT1	RAP2018-11-26	GO:0015185	gamma-aminobutyric acid transmembrane transporter activity	Enables the transfer of gamma-aminobutyric acid from one side of a membrane to the other. Gamma-aminobutyric acid is 4-aminobutyrate (GABA).
Os01g0607200	Os01t0607200-02	Amino acid permease subfamily protein	OsBAT1	RAP2018-11-26	GO:0005313	L-glutamate transmembrane transporter activity	Enables the transfer of L-glutamate from one side of a membrane to the other. L-glutamate is the anion of 2-aminopentanedioic acid.
Os01g0607200	Os01t0607200-02	Amino acid permease subfamily protein	OsBAT1	RAP2018-11-26	GO:0015813	L-glutamate transmembrane transport	The directed movement of L-glutamate across a membrane.
Os01g0607200	Os01t0607200-02	Amino acid permease subfamily protein	OsBAT1	RAP2018-11-26	GO:1903401	L-lysine transmembrane transport	The directed movement of L-lysine across a membrane.
Os01g0607200	Os01t0607200-02	Amino acid permease subfamily protein	OsBAT1	RAP2018-11-26	GO:0015808	L-alanine transport	The directed movement of L-alanine, the L-enantiomer of 2-aminopropanoic acid, into, out of or within a cell, or between cells, by means of some agent such as a transporter or pore.
Os01g0607200	Os01t0607200-02	Amino acid permease subfamily protein	OsBAT1	RAP2018-11-26	GO:1903826	arginine transmembrane transport	The directed movement of arginine across a membrane.
Os01g0607400	Os01t0607400-02	Similar to STYLOSA protein	OsWD40-17	RAP2018-11-26	GO:0003714	transcription corepressor activity	A transcription coregulator activity that represses or decreases the transcription of specific gene sets via binding to a DNA-bound DNA-binding transcription factor, either on its own or as part of a complex. Corepressors often act by altering chromatin structure and modifications. For example, one class of transcription corepressors modifies chromatin structure through covalent modification of h…

## Sheet: Sheet2
QTL name	chr	Position	marker left	marker right	CI(95%)	left position	right position	genomic left	genomic right	no of candidate qtls
MQTL2.1	2	29.86	Dj02_07536262F	Dj02_07781792F	0.47	29.85	29.9	7.53626	7.78179	17
Gene stable ID	Transcript stable ID	Gene description	Gene name	Source (gene)	GO term accession	GO term name	GO term definition
Os02g0233100	Os02t0233100-01	Zinc finger, RING/FYVE/PHD-type domain containing protein		RAP2018-11-26	GO:0035091	phosphatidylinositol binding	Interacting selectively and non-covalently with any inositol-containing glycerophospholipid, i.e. phosphatidylinositol (PtdIns) and its phosphorylated derivatives.
Os02g0233100	Os02t0233100-01	Zinc finger, RING/FYVE/PHD-type domain containing protein		RAP2018-11-26	GO:0046872	metal ion binding	Interacting selectively and non-covalently with any metal ion.
Os02g0233100	Os02t0233100-01	Zinc finger, RING/FYVE/PHD-type domain containing protein		RAP2018-11-26	GO:1900027	regulation of ruffle assembly	Any process that modulates the frequency, rate or extent of ruffle assembly.
Os02g0233100	Os02t0233100-01	Zinc finger, RING/FYVE/PHD-type domain containing protein		RAP2018-11-26	GO:0032587	ruffle membrane	The portion of the plasma membrane surrounding a ruffle.
Os02g0233200	Os02t0233200-00	Similar to Brassinazole-resistant 1 protein		RAP2018-11-26	GO:0003677	DNA binding	Any molecular function by which a gene product interacts selectively and non-covalently with DNA (deoxyribonucleic acid).
Os02g0233200	Os02t0233200-00	Similar to Brassinazole-resistant 1 protein		RAP2018-11-26	GO:0003700	DNA-binding transcription factor activity	A transcription regulator activity that modulates transcription of gene sets via selective and non-covalent binding to a specific double-stranded genomic DNA sequence (sometimes referred to as a motif) within a cis-regulatory region. Regulatory regions include promoters (proximal and distal) and enhancers. Genes are transcriptional units, and include bacterial operons.
Os02g0233200	Os02t0233200-00	Similar to Brassinazole-resistant 1 protein		RAP2018-11-26	GO:0009742	brassinosteroid mediated signaling pathway	A series of molecular signals mediated by the detection of brassinosteroid.
Os02g0233200	Os02t0233200-00	Similar to Brassinazole-resistant 1 protein		RAP2018-11-26	GO:0006351	transcription, DNA-templated	The cellular synthesis of RNA on a template of DNA.
Os02g0233200	Os02t0233200-00	Similar to Brassinazole-resistant 1 protein		RAP2018-11-26	GO:0040008	regulation of growth	Any process that modulates the frequency, rate or extent of the growth of all or part of an organism so that it occurs at its proper speed, either globally or in a specific part of the organism's development.
Os02g0233200	Os02t0233200-00	Similar to Brassinazole-resistant 1 protein		RAP2018-11-26	GO:0006355	regulation of transcription, DNA-templated	Any process that modulates the frequency, rate or extent of cellular DNA-templated transcription.
Os02g0233333	Os02t0233333-00	Similar to predicted protein		RAP2018-11-26	GO:0016021	integral component of membrane	The component of a membrane consisting of the gene products and protein complexes having at least some part of their peptide sequence embedded in the hydrophobic region of the membrane.
Os02g0233333	Os02t0233333-00	Similar to predicted protein		RAP2018-11-26	GO:0016020	membrane	A lipid bilayer along with all the proteins and protein complexes embedded in it an attached to it.
Os02g0234051	Os02t0234051-00	EF-hand-like domain domain containing protein		RAP2018-11-26	GO:0005509	calcium ion binding	Interacting selectively and non-covalently with calcium ions (Ca2+).
Os02g0234200	Os02t0234200-01	NHL domain-containing protein, Determination of panicle architecture, grain shape and grain weigh	FUWA	RAP2018-11-26	GO:0005515	protein binding	Interacting selectively and non-covalently with any protein or protein complex (a complex of two or more proteins that may include other nonprotein molecules).
Os02g0234300	Os02t0234300-01	Armadillo-like helical domain containing protein	OsPUB4	RAP2018-11-26	GO:0009814	GO_0009814	Go 0009814
Os02g0234300	Os02t0234300-01	Armadillo-like helical domain containing protein	OsPUB4	RAP2018-11-26	GO:0004842	ubiquitin-protein transferase activity	Catalysis of the transfer of ubiquitin from one protein to another via the reaction X-Ub + Y --> Y-Ub + X, where both X-Ub and Y-Ub are covalent linkages.
Os02g0234300	Os02t0234300-01	Armadillo-like helical domain containing protein	OsPUB4	RAP2018-11-26	GO:0005634	nucleus	A membrane-bounded organelle of eukaryotic cells in which chromosomes are housed and replicated. In most cells, the nucleus contains all of the cell's chromosomes except the organellar chromosomes, and is the site of RNA synthesis and processing. In some species, or in specialized cell types, RNA metabolism or DNA replication may be absent.
Os02g0234300	Os02t0234300-01	Armadillo-like helical domain containing protein	OsPUB4	RAP2018-11-26	GO:0005737	cytoplasm	All of the contents of a cell excluding the plasma membrane and nucleus, but including other subcellular structures.
Os02g0234300	Os02t0234300-01	Armadillo-like helical domain containing protein	OsPUB4	RAP2018-11-26	GO:0016567	protein ubiquitination	The process in which one or more ubiquitin groups are added to a protein.
Os02g0234300	Os02t0234300-01	Armadillo-like helical domain containing protein	OsPUB4	RAP2018-11-26	GO:0016740	transferase activity	Catalysis of the transfer of a group, e.g. a methyl group, glycosyl group, acyl group, phosphorus-containing, or other groups, from one compound (generally regarded as the donor) to another compound (generally regarded as the acceptor). Transferase is the systematic name for any enzyme of EC class 2.
Os02g0234300	Os02t0234300-01	Armadillo-like helical domain containing protein	OsPUB4	RAP2018-11-26	GO:0098542	defense response to other organism	Reactions triggered in response to the presence of another organism that act to protect the cell or organism from damage caused by that organism.
Os02g0234450	Os02t0234450-00	Hypothetical conserved gene		RAP2018-11-26	GO:0031625	ubiquitin protein ligase binding	Interacting selectively and non-covalently with a ubiquitin protein ligase enzyme, any of the E3 proteins.
Os02g0234450	Os02t0234450-00	Hypothetical conserved gene		RAP2018-11-26	GO:0006468	protein phosphorylation	The process of introducing a phosphate group on to a protein.
Os02g0234450	Os02t0234450-00	Hypothetical conserved gene		RAP2018-11-26	GO:0005524	ATP binding	Interacting selectively and non-covalently with ATP, adenosine 5'-triphosphate, a universally important coenzyme and enzyme regulator.
Os02g0234450	Os02t0234450-00	Hypothetical conserved gene		RAP2018-11-26	GO:0005886	plasma membrane	The membrane surrounding a cell that separates the cell from its external environment. It consists of a phospholipid bilayer and associated proteins.
Os02g0234450	Os02t0234450-00	Hypothetical conserved gene		RAP2018-11-26	GO:0004674	protein serine/threonine kinase activity	Catalysis of the reactions: ATP + protein serine = ADP + protein serine phosphate, and ATP + protein threonine = ADP + protein threonine phosphate.
Os02g0234450	Os02t0234450-00	Hypothetical conserved gene		RAP2018-11-26	GO:0000166	nucleotide binding	Interacting selectively and non-covalently with a nucleotide, any compound consisting of a nucleoside that is esterified with (ortho)phosphate or an oligophosphate at any hydroxyl group on the ribose or deoxyribose.
Os02g0234450	Os02t0234450-00	Hypothetical conserved gene		RAP2018-11-26	GO:0004672	protein kinase activity	Catalysis of the phosphorylation of an amino acid residue in a protein, usually according to the reaction: a protein + ATP = a phosphoprotein + ADP.
Os02g0234450	Os02t0234450-00	Hypothetical conserved gene		RAP2018-11-26	GO:0016301	kinase activity	Catalysis of the transfer of a phosphate group, usually from ATP, to a substrate molecule.
Os02g0234450	Os02t0234450-00	Hypothetical conserved gene		RAP2018-11-26	GO:0016310	phosphorylation	The process of introducing a phosphate group into a molecule, usually with the formation of a phosphoric ester, a phosphoric anhydride or a phosphoric amide.
Os02g0234450	Os02t0234450-00	Hypothetical conserved gene		RAP2018-11-26	GO:0106310	protein serine kinase activity	Catalysis of the reactions: ATP + protein serine = ADP + protein serine phosphate.
Os02g0234450	Os02t0234450-00	Hypothetical conserved gene		RAP2018-11-26	GO:0106311	protein threonine kinase activity	Catalysis of the reactions: ATP + protein threonine = ADP + threonine phosphate.
Os02g0234500	Os02t0234500-01	NAD(P)-binding domain containing protein		RAP2018-11-26	GO:0032981	mitochondrial respiratory chain complex I assembly	The aggregation, arrangement and bonding together of a set of components to form mitochondrial respiratory chain complex I.
Os02g0234500	Os02t0234500-01	NAD(P)-binding domain containing protein		RAP2018-11-26	GO:0051082	unfolded protein binding	Interacting selectively and non-covalently with an unfolded protein.
Os02g0234500	Os02t0234500-01	NAD(P)-binding domain containing protein		RAP2018-11-26	GO:0005773	vacuole	A closed structure, found only in eukaryotic cells, that is completely surrounded by unit membrane and contains liquid material. Cells contain one or several vacuoles, that may have different functions from each other. Vacuoles have a diverse array of functions. They can act as a storage organelle for nutrients or waste products, as a degradative compartment, as a cost-effective way of increasing…
Os02g0234500	Os02t0234500-01	NAD(P)-binding domain containing protein		RAP2018-11-26	GO:0009570	chloroplast stroma	The space enclosed by the double membrane of a chloroplast but excluding the thylakoid space. It contains DNA, ribosomes and some temporary products of photosynthesis.
Os02g0234500	Os02t0234500-01	NAD(P)-binding domain containing protein		RAP2018-11-26	GO:0010257	NADH dehydrogenase complex assembly	The aggregation, arrangement and bonding together of a set of components to form an NADH dehydrogenase complex.
Os02g0234500	Os02t0234500-01	NAD(P)-binding domain containing protein		RAP2018-11-26	GO:0009987	cellular process	Any process that is carried out at the cellular level, but not necessarily restricted to a single cell. For example, cell communication occurs among more than one cell, but occurs at the cellular level.
Os02g0234800	Os02t0234800-01	Similar to U2 small nuclear ribonucleoprotein A' (U2 snRNP-A')		RAP2018-11-26	GO:0005730	nucleolus	A small, dense body one or more of which are present in the nucleus of eukaryotic cells. It is rich in RNA and protein, is not bounded by a limiting membrane, and is not seen during mitosis. Its prime function is the transcription of the nucleolar DNA into 45S ribosomal-precursor RNA, the processing of this RNA into 5.8S, 18S, and 28S components of ribosomal RNA, and the association of these comp…
Os02g0234800	Os02t0234800-01	Similar to U2 small nuclear ribonucleoprotein A' (U2 snRNP-A')		RAP2018-11-26	GO:0000398	mRNA splicing, via spliceosome	The joining together of exons from one or more primary transcripts of messenger RNA (mRNA) and the excision of intron sequences, via a spliceosomal mechanism, so that mRNA consisting only of the joined exons is produced.
Os02g0234800	Os02t0234800-01	Similar to U2 small nuclear ribonucleoprotein A' (U2 snRNP-A')		RAP2018-11-26	GO:0009409	response to cold	Any process that results in a change in state or activity of a cell or an organism (in terms of movement, secretion, enzyme production, gene expression, etc.) as a result of a cold stimulus, a temperature stimulus below the optimal temperature for that organism.
Os02g0234800	Os02t0234800-01	Similar to U2 small nuclear ribonucleoprotein A' (U2 snRNP-A')		RAP2018-11-26	GO:0005829	cytosol	The part of the cytoplasm that does not contain organelles but which does contain other particulate matter, such as protein complexes.
Os02g0234800	Os02t0234800-01	Similar to U2 small nuclear ribonucleoprotein A' (U2 snRNP-A')		RAP2018-11-26	GO:0015030	Cajal body	A class of nuclear body, first seen after silver staining by Ramon y Cajal in 1903, enriched in small nuclear ribonucleoproteins, and certain general RNA polymerase II transcription factors; ultrastructurally, they appear as a tangle of coiled, electron-dense threads roughly 0.5 micrometers in diameter; involved in aspects of snRNP biogenesis; the protein coilin serves as a marker for Cajal bodie…
Os02g0234800	Os02t0234800-01	Similar to U2 small nuclear ribonucleoprotein A' (U2 snRNP-A')		RAP2018-11-26	GO:0009507	chloroplast	A chlorophyll-containing plastid with thylakoids organized into grana and frets, or stroma thylakoids, and embedded in a stroma.
Os02g0234800	Os02t0234800-01	Similar to U2 small nuclear ribonucleoprotein A' (U2 snRNP-A')		RAP2018-11-26	GO:0030620	U2 snRNA binding	Interacting selectively and non-covalently with the U2 small nuclear RNA (U2 snRNA).
Os02g0235000	Os02t0235000-01	Similar to Actin-related protein 2/3 complex subunit 3		RAP2018-11-26	GO:0034314	Arp2/3 complex-mediated actin nucleation	The actin nucleation process in which actin monomers combine to form a new branch on the side of an existing actin filament; mediated by the Arp2/3 protein complex and its interaction with other proteins.
Os02g0235000	Os02t0235000-01	Similar to Actin-related protein 2/3 complex subunit 3		RAP2018-11-26	GO:0005885	Arp2/3 protein complex	A stable protein complex that contains two actin-related proteins, Arp2 and Arp3, and five novel proteins (ARPC1-5), and functions in the nucleation of branched actin filaments.
Os02g0235000	Os02t0235000-01	Similar to Actin-related protein 2/3 complex subunit 3		RAP2018-11-26	GO:0005856	cytoskeleton	Any of the various filamentous elements that form the internal framework of cells, and typically remain after treatment of the cells with mild detergent to remove membrane constituents and soluble components of the cytoplasm. The term embraces intermediate filaments, microfilaments, microtubules, the microtrabecular lattice, and other structures characterized by a polymeric filamentous nature and…
Os02g0235000	Os02t0235000-01	Similar to Actin-related protein 2/3 complex subunit 3		RAP2018-11-26	GO:0051015	actin filament binding	Interacting selectively and non-covalently with an actin filament, also known as F-actin, a helical filamentous polymer of globular G-actin subunits.
Os02g0235000	Os02t0235000-01	Similar to Actin-related protein 2/3 complex subunit 3		RAP2018-11-26	GO:0030833	regulation of actin filament polymerization	Any process that modulates the frequency, rate or extent of the assembly of actin filaments by the addition of actin monomers to a filament.
Os02g0235600	Os02t0235600-01	Similar to 60S ribosomal protein L11-2 (L16). Splice isoform 2		RAP2018-11-26	GO:0022625	cytosolic large ribosomal subunit	The large subunit of a ribosome located in the cytosol.
Os02g0235600	Os02t0235600-01	Similar to 60S ribosomal protein L11-2 (L16). Splice isoform 2		RAP2018-11-26	GO:0003735	structural constituent of ribosome	The action of a molecule that contributes to the structural integrity of the ribosome.
Os02g0235600	Os02t0235600-01	Similar to 60S ribosomal protein L11-2 (L16). Splice isoform 2		RAP2018-11-26	GO:0000027	ribosomal large subunit assembly	The aggregation, arrangement and bonding together of constituent RNAs and proteins to form the large ribosomal subunit.
Os02g0235600	Os02t0235600-01	Similar to 60S ribosomal protein L11-2 (L16). Splice isoform 2		RAP2018-11-26	GO:0006412	translation	The cellular metabolic process in which a protein is formed, using the sequence of a mature mRNA or circRNA molecule to specify the sequence of amino acids in a polypeptide chain. Translation is mediated by the ribosome, and begins with the formation of a ternary complex between aminoacylated initiator methionine tRNA, GTP, and initiation factor 2, which subsequently associates with the small sub…
Os02g0235600	Os02t0235600-01	Similar to 60S ribosomal protein L11-2 (L16). Splice isoform 2		RAP2018-11-26	GO:0005840	ribosome	An intracellular organelle, about 200 A in diameter, consisting of RNA and protein. It is the site of protein biosynthesis resulting from translation of messenger RNA (mRNA). It consists of two subunits, one large and one small, each containing only protein and RNA. Both the ribosome and its subunits are characterized by their sedimentation coefficients, expressed in Svedberg units (symbol: S). H…
Os02g0235600	Os02t0235600-01	Similar to 60S ribosomal protein L11-2 (L16). Splice isoform 2		RAP2018-11-26	GO:0003723	RNA binding	Interacting selectively and non-covalently with an RNA molecule or a portion thereof.
Os02g0235600	Os02t0235600-01	Similar to 60S ribosomal protein L11-2 (L16). Splice isoform 2		RAP2018-11-26	GO:0043232	intracellular non-membrane-bounded organelle	Organized structure of distinctive morphology and function, not bounded by a lipid bilayer membrane and occurring within the cell. Includes ribosomes, the cytoskeleton and chromosomes.
Os02g0235900	Os02t0235900-01	Oxygen oxidoreductase covalent FAD-binding site domain containing protein		RAP2018-11-26	GO:0071949	FAD binding	Interacting selectively and non-covalently with the oxidized form, FAD, of flavin-adenine dinucleotide, the coenzyme or the prosthetic group of various flavoprotein oxidoreductase enzymes.
Os02g0235900	Os02t0235900-01	Oxygen oxidoreductase covalent FAD-binding site domain containing protein		RAP2018-11-26	GO:0016491	oxidoreductase activity	Catalysis of an oxidation-reduction (redox) reaction, a reversible chemical reaction in which the oxidation state of an atom or atoms within a molecule is altered. One substrate acts as a hydrogen or electron donor and becomes oxidized, while the other acts as hydrogen or electron acceptor and becomes reduced.
Os02g0235900	Os02t0235900-01	Oxygen oxidoreductase covalent FAD-binding site domain containing protein		RAP2018-11-26	GO:0005576	extracellular region	The space external to the outermost structure of a cell. For cells without external protective or external encapsulating structures this refers to space outside of the plasma membrane. This term covers the host cell environment outside an intracellular parasite.
Os02g0235900	Os02t0235900-01	Oxygen oxidoreductase covalent FAD-binding site domain containing protein		RAP2018-11-26	GO:0050660	flavin adenine dinucleotide binding	Interacting selectively and non-covalently with FAD, flavin-adenine dinucleotide, the coenzyme or the prosthetic group of various flavoprotein oxidoreductase enzymes, in either the oxidized form, FAD, or the reduced form, FADH2.
Os02g0236000	Os02t0236000-01	Similar to Aspartate aminotransferase (EC 2.6.1.1) (Fragment)		RAP2018-11-26	GO:0009058	biosynthetic process	The chemical reactions and pathways resulting in the formation of substances; typically the energy-requiring part of metabolism in which simpler substances are transformed into more complex ones.
Os02g0236000	Os02t0236000-01	Similar to Aspartate aminotransferase (EC 2.6.1.1) (Fragment)		RAP2018-11-26	GO:0006520	cellular amino acid metabolic process	The chemical reactions and pathways involving amino acids, carboxylic acids containing one or more amino groups, as carried out by individual cells.
Os02g0236000	Os02t0236000-01	Similar to Aspartate aminotransferase (EC 2.6.1.1) (Fragment)		RAP2018-11-26	GO:0030170	pyridoxal phosphate binding	Interacting selectively and non-covalently with pyridoxal 5' phosphate, 3-hydroxy-5-(hydroxymethyl)-2-methyl4-pyridine carboxaldehyde 5' phosphate, the biologically active form of vitamin B6.
Os02g0236000	Os02t0236000-01	Similar to Aspartate aminotransferase (EC 2.6.1.1) (Fragment)		RAP2018-11-26	GO:0005739	mitochondrion	A semiautonomous, self replicating organelle that occurs in varying numbers, shapes, and sizes in the cytoplasm of virtually all eukaryotic cells. It is notably the site of tissue respiration.
Os02g0236000	Os02t0236000-01	Similar to Aspartate aminotransferase (EC 2.6.1.1) (Fragment)		RAP2018-11-26	GO:0004069	L-aspartate:2-oxoglutarate aminotransferase activity	Catalysis of the reaction: L-aspartate + 2-oxoglutarate = oxaloacetate + L-glutamate.
Os02g0236000	Os02t0236000-01	Similar to Aspartate aminotransferase (EC 2.6.1.1) (Fragment)		RAP2018-11-26	GO:0003824	catalytic activity	Catalysis of a biochemical reaction at physiological temperatures. In biologically catalyzed reactions, the reactants are known as substrates, and the catalysts are naturally occurring macromolecular substances known as enzymes. Enzymes possess specific binding sites for substrates, and are usually composed wholly or largely of protein, but RNA that has catalytic activity (ribozyme) is often also…
Os02g0236000	Os02t0236000-01	Similar to Aspartate aminotransferase (EC 2.6.1.1) (Fragment)		RAP2018-11-26	GO:0008483	transaminase activity	Catalysis of the transfer of an amino group to an acceptor, usually a 2-oxo acid.
Os02g0236100	Os02t0236100-01	Leucine-rich repeat receptor-like kinase, Specification of root outer cell layer	Docs1	RAP2018-11-26	GO:0048653	anther development	The process whose specific outcome is the progression of the anther over time, from its formation to the mature structure.
Os02g0236100	Os02t0236100-01	Leucine-rich repeat receptor-like kinase, Specification of root outer cell layer	Docs1	RAP2018-11-26	GO:0015026	coreceptor activity	Combining with an extracellular or intracellular messenger, and in cooperation with a nearby primary receptor, initiating a change in cell activity.
Os02g0236100	Os02t0236100-01	Leucine-rich repeat receptor-like kinase, Specification of root outer cell layer	Docs1	RAP2018-11-26	GO:0007639	homeostasis of number of meristem cells	Any biological process involved in the maintenance of the steady-state number of cells within a population of cells in the meristem.
Os02g0236100	Os02t0236100-01	Leucine-rich repeat receptor-like kinase, Specification of root outer cell layer	Docs1	RAP2018-11-26	GO:0004675	transmembrane receptor protein serine/threonine kinase activity	Combining with a signal and transmitting the signal from one side of the membrane to the other to initiate a change in cell activity by catalysis of the reaction: ATP protein serine = ADP + protein serine phosphate, and ATP + protein threonine = ADP + protein threonine phosphate.
Os02g0236200	Os02t0236200-01	Similar to Shaggy-related protein kinase eta (EC 2.7.1.-) (ASK-eta) (BRASSINOSTEROID-INSENSITIVE 2) (ULTRACURVATA1)		RAP2018-11-26	GO:0007165	signal transduction	The cellular process in which a signal is conveyed to trigger a change in the activity or state of a cell. Signal transduction begins with reception of a signal (e.g. a ligand binding to a receptor or receptor activation by a stimulus such as light), or for signal transduction in the absence of ligand, signal-withdrawal or the activity of a constitutively active receptor. Signal transduction ends…
Os02g0236600	Os02t0236600-01	Peroxidase P7 (EC 1.11.1.7) (TP7)	prx27	RAP2018-11-26	GO:0042744	hydrogen peroxide catabolic process	The chemical reactions and pathways resulting in the breakdown of hydrogen peroxide (H2O2).
Os02g0236600	Os02t0236600-01	Peroxidase P7 (EC 1.11.1.7) (TP7)	prx27	RAP2018-11-26	GO:0098869	cellular oxidant detoxification	Any process carried out at the cellular level that reduces or removes the toxicity superoxide radicals or hydrogen peroxide.
Os02g0236600	Os02t0236600-01	Peroxidase P7 (EC 1.11.1.7) (TP7)	prx27	RAP2018-11-26	GO:0004601	peroxidase activity	Catalysis of the reaction: donor + hydrogen peroxide = oxidized donor + 2 H2O.
Os02g0236600	Os02t0236600-01	Peroxidase P7 (EC 1.11.1.7) (TP7)	prx27	RAP2018-11-26	GO:0020037	heme binding	Interacting selectively and non-covalently with heme, any compound of iron complexed in a porphyrin (tetrapyrrole) ring.
Os02g0236600	Os02t0236600-01	Peroxidase P7 (EC 1.11.1.7) (TP7)	prx27	RAP2018-11-26	GO:0006979	response to oxidative stress	Any process that results in a change in state or activity of a cell or an organism (in terms of movement, secretion, enzyme production, gene expression, etc.) as a result of oxidative stress, a state often resulting from exposure to high levels of reactive oxygen species, e.g. superoxide anions, hydrogen peroxide (H2O2), and hydroxyl radicals.
Os02g0237100	Os02t0237100-01	Similar to Spermine synthase	OsACL5	RAP2018-11-26	GO:0010487	thermospermine synthase activity	Catalysis of the reaction: S-adenosyl-L-methioninamine + spermidine = S-methyl-5'-thioadenosine + thermospermine + H+.
Os02g0237100	Os02t0237100-01	Similar to Spermine synthase	OsACL5	RAP2018-11-26	GO:0016768	spermine synthase activity	Catalysis of the reaction: S-adenosylmethioninamine + spermidine = 5'-methylthioadenosine + spermine.
Os02g0237100	Os02t0237100-01	Similar to Spermine synthase	OsACL5	RAP2018-11-26	GO:0048759	xylem vessel member cell differentiation	The process in which a relatively unspecialized cell acquires specialized features of a vessel member cell. A vessel member cell is one of the components of a vessel in the xylem. It is a dead cell with the wall between adjacent members being variously perforated and the walls that persist variously thickened.
Os02g0237100	Os02t0237100-01	Similar to Spermine synthase	OsACL5	RAP2018-11-26	GO:0009926	auxin polar transport	The unidirectional movement of auxin in the stem from tip to base along the vector of gravity or basipetally.
Os02g0237100	Os02t0237100-01	Similar to Spermine synthase	OsACL5	RAP2018-11-26	GO:0006596	polyamine biosynthetic process	The chemical reactions and pathways resulting in the formation of polyamines, any organic compound containing two or more amino groups.
MQTL2.2	2	57.72	Dj02_14366103F	Bin2_10.14-10.79	0.49	57.466	58.2	14.3661	15.002	18
Os02g0448000	Os02t0448000-00	Protein of unknown function DUF296 domain containing protein		RAP2018-11-26	GO:0010228	vegetative to reproductive phase transition of meristem	The process involved in transforming a meristem that produces vegetative structures, such as leaves, into a meristem that produces reproductive structures, such as a flower or an inflorescence.
Os02g0448000	Os02t0448000-00	Protein of unknown function DUF296 domain containing protein		RAP2018-11-26	GO:0003680	minor groove of adenine-thymine-rich DNA binding	Interacting selectively and non-covalently with the structure formed by the minor groove of adenine-thymine-rich DNA regions. Examples of proteins having this function are AT-rich interaction domain (ARID)-containing proteins.
Os02g0448400	Os02t0448400-01	Similar to Synaptotagmin C	OsNTMC2T1.1	RAP2018-11-26	GO:0043231	intracellular membrane-bounded organelle	Organized structure of distinctive morphology and function, bounded by a single or double lipid bilayer membrane and occurring within the cell. Includes the nucleus, mitochondria, plastids, vacuoles, and vesicles. Excludes the plasma membrane.
Os02g0448400	Os02t0448400-01	Similar to Synaptotagmin C	OsNTMC2T1.1	RAP2018-11-26	GO:0008289	lipid binding	Interacting selectively and non-covalently with a lipid.
Os02g0448400	Os02t0448400-01	Similar to Synaptotagmin C	OsNTMC2T1.1	RAP2018-11-26	GO:0005783	endoplasmic reticulum	The irregular network of unit membranes, visible only by electron microscopy, that occurs in the cytoplasm of many eukaryotic cells. The membranes form a complex meshwork of tubular channels, which are often expanded into slitlike cavities called cisternae. The ER takes two forms, rough (or granular), with ribosomes adhering to the outer surface, and smooth (with no ribosomes attached).
Os02g0448400	Os02t0448400-01	Similar to Synaptotagmin C	OsNTMC2T1.1	RAP2018-11-26	GO:0006869	lipid transport	The directed movement of lipids into, out of or within a cell, or between cells, by means of some agent such as a transporter or pore. Lipids are compounds soluble in an organic solvent but not, or sparingly, in an aqueous solvent.
Os02g0448400	Os02t0448400-01	Similar to Synaptotagmin C	OsNTMC2T1.1	RAP2018-11-26	GO:0012505	endomembrane system	A collection of membranous structures involved in transport within the cell. The main components of the endomembrane system are endoplasmic reticulum, Golgi bodies, vesicles, cell membrane and nuclear envelope. Members of the endomembrane system pass materials through each other or though the use of vesicles.
Os02g0452500	Os02t0452500-01	Similar to SNARE-interacting protein KEULE		RAP2018-11-26	GO:0006904	vesicle docking involved in exocytosis	The initial attachment of a vesicle membrane to a target membrane, mediated by proteins protruding from the membrane of the vesicle and the target membrane, that contributes to exocytosis.
Os02g0452500	Os02t0452500-01	Similar to SNARE-interacting protein KEULE		RAP2018-11-26	GO:0006886	intracellular protein transport	The directed movement of proteins in a cell, including the movement of proteins between specific compartments or structures within a cell, such as organelles of a eukaryotic cell.
Os02g0452500	Os02t0452500-01	Similar to SNARE-interacting protein KEULE		RAP2018-11-26	GO:0016192	vesicle-mediated transport	A cellular transport process in which transported substances are moved in membrane-bounded vesicles; transported substances are enclosed in the vesicle lumen or located in the vesicle membrane. The process begins with a step that directs a substance to the forming vesicle, and includes vesicle budding and coating. Vesicles are then targeted to, and fuse with, an acceptor membrane.
Os02g0452500	Os02t0452500-01	Similar to SNARE-interacting protein KEULE		RAP2018-11-26	GO:0019905	syntaxin binding	Interacting selectively and non-covalently with a syntaxin, a SNAP receptor involved in the docking of synaptic vesicles at the presynaptic zone of a synapse.
Os02g0452500	Os02t0452500-01	Similar to SNARE-interacting protein KEULE		RAP2018-11-26	GO:0030141	secretory granule	A small subcellular vesicle, surrounded by a membrane, that is formed from the Golgi apparatus and contains a highly concentrated protein destined for secretion. Secretory granules move towards the periphery of the cell and upon stimulation, their membranes fuse with the cell membrane, and their protein load is exteriorized. Processing of the contained protein may take place in secretory granules.
Os02g0453400	Os02t0453400-00	Similar to H0818E04.10 protein		RAP2018-11-26	GO:0042546	cell wall biogenesis	A cellular process that results in the biosynthesis of constituent macromolecules, assembly, and arrangement of constituent parts of a cell wall. Includes biosynthesis of constituent macromolecules, such as proteins and polysaccharides, and those macromolecular modifications that are involved in synthesis or assembly of the cellular component. A cell wall is the rigid or semi-rigid envelope lying…
Os02g0453400	Os02t0453400-00	Similar to H0818E04.10 protein		RAP2018-11-26	GO:0008107	galactoside 2-alpha-L-fucosyltransferase activity	Catalysis of the reaction: GDP-L-fucose + beta-D-galactosyl-R = GDP + alpha-L-fucosyl-(1,2)-beta-D-galactosyl-R.
Os02g0453400	Os02t0453400-00	Similar to H0818E04.10 protein		RAP2018-11-26	GO:0005794	Golgi apparatus	A membrane-bound cytoplasmic organelle of the endomembrane system that further processes the core oligosaccharides (e.g. N-glycans) added to proteins in the endoplasmic reticulum and packages them into membrane-bound vesicles. The Golgi apparatus operates at the intersection of the secretory, lysosomal, and endocytic pathways.
Os02g0453400	Os02t0453400-00	Similar to H0818E04.10 protein		RAP2018-11-26	GO:0009969	xyloglucan biosynthetic process	The chemical reactions and pathways resulting in the formation of xyloglucan, the cross-linking glycan composed of (1->4)-beta-D glucan backbone substituted at regular intervals with beta-D-xylosyl-(1->6) residues, which is present in the primary cell wall of most higher plants.
Os02g0453400	Os02t0453400-00	Similar to H0818E04.10 protein		RAP2018-11-26	GO:0008417	fucosyltransferase activity	Catalysis of the transfer of a fucosyl group to an acceptor molecule, typically another carbohydrate or a lipid.
Os02g0453400	Os02t0453400-00	Similar to H0818E04.10 protein		RAP2018-11-26	GO:0071555	cell wall organization	A process that results in the assembly, arrangement of constituent parts, or disassembly of the cell wall, the rigid or semi-rigid envelope lying outside the cell membrane of plant, fungal and most prokaryotic cells, maintaining their shape and protecting them from osmotic lysis.
Os02g0453400	Os02t0453400-00	Similar to H0818E04.10 protein		RAP2018-11-26	GO:0016757	glycosyltransferase activity	Catalysis of the transfer of a glycosyl group from one compound (donor) to another (acceptor).
Os02g0453400	Os02t0453400-00	Similar to H0818E04.10 protein		RAP2018-11-26	GO:0036065	fucosylation	The covalent attachment of a fucosyl group to an acceptor molecule.
Os02g0453400	Os02t0453400-00	Similar to H0818E04.10 protein		RAP2018-11-26	GO:0032580	Golgi cisterna membrane	The lipid bilayer surrounding any of the thin, flattened compartments that form the central portion of the Golgi complex.
Os02g0453500	Os02t0453500-01	Similar to mitochondrial glycoprotein		RAP2018-11-26	GO:0005759	mitochondrial matrix	The gel-like material, with considerable fine structure, that lies in the matrix space, or lumen, of a mitochondrion. It contains the enzymes of the tricarboxylic acid cycle and, in some organisms, the enzymes concerned with fatty acid oxidation.
Os02g0453600	Os02t0453600-01	Similar to Glutelin	GluC	RAP2018-11-26	GO:0045735	nutrient reservoir activity	Functions in the storage of nutritious substrates.
MQTL2.3	2	83.78	Sj02_21161357R	Dj02_21613227F	0.81	83.719	83.82	21.1614	21.6132	7
Os02g0558100	Os02t0558100-03	Similar to Chloride channel (Fragment)	OsCBSCLC3	RAP2018-11-26	GO:0055085	transmembrane transport	The process in which a solute is transported across a lipid bilayer, from one side of a membrane to the other.
Os02g0558100	Os02t0558100-03	Similar to Chloride channel (Fragment)	OsCBSCLC3	RAP2018-11-26	GO:0006821	chloride transport	The directed movement of chloride into, out of or within a cell, or between cells, by means of some agent such as a transporter or pore.
Os02g0558100	Os02t0558100-03	Similar to Chloride channel (Fragment)	OsCBSCLC3	RAP2018-11-26	GO:0005247	voltage-gated chloride channel activity	Enables the transmembrane transfer of a chloride ion by a voltage-gated channel. A voltage-gated channel is a channel whose open state is dependent on the voltage across the membrane in which it is embedded.
Os02g0558100	Os02t0558100-03	Similar to Chloride channel (Fragment)	OsCBSCLC3	RAP2018-11-26	GO:0034220	ion transmembrane transport	A process in which an ion is transported across a membrane.
Os02g0558100	Os02t0558100-03	Similar to Chloride channel (Fragment)	OsCBSCLC3	RAP2018-11-26	GO:0006811	ion transport	The directed movement of charged atoms or small charged molecules into, out of or within a cell, or between cells, by means of some agent such as a transporter or pore.
Os02g0558100	Os02t0558100-02	Similar to Chloride channel (Fragment)	OsCBSCLC3	RAP2018-11-26	GO:1902476	chloride transmembrane transport	The process in which chloride is transported across a membrane.
Os02g0558100	Os02t0558100-02	Similar to Chloride channel (Fragment)	OsCBSCLC3	RAP2018-11-26	GO:0009705	plant-type vacuole membrane	The lipid bilayer surrounding a vacuole that retains the same shape regardless of cell cycle phase. The membrane separates its contents from the cytoplasm of the cell. An example of this component is found in Arabidopsis thaliana.
Os02g0558100	Os02t0558100-02	Similar to Chloride channel (Fragment)	OsCBSCLC3	RAP2018-11-26	GO:0015108	chloride transmembrane transporter activity	Enables the transfer of chloride ions from one side of a membrane to the other.
Os02g0558300	Os02t0558300-01	ThiamineS domain containing protein		RAP2018-11-26	GO:0006777	Mo-molybdopterin cofactor biosynthetic process	The chemical reactions and pathways resulting in the formation of the Mo-molybdopterin cofactor, essential for the catalytic activity of some enzymes. The cofactor consists of a mononuclear molybdenum (Mo) ion coordinated by one or two molybdopterin ligands.
Os02g0559300	Os02t0559300-02	Hypothetical conserved gene	Orysa	RAP2018-11-26	GO:0004693	cyclin-dependent protein serine/threonine kinase activity	Cyclin-dependent catalysis of the reactions: ATP + protein serine = ADP + protein serine phosphate, and ATP + protein threonine = ADP + protein threonine phosphate.
Os02g0559300	Os02t0559300-02	Hypothetical conserved gene	Orysa	RAP2018-11-26	GO:0008353	RNA polymerase II CTD heptapeptide repeat kinase activity	Catalysis of the reaction: ATP + (DNA-directed RNA polymerase II) = ADP + phospho-(DNA-directed RNA polymerase II); phosphorylation occurs on residues in the carboxy-terminal domain (CTD) repeats.
Os02g0559300	Os02t0559300-02	Hypothetical conserved gene	Orysa	RAP2018-11-26	GO:0000307	cyclin-dependent protein kinase holoenzyme complex	Cyclin-dependent protein kinases (CDKs) are enzyme complexes that contain a kinase catalytic subunit associated with a regulatory cyclin partner.
Os02g0559300	Os02t0559300-02	Hypothetical conserved gene	Orysa	RAP2018-11-26	GO:0032968	positive regulation of transcription elongation from RNA polymerase II promoter	Any process that activates or increases the frequency, rate or extent of transcription elongation, the extension of an RNA molecule after transcription initiation and promoter clearance by the addition of ribonucleotides, catalyzed by RNA polymerase II.
Os02g0559300	Os02t0559300-02	Hypothetical conserved gene	Orysa	RAP2018-11-26	GO:0051726	regulation of cell cycle	Any process that modulates the rate or extent of progression through the cell cycle.
Os02g0559300	Os02t0559300-02	Hypothetical conserved gene	Orysa	RAP2018-11-26	GO:0070816	phosphorylation of RNA polymerase II C-terminal domain	The process of introducing a phosphate group on to an amino acid residue in the C-terminal domain of RNA polymerase II. Typically, this occurs during the transcription cycle and results in production of an RNA polymerase II enzyme where the carboxy-terminal domain (CTD) of the largest subunit is extensively phosphorylated, often referred to as hyperphosphorylated or the II(0) form. Specific types…
Os02g0559400	Os02t0559400-02	12-oxophytodienoic acid reductase (EC:1.3.1.-), Jasmonic acid (JA)-mediated defense signalin	OPR8	RAP2018-11-26	GO:0010181	FMN binding	Interacting selectively and non-covalently with flavin mono nucleotide. Flavin mono nucleotide (FMN) is the coenzyme or the prosthetic group of various flavoprotein oxidoreductase enzymes.
Os02g0559400	Os02t0559400-02	12-oxophytodienoic acid reductase (EC:1.3.1.-), Jasmonic acid (JA)-mediated defense signalin	OPR8	RAP2018-11-26	GO:0006633	fatty acid biosynthetic process	The chemical reactions and pathways resulting in the formation of a fatty acid, any of the aliphatic monocarboxylic acids that can be liberated by hydrolysis from naturally occurring fats and oils. Fatty acids are predominantly straight-chain acids of 4 to 24 carbon atoms, which may be saturated or unsaturated; branched fatty acids and hydroxy fatty acids also occur, and very long chain acids of …
Os02g0559400	Os02t0559400-02	12-oxophytodienoic acid reductase (EC:1.3.1.-), Jasmonic acid (JA)-mediated defense signalin	OPR8	RAP2018-11-26	GO:0031408	oxylipin biosynthetic process	The chemical reactions and pathways resulting in the formation of any oxylipin, any of a group of biologically active compounds formed by oxidative metabolism of polyunsaturated fatty acids.
Os02g0559400	Os02t0559400-02	12-oxophytodienoic acid reductase (EC:1.3.1.-), Jasmonic acid (JA)-mediated defense signalin	OPR8	RAP2018-11-26	GO:0006629	lipid metabolic process	The chemical reactions and pathways involving lipids, compounds soluble in an organic solvent but not, or sparingly, in an aqueous solvent. Includes fatty acids; neutral fats, other fatty-acid esters, and soaps; long-chain (fatty) alcohols and waxes; sphingoids and other long-chain bases; glycolipids, phospholipids and sphingolipids; and carotenes, polyprenols, sterols, terpenes and other isopren…
Os02g0559400	Os02t0559400-02	12-oxophytodienoic acid reductase (EC:1.3.1.-), Jasmonic acid (JA)-mediated defense signalin	OPR8	RAP2018-11-26	GO:0006631	fatty acid metabolic process	The chemical reactions and pathways involving fatty acids, aliphatic monocarboxylic acids liberated from naturally occurring fats and oils by hydrolysis.
Os02g0559500	Os02t0559500-00	Conserved hypothetical protein		RAP2018-11-26	GO:0004497	monooxygenase activity	Catalysis of the incorporation of one atom from molecular oxygen into a compound and the reduction of the other atom of oxygen to water.
Os02g0559800	Os02t0559800-01	RING-H2 type E3 ubiquitin ligase, Root development, Maintenance of cell viability after the initiation of root primordial formation, Defense respons	EL5	RAP2018-11-26	GO:0006511	ubiquitin-dependent protein catabolic process	The chemical reactions and pathways resulting in the breakdown of a protein or peptide by hydrolysis of its peptide bonds, initiated by the covalent attachment of a ubiquitin group, or multiple ubiquitin groups, to the protein.
Os02g0559800	Os02t0559800-01	RING-H2 type E3 ubiquitin ligase, Root development, Maintenance of cell viability after the initiation of root primordial formation, Defense respons	EL5	RAP2018-11-26	GO:0048364	root development	The process whose specific outcome is the progression of the root over time, from its formation to the mature structure. The root is the water- and mineral-absorbing part of a plant which is usually underground, does not bear leaves, tends to grow downwards and is typically derived from the radicle of the embryo.
Os02g0559800	Os02t0559800-01	RING-H2 type E3 ubiquitin ligase, Root development, Maintenance of cell viability after the initiation of root primordial formation, Defense respons	EL5	RAP2018-11-26	GO:0061630	ubiquitin protein ligase activity	Catalysis of the transfer of ubiquitin to a substrate protein via the reaction X-ubiquitin + S -> X + S-ubiquitin, where X is either an E2 or E3 enzyme, the X-ubiquitin linkage is a thioester bond, and the S-ubiquitin linkage is an amide bond: an isopeptide bond between the C-terminal glycine of ubiquitin and the epsilon-amino group of lysine residues in the substrate or, in the linear extension …
Os02g0559800	Os02t0559800-01	RING-H2 type E3 ubiquitin ligase, Root development, Maintenance of cell viability after the initiation of root primordial formation, Defense respons	EL5	RAP2018-11-26	GO:0051301	cell division	The process resulting in division and partitioning of components of a cell to form more cells; may or may not be accompanied by the physical separation of a cell into distinct, individually membrane-bounded daughter cells.
Os02g0559800	Os02t0559800-01	RING-H2 type E3 ubiquitin ligase, Root development, Maintenance of cell viability after the initiation of root primordial formation, Defense respons	EL5	RAP2018-11-26	GO:0005768	endosome	A vacuole to which materials ingested by endocytosis are delivered.
Os02g0559800	Os02t0559800-01	RING-H2 type E3 ubiquitin ligase, Root development, Maintenance of cell viability after the initiation of root primordial formation, Defense respons	EL5	RAP2018-11-26	GO:0006623	protein targeting to vacuole	The process of directing proteins towards the vacuole, usually using signals contained within the protein.
Os02g0559800	Os02t0559800-01	RING-H2 type E3 ubiquitin ligase, Root development, Maintenance of cell viability after the initiation of root primordial formation, Defense respons	EL5	RAP2018-11-26	GO:0005802	trans-Golgi network	The network of interconnected tubular and cisternal structures located within the Golgi apparatus on the side distal to the endoplasmic reticulum, from which secretory vesicles emerge. The trans-Golgi network is important in the later stages of protein secretion where it is thought to play a key role in the sorting and targeting of secreted proteins to the correct destination.
Os02g0559800	Os02t0559800-01	RING-H2 type E3 ubiquitin ligase, Root development, Maintenance of cell viability after the initiation of root primordial formation, Defense respons	EL5	RAP2018-11-26	GO:0006896	Golgi to vacuole transport	The directed movement of substances from the Golgi to the vacuole.
Os02g0559800	Os02t0559800-01	RING-H2 type E3 ubiquitin ligase, Root development, Maintenance of cell viability after the initiation of root primordial formation, Defense respons	EL5	RAP2018-11-26	GO:0017119	Golgi transport complex	A multisubunit tethering complex of the CATCHR family (complexes associated with tethering containing helical rods) that has a role in tethering vesicles to the Golgi prior to fusion. Composed of 8 subunits COG1-8.
Os02g0561900	Os02t0561900-00	Similar to E3 ubiquitin-protein ligase EL5		RAP2018-11-26	GO:0044238	primary metabolic process	The chemical reactions and pathways involving those compounds which are formed as a part of the normal anabolic and catabolic processes. These processes take place in most, if not all, cells of the organism.
Os02g0561900	Os02t0561900-00	Similar to E3 ubiquitin-protein ligase EL5		RAP2018-11-26	GO:0044260	cellular macromolecule metabolic process	The chemical reactions and pathways involving macromolecules, any molecule of high relative molecular mass, the structure of which essentially comprises the multiple repetition of units derived, actually or conceptually, from molecules of low relative molecular mass, as carried out by individual cells.
Os02g0562100	Os02t0562100-00	DNA repair and recombination, RecA-like domain containing protein	XRCC3	RAP2018-11-26	GO:0000150	DNA strand exchange activity	Catalysis of the identification and base-pairing of homologous sequences between single-stranded DNA and double-stranded DNA.
Os02g0562100	Os02t0562100-00	DNA repair and recombination, RecA-like domain containing protein	XRCC3	RAP2018-11-26	GO:0003690	double-stranded DNA binding	Interacting selectively and non-covalently with double-stranded DNA.
Os02g0562100	Os02t0562100-00	DNA repair and recombination, RecA-like domain containing protein	XRCC3	RAP2018-11-26	GO:0008094	ATPase, acting on DNA	Catalysis of the reaction: ATP + H2O = ADP + phosphate; this reaction requires the presence of single- or double-stranded DNA, and it drives another reaction.
Os02g0562100	Os02t0562100-00	DNA repair and recombination, RecA-like domain containing protein	XRCC3	RAP2018-11-26	GO:0006312	mitotic recombination	The exchange, reciprocal or nonreciprocal, of genetic material between one DNA molecule and a homologous region of DNA that occurs during mitotic cell cycles.
Os02g0562100	Os02t0562100-00	DNA repair and recombination, RecA-like domain containing protein	XRCC3	RAP2018-11-26	GO:0003697	single-stranded DNA binding	Interacting selectively and non-covalently with single-stranded DNA.
Os02g0562100	Os02t0562100-00	DNA repair and recombination, RecA-like domain containing protein	XRCC3	RAP2018-11-26	GO:0000730	DNA recombinase assembly	The aggregation, arrangement and bonding together of strand exchange proteins (recombinases) into higher order oligomers on single-stranded DNA.
Os02g0562100	Os02t0562100-00	DNA repair and recombination, RecA-like domain containing protein	XRCC3	RAP2018-11-26	GO:0042148	strand invasion	The process in which the nucleoprotein complex (composed of the broken single-strand DNA and the recombinase) searches and identifies a region of homology in intact duplex DNA. The broken single-strand DNA displaces the like strand and forms Watson-Crick base pairs with its complement, forming a duplex in which each strand is from one of the two recombining DNA molecules.
Os02g0562100	Os02t0562100-00	DNA repair and recombination, RecA-like domain containing protein	XRCC3	RAP2018-11-26	GO:0006281	DNA repair	The process of restoring DNA after damage. Genomes are subject to damage by chemical and physical agents in the environment (e.g. UV and ionizing radiations, chemical mutagens, fungal and bacterial toxins, etc.) and by free radicals or alkylating agents endogenously generated in metabolism. DNA is also damaged because of errors during its replication. A variety of different DNA repair pathways ha…
Os02g0562100	Os02t0562100-00	DNA repair and recombination, RecA-like domain containing protein	XRCC3	RAP2018-11-26	GO:0034641	cellular nitrogen compound metabolic process	The chemical reactions and pathways involving various organic and inorganic nitrogenous compounds, as carried out by individual cells.
Os02g0562300	Os02t0562300-01	Calmodulin binding protein-like family protein		RAP2018-11-26	GO:0005516	calmodulin binding	Interacting selectively and non-covalently with calmodulin, a calcium-binding protein with many roles, both in the calcium-bound and calcium-free states.
Os02g0562300	Os02t0562300-01	Calmodulin binding protein-like family protein		RAP2018-11-26	GO:0043565	sequence-specific DNA binding	Interacting selectively and non-covalently with DNA of a specific nucleotide composition, e.g. GC-rich DNA binding, or with a specific sequence motif or type of DNA e.g. promotor binding or rDNA binding.
Os02g0562300	Os02t0562300-01	Calmodulin binding protein-like family protein		RAP2018-11-26	GO:0080142	regulation of salicylic acid biosynthetic process	Any process that modulates the frequency, rate or extent of the chemical reactions and pathways resulting in the formation of salicylic acid.
Os02g0562600	Os02t0562600-01	Similar to Seven trans-membrane protein (Fragment)	OsMLO10	RAP2018-11-26	GO:0006952	defense response	Reactions, triggered in response to the presence of a foreign body or the occurrence of an injury, which result in restriction of damage to the organism attacked or prevention/recovery from the infection caused by the attack.
Os02g0562600	Os02t0562600-01	Similar to Seven trans-membrane protein (Fragment)	OsMLO10	RAP2018-11-26	GO:0009607	response to biotic stimulus	Any process that results in a change in state or activity of a cell or an organism (in terms of movement, secretion, enzyme production, gene expression, etc.) as a result of a biotic stimulus, a stimulus caused or produced by a living organism.
Os02g0562600	Os02t0562600-01	Similar to Seven trans-membrane protein (Fragment)	OsMLO10	RAP2018-11-26	GO:0110165	cellular anatomical entity	A part of a cellular organism that is either an immaterial entity or a material entity with granularity above the level of a protein complex but below that of an anatomical system. Or, a substance produced by a cellular organism with granularity above the level of a protein complex.
Os02g0562700	Os02t0562700-01	Similar to Gamma hydroxybutyrate dehydrogenase (EC 1.1.1.61)	OsGLYR1	RAP2018-11-26	GO:0050661	NADP binding	Interacting selectively and non-covalently with nicotinamide-adenine dinucleotide phosphate, a coenzyme involved in many redox and biosynthetic reactions; binding may be to either the oxidized form, NADP+, or the reduced form, NADPH.
Os02g0562700	Os02t0562700-01	Similar to Gamma hydroxybutyrate dehydrogenase (EC 1.1.1.61)	OsGLYR1	RAP2018-11-26	GO:0051287	NAD binding	Interacting selectively and non-covalently with nicotinamide adenine dinucleotide, a coenzyme involved in many redox and biosynthetic reactions; binding may be to either the oxidized form, NAD+, or the reduced form, NADH.
Os02g0562700	Os02t0562700-01	Similar to Gamma hydroxybutyrate dehydrogenase (EC 1.1.1.61)	OsGLYR1	RAP2018-11-26	GO:0003858	3-hydroxybutyrate dehydrogenase activity	Catalysis of the reaction: (R)-3-hydroxybutanoate + NAD(+) = acetoacetate + H(+) + NADH.
Os02g0562700	Os02t0562700-01	Similar to Gamma hydroxybutyrate dehydrogenase (EC 1.1.1.61)	OsGLYR1	RAP2018-11-26	GO:0016616	oxidoreductase activity, acting on the CH-OH group of donors, NAD or NADP as acceptor	Catalysis of an oxidation-reduction (redox) reaction in which a CH-OH group acts as a hydrogen or electron donor and reduces NAD+ or NADP.
Os02g0563000	Os02t0563000-00	Hypothetical conserved gene	OsKMD3	RAP2018-11-26	GO:2000762	regulation of phenylpropanoid metabolic process	Any process that modulates the frequency, rate or extent of phenylpropanoid metabolic process.
Os02g0563000	Os02t0563000-00	Hypothetical conserved gene	OsKMD3	RAP2018-11-26	GO:0080037	negative regulation of cytokinin-activated signaling pathway	Any process that stops, prevents, or reduces the frequency, rate or extent of cytokinin signaling.
Os02g0564000	Os02t0564000-01	Similar to Glutathione S-transferase	OsGSTZ3	RAP2018-11-26	GO:0006749	glutathione metabolic process	The chemical reactions and pathways involving glutathione, the tripeptide glutamylcysteinylglycine, which acts as a coenzyme for some enzymes and as an antioxidant in the protection of sulfhydryl groups in enzymes and other proteins; it has a specific role in the reduction of hydrogen peroxide (H2O2) and oxidized ascorbate, and it participates in the gamma-glutamyl cycle.
Os02g0564000	Os02t0564000-01	Similar to Glutathione S-transferase	OsGSTZ3	RAP2018-11-26	GO:0006559	L-phenylalanine catabolic process	The chemical reactions and pathways resulting in the breakdown of phenylalanine, 2-amino-3-phenylpropanoic acid.
Os02g0564000	Os02t0564000-01	Similar to Glutathione S-transferase	OsGSTZ3	RAP2018-11-26	GO:0004364	glutathione transferase activity	Catalysis of the reaction: R-X + glutathione = H-X + R-S-glutathione. R may be an aliphatic, aromatic or heterocyclic group; X may be a sulfate, nitrile or halide group.
Os02g0564000	Os02t0564000-01	Similar to Glutathione S-transferase	OsGSTZ3	RAP2018-11-26	GO:0016034	maleylacetoacetate isomerase activity	Catalysis of the reaction: 4-maleylacetoacetate = 4-fumarylacetoacetate.
Os02g0564000	Os02t0564000-01	Similar to Glutathione S-transferase	OsGSTZ3	RAP2018-11-26	GO:0009072	aromatic amino acid family metabolic process	The chemical reactions and pathways involving aromatic amino acid family, amino acids with aromatic ring (phenylalanine, tyrosine, tryptophan).
Os02g0564100	Os02t0564100-01	Similar to EL3 protein		RAP2018-11-26	GO:0006325	chromatin organization	Any process that results in the specification, formation or maintenance of the physical structure of eukaryotic chromatin.
Os02g0564100	Os02t0564100-01	Similar to EL3 protein		RAP2018-11-26	GO:0042393	histone binding	Interacting selectively and non-covalently with a histone, any of a group of water-soluble proteins found in association with the DNA of eukaroytic chromosomes. They are involved in the condensation and coiling of chromosomes during cell division and have also been implicated in nonspecific suppression of gene activity.
Os02g0564100	Os02t0564100-01	Similar to EL3 protein		RAP2018-11-26	GO:0000976	transcription cis-regulatory region binding	Interacting selectively and non-covalently with a specific sequence of DNA that is part of a regulatory region that controls transcription of that section of the DNA. The transcribed region might be described as a gene, cistron, or operon.
Os02g0564100	Os02t0564100-01	Similar to EL3 protein		RAP2018-11-26	GO:0003712	transcription coregulator activity	A transcription regulator activity that modulates the transcription of specific gene sets via binding to a DNA-bound DNA-binding transcription factor, either on its own or as part of a complex. Coregulators often act by altering chromatin structure and modifications. For example, one class of transcription coregulators modifies chromatin structure through covalent modification of histones. A seco…
Os02g0564200	Os02t0564200-02	Conserved hypothetical protein		RAP2018-11-26	GO:0022900	electron transport chain	A process in which a series of electron carriers operate together to transfer electrons from donors to any of several different terminal electron acceptors to generate a transmembrane electrochemical gradient.
Os02g0564200	Os02t0564200-02	Conserved hypothetical protein		RAP2018-11-26	GO:0005747	mitochondrial respiratory chain complex I	A protein complex located in the mitochondrial inner membrane that forms part of the mitochondrial respiratory chain. It contains about 25 different polypeptide subunits, including NADH dehydrogenase (ubiquinone), flavin mononucleotide and several different iron-sulfur clusters containing non-heme iron. The iron undergoes oxidation-reduction between Fe(II) and Fe(III), and catalyzes proton transl…
Os02g0564200	Os02t0564200-02	Conserved hypothetical protein		RAP2018-11-26	GO:0005743	mitochondrial inner membrane	The inner, i.e. lumen-facing, lipid bilayer of the mitochondrial envelope. It is highly folded to form cristae.
Os02g0564200	Os02t0564200-02	Conserved hypothetical protein		RAP2018-11-26	GO:0070469	respirasome	The protein complexes that form the electron transport system (the respiratory chain), associated with a cell membrane, usually the plasma membrane (in prokaryotes) or the inner mitochondrial membrane (on eukaryotes). The respiratory chain complexes transfer electrons from an electron donor to an electron acceptor and are associated with a proton pump to create a transmembrane electrochemical gra…
Os02g0564400	Os02t0564400-01	Similar to CLPX (Clp protease regulatory subunit X); ATPase		RAP2018-11-26	GO:0004176	ATP-dependent peptidase activity	Catalysis of the reaction: ATP + H2O = ADP + phosphate, to drive the hydrolysis of peptide bonds.
Os02g0564400	Os02t0564400-01	Similar to CLPX (Clp protease regulatory subunit X); ATPase		RAP2018-11-26	GO:0006457	protein folding	The process of assisting in the covalent and noncovalent assembly of single chain polypeptides or multisubunit complexes into the correct tertiary structure.
Os02g0564400	Os02t0564400-01	Similar to CLPX (Clp protease regulatory subunit X); ATPase		RAP2018-11-26	GO:0030163	protein catabolic process	The chemical reactions and pathways resulting in the breakdown of a protein by the destruction of the native, active configuration, with or without the hydrolysis of peptide bonds.
Os02g0564400	Os02t0564400-01	Similar to CLPX (Clp protease regulatory subunit X); ATPase		RAP2018-11-26	GO:0016887	ATPase	A molecular function characterized by the use of ATP hydrolysis as an energy source, for example to catalyze a reaction or drive transport against a concentration gradient.
Os02g0564400	Os02t0564400-01	Similar to CLPX (Clp protease regulatory subunit X); ATPase		RAP2018-11-26	GO:0006508	proteolysis	The hydrolysis of proteins into smaller polypeptides and/or amino acids by cleavage of their peptide bonds.
Os02g0564500	Os02t0564500-01	SFT2-like family protein		RAP2018-11-26	GO:0015031	protein transport	The directed movement of proteins into, out of or within a cell, or between cells, by means of some agent such as a transporter or pore.
Os02g0564500	Os02t0564500-01	SFT2-like family protein		RAP2018-11-26	GO:0000139	Golgi membrane	The lipid bilayer surrounding any of the compartments of the Golgi apparatus.
Os02g0564700	Os02t0564700-01	Similar to BHLH transcription factor	OsbHLH097	RAP2018-11-26	GO:0001228	DNA-binding transcription activator activity, RNA polymerase II-specific	A DNA-binding transcription factor activity that activates or increases transcription of specific gene sets transcribed by RNA polymerase II.
Os02g0564700	Os02t0564700-01	Similar to BHLH transcription factor	OsbHLH097	RAP2018-11-26	GO:0046983	protein dimerization activity	The formation of a protein dimer, a macromolecular structure consists of two noncovalently associated identical or nonidentical subunits.
Os02g0564700	Os02t0564700-01	Similar to BHLH transcription factor	OsbHLH097	RAP2018-11-26	GO:0000981	DNA-binding transcription factor activity, RNA polymerase II-specific	A DNA-binding transcription factor activity that modulates the transcription of specific gene sets transcribed by RNA polymerase II.
Os02g0564700	Os02t0564700-01	Similar to BHLH transcription factor	OsbHLH097	RAP2018-11-26	GO:0006357	regulation of transcription by RNA polymerase II	Any process that modulates the frequency, rate or extent of transcription mediated by RNA polymerase II.
Os02g0564700	Os02t0564700-01	Similar to BHLH transcription factor	OsbHLH097	RAP2018-11-26	GO:0000978	RNA polymerase II cis-regulatory region sequence-specific DNA binding	Interacting selectively and non-covalently with a specific upstream regulatory DNA sequence (transcription factor recognition sequence or binding site) located in cis relative to the transcription start site (i.e., on the same strand of DNA) of a gene transcribed by RNA polymerase II.
Os02g0565000	Os02t0565000-01	Homeodomain-like containing protein		RAP2018-11-26	GO:0044212	GO_0044212	Go 0044212
Os02g0565100	Os02t0565100-01	Nucleoside diphosphate kinase, core domain containing protein		RAP2018-11-26	GO:0006241	CTP biosynthetic process	The chemical reactions and pathways resulting in the formation of CTP, cytidine 5'-triphosphate
MQTL2.4	2	26.49	Dj02_06374313R	Dj02_07234989F	1.68	26.474	26.528	6.37431	7.23499	8
Os02g0214300	Os02t0214300-00	Similar to Nuclear ribonuclease Z (EC 3.1.26.11) (RNase Z) (tRNase Z) (tRNA 3 endonuclease) (Zinc phosphodiesterase ELAC) (Fragment)	TRZ1	RAP2018-11-26	GO:0034414	tRNA 3'-trailer cleavage, endonucleolytic	Endonucleolytic cleavage of the 3'-end of the pre-tRNA as part of the process of generating the mature 3'-end of the tRNA.
Os02g0214400	Os02t0214400-01	Pectate lyase-like protein, Pollen developmen	OsPLL3	RAP2018-11-26	GO:0030570	pectate lyase activity	Catalysis of the reaction: a pectate = a pectate + a pectate oligosaccharide with 4-(4-deoxy-alpha-D-galact-4-enuronosyl)-D-galacturonate end. This reaction is the eliminative cleavage of pectate to give oligosaccharides with 4-deoxy-alpha-D-gluc-4-enuronosyl groups at their non-reducing ends.
Os02g0214400	Os02t0214400-01	Pectate lyase-like protein, Pollen developmen	OsPLL3	RAP2018-11-26	GO:0045490	pectin catabolic process	The chemical reactions and pathways resulting in the breakdown of pectin, a polymer containing a backbone of alpha-1,4-linked D-galacturonic acid residues.
Os02g0214400	Os02t0214400-01	Pectate lyase-like protein, Pollen developmen	OsPLL3	RAP2018-11-26	GO:0016829	lyase activity	Catalysis of the cleavage of C-C, C-O, C-N and other bonds by other means than by hydrolysis or oxidation, or conversely adding a group to a double bond. They differ from other enzymes in that two substrates are involved in one reaction direction, but only one in the other direction. When acting on the single substrate, a molecule is eliminated and this generates either a new double bond or a new…
Os02g0214500	Os02t0214500-01	No apical meristem (NAM) protein domain containing protein	tms5	RAP2018-11-26	GO:0080050	regulation of seed development	Any process that modulates the frequency, rate or extent of seed development.
Os02g0214900	Os02t0214900-01	Class-I type histone deacetylase, Reproductive development, Seed morpholog	HDAC3	RAP2018-11-26	GO:0045944	positive regulation of transcription by RNA polymerase II	Any process that activates or increases the frequency, rate or extent of transcription from an RNA polymerase II promoter.
Os02g0214900	Os02t0214900-01	Class-I type histone deacetylase, Reproductive development, Seed morpholog	HDAC3	RAP2018-11-26	GO:0004407	histone deacetylase activity	Catalysis of the reaction: histone N6-acetyl-L-lysine + H2O = histone L-lysine + acetate. This reaction represents the removal of an acetyl group from a histone, a class of proteins complexed to DNA in chromatin and chromosomes.
Os02g0214900	Os02t0214900-01	Class-I type histone deacetylase, Reproductive development, Seed morpholog	HDAC3	RAP2018-11-26	GO:0032041	NAD-dependent histone deacetylase activity (H3-K14 specific)	Catalysis of the reaction: histone H3 N6-acetyl-L-lysine (position 14) + H2O = histone H3 L-lysine (position 14) + acetate. This reaction requires the presence of NAD, and represents the removal of an acetyl group from lysine at position 14 of the histone H3 protein.
Os02g0214900	Os02t0214900-01	Class-I type histone deacetylase, Reproductive development, Seed morpholog	HDAC3	RAP2018-11-26	GO:0070932	histone H3 deacetylation	The modification of histone H3 by the removal of one or more acetyl groups.
Os02g0214900	Os02t0214900-01	Class-I type histone deacetylase, Reproductive development, Seed morpholog	HDAC3	RAP2018-11-26	GO:0070933	histone H4 deacetylation	The modification of histone H4 by the removal of one or more acetyl groups.
Os02g0214900	Os02t0214900-01	Class-I type histone deacetylase, Reproductive development, Seed morpholog	HDAC3	RAP2018-11-26	GO:0070822	Sin3-type complex	Any of a number of evolutionarily conserved histone deacetylase complexes (HDACs) containing a core consisting of a paired amphipathic helix motif protein (e.g. Sin3p in S. cerevisiae, Pst1 in S. pombe or Sin3A in mammals) at least one class I histone deacetylase (e.g. Rpd3p in S. cerevisiae, Clr6 in S. pombe, or HDAC1 and HDAC2 in mammals), and at least one WD40 repeat protein (e.g. Ume1p in S. …
Os02g0214900	Os02t0214900-01	Class-I type histone deacetylase, Reproductive development, Seed morpholog	HDAC3	RAP2018-11-26	GO:0000118	histone deacetylase complex	A protein complex that possesses histone deacetylase activity.
Os02g0214900	Os02t0214900-01	Class-I type histone deacetylase, Reproductive development, Seed morpholog	HDAC3	RAP2018-11-26	GO:0016787	hydrolase activity	Catalysis of the hydrolysis of various bonds, e.g. C-O, C-N, C-C, phosphoric anhydride bonds, etc. Hydrolase is the systematic name for any enzyme of EC class 3.
Os02g0214900	Os02t0214900-01	Class-I type histone deacetylase, Reproductive development, Seed morpholog	HDAC3	RAP2018-11-26	GO:0008270	zinc ion binding	Interacting selectively and non-covalently with zinc (Zn) ions.
Os02g0214900	Os02t0214900-01	Class-I type histone deacetylase, Reproductive development, Seed morpholog	HDAC3	RAP2018-11-26	GO:0016575	histone deacetylation	The modification of histones by removal of acetyl groups.
Os02g0215000	Os02t0215000-01	Conserved hypothetical protein		RAP2018-11-26	GO:0032204	regulation of telomere maintenance	Any process that modulates the frequency, rate or extent of a process that affects and monitors the activity of telomeric proteins and the length of telomeric DNA.
Os02g0215700	Os02t0215700-01	Protein kinase, catalytic domain domain containing protein		RAP2018-11-26	GO:0009755	hormone-mediated signaling pathway	A series of molecular signals mediated by the detection of a hormone.
Os02g0216250	Os02t0216250-00	Similar to calmodulin		RAP2018-11-26	GO:0019722	calcium-mediated signaling	Any intracellular signal transduction in which the signal is passed on within the cell via calcium ions.
Os02g0216250	Os02t0216250-00	Similar to calmodulin		RAP2018-11-26	GO:0051300	spindle pole body organization	A process that is carried out at the cellular level which results in the assembly, arrangement of constituent parts, or disassembly of the spindle pole body (SPB). The SPB is the microtubule organizing center in fungi, and is functionally homologous to the animal cell centrosome.
Os02g0216250	Os02t0216250-00	Similar to calmodulin		RAP2018-11-26	GO:0030234	enzyme regulator activity	Binds to and modulates the activity of an enzyme.
Os02g0216250	Os02t0216250-00	Similar to calmodulin		RAP2018-11-26	GO:0050790	regulation of catalytic activity	Any process that modulates the activity of an enzyme.
Os02g0217400	Os02t0217400-01	Cytochrome P450 family protein		RAP2018-11-26	GO:0016705	oxidoreductase activity, acting on paired donors, with incorporation or reduction of molecular oxygen	Catalysis of an oxidation-reduction (redox) reaction in which hydrogen or electrons are transferred from each of two donors, and molecular oxygen is reduced or incorporated into a donor.
Os02g0217400	Os02t0217400-01	Cytochrome P450 family protein		RAP2018-11-26	GO:0016709	oxidoreductase activity, acting on paired donors, with incorporation or reduction of molecular oxygen, NAD(P)H as one donor, and incorporation of one atom of oxygen	Catalysis of an oxidation-reduction (redox) reaction in which hydrogen or electrons are transferred from NADH or NADPH and one other donor, and one atom of oxygen is incorporated into one donor.
Os02g0217400	Os02t0217400-01	Cytochrome P450 family protein		RAP2018-11-26	GO:0005506	iron ion binding	Interacting selectively and non-covalently with iron (Fe) ions.
Os02g0217500	Os02t0217500-01	Pre-mRNA cleavage complex II Clp1 family protein		RAP2018-11-26	GO:0006378	mRNA polyadenylation	The enzymatic addition of a sequence of 40-200 adenylyl residues at the 3' end of a eukaryotic mRNA primary transcript.
Os02g0217500	Os02t0217500-01	Pre-mRNA cleavage complex II Clp1 family protein		RAP2018-11-26	GO:0005849	mRNA cleavage factor complex	Any macromolecular complex involved in cleavage or polyadenylation of mRNA molecules.
Os02g0217500	Os02t0217500-01	Pre-mRNA cleavage complex II Clp1 family protein		RAP2018-11-26	GO:0031124	mRNA 3'-end processing	Any process involved in forming the mature 3' end of an mRNA molecule.
Os02g0217500	Os02t0217500-01	Pre-mRNA cleavage complex II Clp1 family protein		RAP2018-11-26	GO:0006388	tRNA splicing, via endonucleolytic cleavage and ligation	Splicing of tRNA substrates via recognition of the folded RNA structure that brings the 5' and 3' splice sites into proximity and cleavage of the RNA at both the 3' and 5' splice sites by an endonucleolytic mechanism, followed by ligation of the exons.
Os02g0217500	Os02t0217500-01	Pre-mRNA cleavage complex II Clp1 family protein		RAP2018-11-26	GO:0006396	RNA processing	Any process involved in the conversion of one or more primary RNA transcripts into one or more mature RNA molecules.
Os02g0217500	Os02t0217500-01	Pre-mRNA cleavage complex II Clp1 family protein		RAP2018-11-26	GO:0006397	mRNA processing	Any process involved in the conversion of a primary mRNA transcript into one or more mature mRNA(s) prior to translation into polypeptide.
Os02g0217500	Os02t0217500-01	Pre-mRNA cleavage complex II Clp1 family protein		RAP2018-11-26	GO:0051731	polynucleotide 5'-hydroxyl-kinase activity	Catalysis of the reaction: NTP + 5'-dephosphopolynucleotide = NDP + 5'-phosphopolynucleotide. The polynucleotide may be DNA or RNA.
Os02g0217600	Os02t0217600-02	Similar to Isoform 2 of Serine/threonine-protein phosphatase PP2A-3 catalytic subunit	OsPP2A-3	RAP2018-11-26	GO:0006470	protein dephosphorylation	The process of removing one or more phosphoric residues from a protein.
Os02g0217600	Os02t0217600-02	Similar to Isoform 2 of Serine/threonine-protein phosphatase PP2A-3 catalytic subunit	OsPP2A-3	RAP2018-11-26	GO:0004722	protein serine/threonine phosphatase activity	Catalysis of the reaction: protein serine phosphate + H2O = protein serine + phosphate, and protein threonine phosphate + H2O = protein threonine + phosphate.
Os02g0217600	Os02t0217600-02	Similar to Isoform 2 of Serine/threonine-protein phosphatase PP2A-3 catalytic subunit	OsPP2A-3	RAP2018-11-26	GO:0004721	phosphoprotein phosphatase activity	Catalysis of the reaction: a phosphoprotein + H2O = a protein + phosphate. Together with protein kinases, these enzymes control the state of phosphorylation of cell proteins and thereby provide an important mechanism for regulating cellular activity.
Os02g0217600	Os02t0217600-02	Similar to Isoform 2 of Serine/threonine-protein phosphatase PP2A-3 catalytic subunit	OsPP2A-3	RAP2018-11-26	GO:0106306	protein serine phosphatase activity	Catalysis of the reaction: protein serine phosphate + H2O = protein serine + phosphate.
Os02g0217600	Os02t0217600-02	Similar to Isoform 2 of Serine/threonine-protein phosphatase PP2A-3 catalytic subunit	OsPP2A-3	RAP2018-11-26	GO:0106307	protein threonine phosphatase activity	Catalysis of the reaction: protein threonine phosphate + H2O = protein threonine + phosphate.
Os02g0217800	Os02t0217800-00	Similar to NOL1R		RAP2018-11-26	GO:0070475	rRNA base methylation	The addition of a methyl group to an atom in the nucleoside base portion of a nucleotide residue in an rRNA molecule.
Os02g0217800	Os02t0217800-00	Similar to NOL1R		RAP2018-11-26	GO:0008168	methyltransferase activity	Catalysis of the transfer of a methyl group to an acceptor molecule.
Os02g0217800	Os02t0217800-00	Similar to NOL1R		RAP2018-11-26	GO:0001510	RNA methylation	Posttranscriptional addition of a methyl group to either a nucleotide or 2'-O ribose in a polyribonucleotide. Usually uses S-adenosylmethionine as a cofactor.
Os02g0217800	Os02t0217800-00	Similar to NOL1R		RAP2018-11-26	GO:0032259	methylation	The process in which a methyl group is covalently attached to a molecule.
Os02g0217800	Os02t0217800-00	Similar to NOL1R		RAP2018-11-26	GO:0003729	mRNA binding	Interacting selectively and non-covalently with messenger RNA (mRNA), an intermediate molecule between DNA and protein. mRNA includes UTR and coding sequences, but does not contain introns.
Os02g0217900	Os02t0217900-00	Similar to Cytosolic class II small heat shock protein 4 (Fragment)		RAP2018-11-26	GO:0051259	protein complex oligomerization	The process of creating protein oligomers, compounds composed of a small number, usually between three and ten, of component monomers; protein oligomers may be composed of different or identical monomers. Oligomers may be formed by the polymerization of a number of monomers or the depolymerization of a large protein polymer.
Os02g0217900	Os02t0217900-00	Similar to Cytosolic class II small heat shock protein 4 (Fragment)		RAP2018-11-26	GO:0009651	response to salt stress	Any process that results in a change in state or activity of a cell or an organism (in terms of movement, secretion, enzyme production, gene expression, etc.) as a result of a stimulus indicating an increase or decrease in the concentration of salt (particularly but not exclusively sodium and chloride ions) in the environment.
Os02g0217900	Os02t0217900-00	Similar to Cytosolic class II small heat shock protein 4 (Fragment)		RAP2018-11-26	GO:0009408	response to heat	Any process that results in a change in state or activity of a cell or an organism (in terms of movement, secretion, enzyme production, gene expression, etc.) as a result of a heat stimulus, a temperature stimulus above the optimal temperature for that organism.
Os02g0217900	Os02t0217900-00	Similar to Cytosolic class II small heat shock protein 4 (Fragment)		RAP2018-11-26	GO:0000302	response to reactive oxygen species	Any process that results in a change in state or activity of a cell or an organism (in terms of movement, secretion, enzyme production, gene expression, etc.) as a result of a reactive oxygen species stimulus. Reactive oxygen species include singlet oxygen, superoxide, and oxygen free radicals.
Os02g0217900	Os02t0217900-00	Similar to Cytosolic class II small heat shock protein 4 (Fragment)		RAP2018-11-26	GO:0042542	response to hydrogen peroxide	Any process that results in a change in state or activity of a cell or an organism (in terms of movement, secretion, enzyme production, gene expression, etc.) as a result of a hydrogen peroxide (H2O2) stimulus.
Os02g0217900	Os02t0217900-00	Similar to Cytosolic class II small heat shock protein 4 (Fragment)		RAP2018-11-26	GO:0043621	protein self-association	Interacting selectively and non-covalently with a domain within the same polypeptide.
Os02g0218200	Os02t0218200-01	Peptidase M1, membrane alanine aminopeptidase family protein		RAP2018-11-26	GO:0008237	metallopeptidase activity	Catalysis of the hydrolysis of peptide bonds by a mechanism in which water acts as a nucleophile, one or two metal ions hold the water molecule in place, and charged amino acid side chains are ligands for the metal ions.
Os02g0218200	Os02t0218200-01	Peptidase M1, membrane alanine aminopeptidase family protein		RAP2018-11-26	GO:0008233	peptidase activity	Catalysis of the hydrolysis of a peptide bond. A peptide bond is a covalent bond formed when the carbon atom from the carboxyl group of one amino acid shares electrons with the nitrogen atom from the amino group of a second amino acid.
Os02g0218200	Os02t0218200-01	Peptidase M1, membrane alanine aminopeptidase family protein		RAP2018-11-26	GO:0042277	peptide binding	Interacting selectively and non-covalently with peptides, any of a group of organic compounds comprising two or more amino acids linked by peptide bonds.
Os02g0218200	Os02t0218200-01	Peptidase M1, membrane alanine aminopeptidase family protein		RAP2018-11-26	GO:0070006	metalloaminopeptidase activity	Catalysis of the hydrolysis of a single N-terminal amino acid residue from a polypeptide chain by a mechanism in which water acts as a nucleophile, one or two metal ions hold the water molecule in place, and charged amino acid side chains are ligands for the metal ions.
Os02g0218200	Os02t0218200-01	Peptidase M1, membrane alanine aminopeptidase family protein		RAP2018-11-26	GO:0043171	peptide catabolic process	The chemical reactions and pathways resulting in the breakdown of peptides, compounds of 2 or more (but usually less than 100) amino acids where the alpha carboxyl group of one is bound to the alpha amino group of another.
Os02g0218200	Os02t0218200-01	Peptidase M1, membrane alanine aminopeptidase family protein		RAP2018-11-26	GO:0031090	organelle membrane	A membrane that is one of the two lipid bilayers of an organelle envelope or the outermost membrane of single membrane bound organelle.
Os02g0218200	Os02t0218200-01	Peptidase M1, membrane alanine aminopeptidase family protein		RAP2018-11-26	GO:0004177	aminopeptidase activity	Catalysis of the hydrolysis of a single N-terminal amino acid residue from a polypeptide chain.
Os02g0218700	Os02t0218700-01	Allene oxide synthase (CYP74A3), Fatty acid 9-/13-hydroperoxide lyase (CYP74C), Biosynthesis of jasmonic acid (JA), Plant defens	HPL2	RAP2018-11-26	GO:0055114	obsolete oxidation-reduction process	OBSOLETE. A metabolic process that results in the removal or addition of one or more electrons to or from a substance, with or without the concomitant removal or addition of a proton or protons.
Os02g0218700	Os02t0218700-01	Allene oxide synthase (CYP74A3), Fatty acid 9-/13-hydroperoxide lyase (CYP74C), Biosynthesis of jasmonic acid (JA), Plant defens	HPL2	RAP2018-11-26	GO:0016125	sterol metabolic process	The chemical reactions and pathways involving sterols, steroids with one or more hydroxyl groups and a hydrocarbon side-chain in the molecule.
Os02g0218700	Os02t0218700-01	Allene oxide synthase (CYP74A3), Fatty acid 9-/13-hydroperoxide lyase (CYP74C), Biosynthesis of jasmonic acid (JA), Plant defens	HPL2	RAP2018-11-26	GO:0047987	hydroperoxide dehydratase activity	Catalysis of the reaction: (9Z,11E,14Z)-(13S)-hydroperoxyoctadeca-9,11,14-trienoate = (9Z)-(13S)-12,13-epoxyoctadeca-9,11-dienoate + H2O.
Os02g0218700	Os02t0218700-01	Allene oxide synthase (CYP74A3), Fatty acid 9-/13-hydroperoxide lyase (CYP74C), Biosynthesis of jasmonic acid (JA), Plant defens	HPL2	RAP2018-11-26	GO:0009978	allene oxide synthase activity	Catalysis of the reaction: 13(S)-hydroperoxylinolenate = 12,13(S)-epoxylinolenate + H2O.
Os02g0219200	Os02t0219200-02	Similar to Beta-galactosidase precursor (EC 3.2.1.23) (Lactase) (Acid beta- galactosidase) (Exo-(1-->4)-beta-D-galactanase)	OsBgal7	RAP2018-11-26	GO:0005975	carbohydrate metabolic process	The chemical reactions and pathways involving carbohydrates, any of a group of organic compounds based of the general formula Cx(H2O)y. Includes the formation of carbohydrate derivatives by the addition of a carbohydrate residue to another molecule.
Os02g0219200	Os02t0219200-02	Similar to Beta-galactosidase precursor (EC 3.2.1.23) (Lactase) (Acid beta- galactosidase) (Exo-(1-->4)-beta-D-galactanase)	OsBgal7	RAP2018-11-26	GO:0004553	hydrolase activity, hydrolyzing O-glycosyl compounds	Catalysis of the hydrolysis of any O-glycosyl bond.
Os02g0219200	Os02t0219200-02	Similar to Beta-galactosidase precursor (EC 3.2.1.23) (Lactase) (Acid beta- galactosidase) (Exo-(1-->4)-beta-D-galactanase)	OsBgal7	RAP2018-11-26	GO:0016798	hydrolase activity, acting on glycosyl bonds	Catalysis of the hydrolysis of any glycosyl bond.
Os02g0219200	Os02t0219200-02	Similar to Beta-galactosidase precursor (EC 3.2.1.23) (Lactase) (Acid beta- galactosidase) (Exo-(1-->4)-beta-D-galactanase)	OsBgal7	RAP2018-11-26	GO:0008152	metabolic process	The chemical reactions and pathways, including anabolism and catabolism, by which living organisms transform chemical substances. Metabolic processes typically transform small molecules, but also include macromolecular processes such as DNA repair and replication, and protein synthesis and degradation.
Os02g0219200	Os02t0219200-01	Similar to Beta-galactosidase precursor (EC 3.2.1.23) (Lactase) (Acid beta- galactosidase) (Exo-(1-->4)-beta-D-galactanase)	OsBgal7	RAP2018-11-26	GO:0004565	beta-galactosidase activity	Catalysis of the hydrolysis of terminal, non-reducing beta-D-galactose residues in beta-D-galactosides.
Os02g0219400	Os02t0219400-01	Similar to Yarrowia lipolytica chromosome F of strain CLIB99 of Yarrowia lipolytica		RAP2018-11-26	GO:0016255	attachment of GPI anchor to protein	A transamidation reaction that results in the cleavage of the polypeptide chain and the concomitant transfer of the GPI anchor to the newly formed carboxy-terminal amino acid of the anchored protein. The cleaved C-terminal contains the C-terminal GPI signal sequence of the newly synthesized polypeptide chain.
Os02g0219400	Os02t0219400-01	Similar to Yarrowia lipolytica chromosome F of strain CLIB99 of Yarrowia lipolytica		RAP2018-11-26	GO:0003923	GPI-anchor transamidase activity	Catalysis of the formation of the linkage between a protein and a glycosylphosphatidylinositol anchor. The reaction probably occurs by subjecting a peptide bond to nucleophilic attack by the amino group of ethanolamine-GPI, transferring the protein from a signal peptide to the GPI anchor.
Os02g0219400	Os02t0219400-01	Similar to Yarrowia lipolytica chromosome F of strain CLIB99 of Yarrowia lipolytica		RAP2018-11-26	GO:0042765	GPI-anchor transamidase complex	An enzyme complex which in humans and yeast consists of at least five proteins; for example, the complex contains GAA1, GPI8, PIG-S, PIG-U, and PIG-T in human, and Gaa1p, Gab1p, Gpi8p, Gpi16p, and Gpi17p in yeast. Catalyzes the posttranslational attachment of the carboxy-terminus of a precursor protein to a GPI-anchor.
Os02g0219400	Os02t0219400-01	Similar to Yarrowia lipolytica chromosome F of strain CLIB99 of Yarrowia lipolytica		RAP2018-11-26	GO:0010375	stomatal complex patterning	The regionalization process of establishing the non-random spatial arrangement of stomatal complex on the surface of a leaf. The stomatal complex is the stomatal guard cells and their associated epidermal cells.
Os02g0219400	Os02t0219400-01	Similar to Yarrowia lipolytica chromosome F of strain CLIB99 of Yarrowia lipolytica		RAP2018-11-26	GO:0034394	protein localization to cell surface	A process in which a protein is transported to, or maintained in, a location within the external part of the cell wall and/or plasma membrane.
Os02g0219400	Os02t0219400-01	Similar to Yarrowia lipolytica chromosome F of strain CLIB99 of Yarrowia lipolytica		RAP2018-11-26	GO:0006506	GPI anchor biosynthetic process	The chemical reactions and pathways resulting in the formation of a glycosylphosphatidylinositol (GPI) anchor that attaches some membrane proteins to the lipid bilayer of the cell membrane. The phosphatidylinositol group is linked via the C-6 hydroxyl residue of inositol to a carbohydrate chain which is itself linked to the protein via an ethanolamine phosphate group, its amino group forming an a…
Os02g0219400	Os02t0219400-01	Similar to Yarrowia lipolytica chromosome F of strain CLIB99 of Yarrowia lipolytica		RAP2018-11-26	GO:0004197	cysteine-type endopeptidase activity	Catalysis of the hydrolysis of internal, alpha-peptide bonds in a polypeptide chain by a mechanism in which the sulfhydryl group of a cysteine residue at the active center acts as a nucleophile.
Os02g0219800	Os02t0219800-01	Tetraspanin domain containing protein	OsTET2	RAP2018-11-26	GO:0009506	plasmodesma	A fine cytoplasmic channel, found in all higher plants, that connects the cytoplasm of one cell to that of an adjacent cell.
Os02g0219800	Os02t0219800-01	Tetraspanin domain containing protein	OsTET2	RAP2018-11-26	GO:0009734	auxin-activated signaling pathway	A series of molecular signals generated by the binding of the plant hormone auxin to a receptor, and ending with modulation of a downstream cellular process, e.g. transcription.
Os02g0219900	Os02t0219900-02	Similar to Epstein-Barr nuclear antigen-1 (EBNA-1)		RAP2018-11-26	GO:0051539	4 iron, 4 sulfur cluster binding	Interacting selectively and non-covalently with a 4 iron, 4 sulfur (4Fe-4S) cluster; this cluster consists of four iron atoms, with the inorganic sulfur atoms found between the irons and acting as bridging ligands.
Os02g0220000	Os02t0220000-00	Similar to cytokinin oxidase1	OsCKX6	RAP2018-11-26	GO:0019139	cytokinin dehydrogenase activity	Catalysis of the reaction: N6-dimethylallyladenine + acceptor + H2O = adenine + 3-methylbut-2-enal + reduced electron acceptor.
Os02g0220000	Os02t0220000-00	Similar to cytokinin oxidase1	OsCKX6	RAP2018-11-26	GO:0009690	cytokinin metabolic process	The chemical reactions and pathways involving cytokinins, a class of adenine-derived compounds that can function in plants as growth regulators.
Os02g0220000	Os02t0220000-00	Similar to cytokinin oxidase1	OsCKX6	RAP2018-11-26	GO:0005615	extracellular space	That part of a multicellular organism outside the cells proper, usually taken to be outside the plasma membranes, and occupied by fluid.
Os02g0220400	Os02t0220400-01	GATA transcription factor, Chloroplast development, Plant architectur	CGA1	RAP2018-11-26	GO:0009739	response to gibberellin	Any process that results in a change in state or activity of a cell or an organism (in terms of movement, secretion, enzyme production, gene expression, etc.) as a result of a gibberellin stimulus.
Os02g0220400	Os02t0220400-01	GATA transcription factor, Chloroplast development, Plant architectur	CGA1	RAP2018-11-26	GO:0009909	regulation of flower development	Any process that modulates the frequency, rate or extent of flower development.
Os02g0220400	Os02t0220400-01	GATA transcription factor, Chloroplast development, Plant architectur	CGA1	RAP2018-11-26	GO:0099402	plant organ development	Development of a plant organ, a multi-tissue plant structure that forms a functional unit.
Os02g0220400	Os02t0220400-01	GATA transcription factor, Chloroplast development, Plant architectur	CGA1	RAP2018-11-26	GO:0009735	response to cytokinin	Any process that results in a change in state or activity of a cell or an organism (in terms of movement, secretion, enzyme production, gene expression, etc.) as a result of a cytokinin stimulus.
Os02g0220400	Os02t0220400-01	GATA transcription factor, Chloroplast development, Plant architectur	CGA1	RAP2018-11-26	GO:0009658	chloroplast organization	A process that is carried out at the cellular level which results in the assembly, arrangement of constituent parts, or disassembly of the chloroplast.
Os02g0220400	Os02t0220400-01	GATA transcription factor, Chloroplast development, Plant architectur	CGA1	RAP2018-11-26	GO:0009416	response to light stimulus	Any process that results in a change in state or activity of a cell or an organism (in terms of movement, secretion, enzyme production, gene expression, etc.) as a result of a light stimulus, electromagnetic radiation of wavelengths classified as infrared, visible or ultraviolet light.
Os02g0220400	Os02t0220400-01	GATA transcription factor, Chloroplast development, Plant architectur	CGA1	RAP2018-11-26	GO:0009646	response to absence of light	Any process that results in a change in state or activity of a cell or an organism (in terms of movement, secretion, enzyme production, gene expression, etc.) as a result of an absence of light stimuli.
Os02g0220400	Os02t0220400-01	GATA transcription factor, Chloroplast development, Plant architectur	CGA1	RAP2018-11-26	GO:1901698	response to nitrogen compound	Any process that results in a change in state or activity of a cell or an organism (in terms of movement, secretion, enzyme production, gene expression, etc.) as a result of a nitrogen compound stimulus.
Os02g0220500	Os02t0220500-01	Elongation factor 1-gamma (EF-1-gamma) (eEF-1B gamma)		RAP2018-11-26	GO:0006414	translational elongation	The successive addition of amino acid residues to a nascent polypeptide chain during protein biosynthesis.
Os02g0220500	Os02t0220500-01	Elongation factor 1-gamma (EF-1-gamma) (eEF-1B gamma)		RAP2018-11-26	GO:0003746	translation elongation factor activity	Functions in chain elongation during polypeptide synthesis at the ribosome.
Os02g0221300	Os02t0221300-01	Similar to cDNA clone:001-114-H08, full insert sequence	OsRH19	RAP2018-11-26	GO:0003676	nucleic acid binding	Interacting selectively and non-covalently with any nucleic acid.
Os02g0221300	Os02t0221300-01	Similar to cDNA clone:001-114-H08, full insert sequence	OsRH19	RAP2018-11-26	GO:0004386	helicase activity	Catalysis of the reaction: ATP + H2O = ADP + phosphate, to drive the unwinding of a DNA or RNA helix.
Os02g0221500	Os02t0221500-01	Nucleotide-binding, alpha-beta plait domain containing protein	RBPI	RAP2018-11-26	GO:1990904	ribonucleoprotein complex	A macromolecular complex that contains both RNA and protein molecules.
Os02g0221500	Os02t0221500-01	Nucleotide-binding, alpha-beta plait domain containing protein	RBPI	RAP2018-11-26	GO:0003727	single-stranded RNA binding	Interacting selectively and non-covalently with single-stranded RNA.
Os02g0221500	Os02t0221500-01	Nucleotide-binding, alpha-beta plait domain containing protein	RBPI	RAP2018-11-26	GO:0003730	mRNA 3'-UTR binding	Interacting selectively and non-covalently with the 3' untranslated region of an mRNA molecule.
Os02g0221500	Os02t0221500-01	Nucleotide-binding, alpha-beta plait domain containing protein	RBPI	RAP2018-11-26	GO:0005654	nucleoplasm	That part of the nuclear content other than the chromosomes or the nucleolus.
Os02g0221500	Os02t0221500-01	Nucleotide-binding, alpha-beta plait domain containing protein	RBPI	RAP2018-11-26	GO:0010468	regulation of gene expression	Any process that modulates the frequency, rate or extent of gene expression. Gene expression is the process in which a gene's coding sequence is converted into a mature gene product or products (proteins or RNA). This includes the production of an RNA transcript as well as any processing to produce a mature RNA product or an mRNA or circRNA (for protein-coding genes) and the translation of that m…
Os02g0221900	Os02t0221900-01	Cytochrome P450 family member, Homolog of Arabidopsis MORE AXILLARY GROWTH 1 (MAX1	Os1900	RAP2018-11-26	GO:0009934	regulation of meristem structural organization	Any process that modulates the frequency, rate or extent of meristem organization.
Os02g0221900	Os02t0221900-01	Cytochrome P450 family member, Homolog of Arabidopsis MORE AXILLARY GROWTH 1 (MAX1	Os1900	RAP2018-11-26	GO:0009963	positive regulation of flavonoid biosynthetic process	Any process that activates or increases the frequency, rate or extent of the chemical reactions and pathways resulting in the formation of flavonoids.
Os02g0221900	Os02t0221900-01	Cytochrome P450 family member, Homolog of Arabidopsis MORE AXILLARY GROWTH 1 (MAX1	Os1900	RAP2018-11-26	GO:0010223	secondary shoot formation	The process that gives rise to secondary (or auxiliary or axillary) shoots in plants. This process pertains to the initial formation of a structure from unspecified parts. These secondary shoots originate from secondary meristems initiated in the axils of leaf primordia. Axillary meristems function like the shoot apical meristem of the primary shoot initating the development of lateral organs.
Os02g0222100	Os02t0222100-01	Similar to Cysteine synthase (EC 4.2.99.8)		RAP2018-11-26	GO:0004124	cysteine synthase activity	Catalysis of the reaction: O3-acetyl-L-serine + hydrogen sulfide = L-cysteine + acetate.
Os02g0222100	Os02t0222100-01	Similar to Cysteine synthase (EC 4.2.99.8)		RAP2018-11-26	GO:0006535	cysteine biosynthetic process from serine	The chemical reactions and pathways resulting in the formation of cysteine from other compounds, including serine.
Os02g0222100	Os02t0222100-01	Similar to Cysteine synthase (EC 4.2.99.8)		RAP2018-11-26	GO:0019344	cysteine biosynthetic process	The chemical reactions and pathways resulting in the formation of cysteine, 2-amino-3-mercaptopropanoic acid.
Os02g0223300	Os02t0223300-01	Poly(A) polymerase, central domain domain containing protein		RAP2018-11-26	GO:0004652	polynucleotide adenylyltransferase activity	Catalysis of the template-independent extension of the 3'- end of an RNA or DNA strand by addition of one adenosine molecule at a time. Cannot initiate a chain 'de novo'. The primer, depending on the source of the enzyme, may be an RNA or DNA fragment, or oligo(A) bearing a 3'-OH terminal group.
Os02g0223300	Os02t0223300-01	Poly(A) polymerase, central domain domain containing protein		RAP2018-11-26	GO:0043631	RNA polyadenylation	The enzymatic addition of a sequence of adenylyl residues at the 3' end of an RNA molecule.
Os02g0224100	Os02t0224100-02	Protein phosphatase 2C domain containing protein	OsPP2C12	RAP2018-11-26	GO:0016311	dephosphorylation	The process of removing one or more phosphoric (ester or anhydride) residues from a molecule.
Os02g0224100	Os02t0224100-02	Protein phosphatase 2C domain containing protein	OsPP2C12	RAP2018-11-26	GO:0016791	phosphatase activity	Catalysis of the hydrolysis of phosphoric monoesters, releasing inorganic phosphate.
Os02g0224100	Os02t0224100-01	Protein phosphatase 2C domain containing protein	OsPP2C12	RAP2018-11-26	GO:0004724	GO_0004724	Go 0004724
Os02g0224200	Os02t0224200-01	Similar to Ser/Thr specific protein phosphatase 2A B regulatory subunit beta isoform		RAP2018-11-26	GO:0019888	protein phosphatase regulator activity	Binds to and modulates the activity of a protein phosphatase, an enzyme which catalyzes of the removal of a phosphate group from a protein substrate molecule.
Os02g0224200	Os02t0224200-01	Similar to Ser/Thr specific protein phosphatase 2A B regulatory subunit beta isoform		RAP2018-11-26	GO:0000159	protein phosphatase type 2A complex	A protein complex that has protein serine/threonine phosphatase activity that is polycation-stimulated (PCS), being directly stimulated by protamine, polylysine, or histone H1; it constitutes a subclass of several enzymes activated by different histones and polylysine, and consists of catalytic, scaffolding, and regulatory subunits. The catalytic and scaffolding subunits form the core enzyme, and…
Os02g0224200	Os02t0224200-01	Similar to Ser/Thr specific protein phosphatase 2A B regulatory subunit beta isoform		RAP2018-11-26	GO:0000278	mitotic cell cycle	Progression through the phases of the mitotic cell cycle, the most common eukaryotic cell cycle, which canonically comprises four successive phases called G1, S, G2, and M and includes replication of the genome and the subsequent segregation of chromosomes into daughter cells. In some variant cell cycles nuclear replication or nuclear division may not be followed by cell division, or G1 and G2 ph…
Os02g0224200	Os02t0224200-01	Similar to Ser/Thr specific protein phosphatase 2A B regulatory subunit beta isoform		RAP2018-11-26	GO:0070262	peptidyl-serine dephosphorylation	The removal of phosphoric residues from peptidyl-O-phospho-L-serine to form peptidyl-serine.
Os02g0224400	Os02t0224400-01	Similar to Xaa-Pro dipeptidase (EC 3.4.13.9) (X-Pro dipeptidase) (Proline dipeptidase) (Prolidase) (Imidodipeptidase)		RAP2018-11-26	GO:0030145	manganese ion binding	Interacting selectively and non-covalently with manganese (Mn) ions.
Os02g0225000	Os02t0225000-01	Similar to cDNA clone:001-044-E12, full insert sequence		RAP2018-11-26	GO:0022857	transmembrane transporter activity	Enables the transfer of a substance, usually a specific substance or a group of related substances, from one side of a membrane to the other.
Os02g0225000	Os02t0225000-01	Similar to cDNA clone:001-044-E12, full insert sequence		RAP2018-11-26	GO:0006862	nucleotide transport	The directed movement of a nucleotide, any compound consisting of a nucleoside that is esterified with (ortho)phosphate, into, out of or within a cell.
Os02g0225100	Os02t0225100-00	SKP1 component domain containing protein	OSK3	RAP2018-11-26	GO:0031146	SCF-dependent proteasomal ubiquitin-dependent protein catabolic process	The chemical reactions and pathways resulting in the breakdown of a protein or peptide by hydrolysis of its peptide bonds, initiated by the covalent attachment of ubiquitin, with ubiquitin-protein ligation catalyzed by an SCF (Skp1/Cul1/F-box protein) complex, and mediated by the proteasome.
Os02g0225100	Os02t0225100-00	SKP1 component domain containing protein	OSK3	RAP2018-11-26	GO:0097602	cullin family protein binding	Interacting selectively and non-covalently with any member of the cullin family, hydrophobic proteins that act as scaffolds for ubiquitin ligases (E3).
Os02g0226300	Os02t0226300-00	Mitochondrial carrier protein domain containing protein		RAP2018-11-26	GO:0015228	coenzyme A transmembrane transporter activity	Enables the transfer of coenzyme A from one side of a membrane to the other. Coenzyme A, 3'-phosphoadenosine-(5')diphospho(4')pantatheine, is an acyl carrier in many acylation and acyl-transfer reactions in which the intermediate is a thiol ester.
Os02g0226300	Os02t0226300-00	Mitochondrial carrier protein domain containing protein		RAP2018-11-26	GO:1990559	mitochondrial coenzyme A transmembrane transport	The process in which coenzyme A is transported across a mitochondrial membrane, into or out of the mitochondrion.
Os02g0226801	Os02t0226801-00	Similar to bet v I allergen family protein	OsPYL/RCAR2	RAP2018-11-26	GO:0004864	protein phosphatase inhibitor activity	Binds to and stops, prevents or reduces the activity of a protein phosphatase, an enzyme that hydrolyzes phosphate groups from phosphorylated proteins.
Os02g0226801	Os02t0226801-00	Similar to bet v I allergen family protein	OsPYL/RCAR2	RAP2018-11-26	GO:0009738	abscisic acid-activated signaling pathway	A series of molecular signals generated by the binding of the plant hormone abscisic acid (ABA) to a receptor, and ending with modulation of a cellular process, e.g. transcription.
Os02g0226801	Os02t0226801-00	Similar to bet v I allergen family protein	OsPYL/RCAR2	RAP2018-11-26	GO:0038023	signaling receptor activity	Receiving a signal and transmitting it in the cell to initiate a change in cell activity. A signal is a physical entity or change in state that is used to transfer information in order to trigger a response.
Os02g0226801	Os02t0226801-00	Similar to bet v I allergen family protein	OsPYL/RCAR2	RAP2018-11-26	GO:0010427	abscisic acid binding	Interacting selectively and non-covalently with abscisic acid, plant hormones that regulate aspects of plant growth.
Os02g0226801	Os02t0226801-00	Similar to bet v I allergen family protein	OsPYL/RCAR2	RAP2018-11-26	GO:0080163	regulation of protein serine/threonine phosphatase activity	Any process that modulates the frequency, rate or extent of protein serine/threonine phosphatase activity: catalysis of the reaction: protein serine/threonine phosphate + H2O = protein serine/threonine + phosphate.
Os02g0226801	Os02t0226801-00	Similar to bet v I allergen family protein	OsPYL/RCAR2	RAP2018-11-26	GO:0043086	negative regulation of catalytic activity	Any process that stops or reduces the activity of an enzyme.
Os02g0226900	Os02t0226900-01	Pentatricopeptide repeat domain containing protein		RAP2018-11-26	GO:0008380	RNA splicing	The process of removing sections of the primary RNA transcript to remove sequences not present in the mature form of the RNA and joining the remaining sections to form the mature form of the RNA.
Os02g0226900	Os02t0226900-01	Pentatricopeptide repeat domain containing protein		RAP2018-11-26	GO:0009737	response to abscisic acid	Any process that results in a change in state or activity of a cell or an organism (in terms of movement, secretion, enzyme production, gene expression, etc.) as a result of an abscisic acid stimulus.
Os02g0227000	Os02t0227000-01	HAD superfamily hydrolase-like, type 3 domain containing protein		RAP2018-11-26	GO:0004222	metalloendopeptidase activity	Catalysis of the hydrolysis of internal, alpha-peptide bonds in a polypeptide chain by a mechanism in which water acts as a nucleophile, one or two metal ions hold the water molecule in place, and charged amino acid side chains are ligands for the metal ions.
Os02g0227000	Os02t0227000-01	HAD superfamily hydrolase-like, type 3 domain containing protein		RAP2018-11-26	GO:0004518	nuclease activity	Catalysis of the hydrolysis of ester linkages within nucleic acids.
Os02g0227000	Os02t0227000-01	HAD superfamily hydrolase-like, type 3 domain containing protein		RAP2018-11-26	GO:0006364	rRNA processing	Any process involved in the conversion of a primary ribosomal RNA (rRNA) transcript into one or more mature rRNA molecules.
Os02g0227000	Os02t0227000-01	HAD superfamily hydrolase-like, type 3 domain containing protein		RAP2018-11-26	GO:0090305	nucleic acid phosphodiester bond hydrolysis	The nucleic acid metabolic process in which the phosphodiester bonds between nucleotides are cleaved by hydrolysis.
Os02g0227000	Os02t0227000-01	HAD superfamily hydrolase-like, type 3 domain containing protein		RAP2018-11-26	GO:0090502	RNA phosphodiester bond hydrolysis, endonucleolytic	The chemical reactions and pathways involving the hydrolysis of internal 3',5'-phosphodiester bonds in one or two strands of ribonucleotides.
Os02g0227000	Os02t0227000-01	HAD superfamily hydrolase-like, type 3 domain containing protein		RAP2018-11-26	GO:0004519	endonuclease activity	Catalysis of the hydrolysis of ester linkages within nucleic acids by creating internal breaks.
Os02g0227000	Os02t0227000-01	HAD superfamily hydrolase-like, type 3 domain containing protein		RAP2018-11-26	GO:0004521	endoribonuclease activity	Catalysis of the hydrolysis of ester linkages within ribonucleic acid by creating internal breaks.
Os02g0227000	Os02t0227000-01	HAD superfamily hydrolase-like, type 3 domain containing protein		RAP2018-11-26	GO:1901259	chloroplast rRNA processing	Any rRNA processing that takes place in chloroplast.
Os02g0227400	Os02t0227400-01	Poly(A) polymerase, RNA-binding region domain containing protein		RAP2018-11-26	GO:0016779	nucleotidyltransferase activity	Catalysis of the transfer of a nucleotidyl group to a reactant.
Os02g0227400	Os02t0227400-01	Poly(A) polymerase, RNA-binding region domain containing protein		RAP2018-11-26	GO:0031123	RNA 3'-end processing	Any process involved in forming the mature 3' end of an RNA molecule.
MQTL2.5	2	52.32	Sj02_13307122F	Dj02_13470371F	0.3	52.2	52.381	13.3071	13.4704	8
Os02g0329300	Os02t0329300-01	Conserved hypothetical protein		RAP2018-11-26	GO:0070652	HAUS complex	A protein complex that localizes to interphase centrosomes and to mitotic spindle tubules and regulates mitotic spindle assembly and centrosome integrity; in human, the complex consists of eight subunits, some of which are homologous to subunits of the Drosophila Augmin complex.
Os02g0329300	Os02t0329300-01	Conserved hypothetical protein		RAP2018-11-26	GO:0005819	spindle	The array of microtubules and associated molecules that forms between opposite poles of a eukaryotic cell during mitosis or meiosis and serves to move the duplicated chromosomes apart.
Os02g0329300	Os02t0329300-01	Conserved hypothetical protein		RAP2018-11-26	GO:0009561	megagametogenesis	The process whose specific outcome is the progression of the embryo sac over time, from its formation as the megaspore to the mature structure. The process begins when three of the four haploid megaspores disintegrate, and the fourth undergoes mitosis giving rise to a binucleate syncytial embryo sac. The two haploid nuclei migrate to the opposite poles of the embryo sac and then undergo two round…
Os02g0329300	Os02t0329300-01	Conserved hypothetical protein		RAP2018-11-26	GO:0009524	phragmoplast	Fibrous structure (light microscope view) that arises between the daughter nuclei at telophase and within which the initial partition (cell plate), dividing the mother cell in two (cytokinesis), is formed. Appears at first as a spindle connected to the two nuclei, but later spreads laterally in the form of a ring. Consists of microtubules.
Os02g0329300	Os02t0329300-01	Conserved hypothetical protein		RAP2018-11-26	GO:0051225	spindle assembly	The aggregation, arrangement and bonding together of a set of components to form the spindle, the array of microtubules and associated molecules that serves to move duplicated chromosomes apart.
Os02g0329300	Os02t0329300-01	Conserved hypothetical protein		RAP2018-11-26	GO:0055046	microgametogenesis	The process whose specific outcome is the progression of the pollen grain over time, from its formation as the microspore to the mature structure.
Os02g0329300	Os02t0329300-01	Conserved hypothetical protein		RAP2018-11-26	GO:0051011	microtubule minus-end binding	Interacting selectively and non-covalently with the minus end of a microtubule.
Os02g0329300	Os02t0329300-01	Conserved hypothetical protein		RAP2018-11-26	GO:0000226	microtubule cytoskeleton organization	A process that is carried out at the cellular level which results in the assembly, arrangement of constituent parts, or disassembly of cytoskeletal structures comprising microtubules and their associated proteins.
Os02g0329300	Os02t0329300-01	Conserved hypothetical protein		RAP2018-11-26	GO:0008017	microtubule binding	Interacting selectively and non-covalently with microtubules, filaments composed of tubulin monomers.
Os02g0329300	Os02t0329300-01	Conserved hypothetical protein		RAP2018-11-26	GO:1990498	mitotic spindle microtubule	Any microtubule that is part of a mitotic spindle; anchored at one spindle pole.
Os02g0329933	Os02t0329933-00	Similar to UDP-glycosyltransferase UGT99C4		RAP2018-11-26	GO:0016758	hexosyltransferase activity	Catalysis of the transfer of a hexosyl group from one compound (donor) to another (acceptor).
Os02g0329933	Os02t0329933-00	Similar to UDP-glycosyltransferase UGT99C4		RAP2018-11-26	GO:0008194	UDP-glycosyltransferase activity	Catalysis of the transfer of a glycosyl group from a UDP-sugar to a small hydrophobic molecule.
MQTL2.6	2	62.28	Sj02_15807823F	Sj02_16056120R	0.43	62.202	62.385	15.8078	16.0561	14
Os02g0468800	Os02t0468800-01	Pentatricopeptide repeat domain containing protein		RAP2018-11-26	GO:0009451	RNA modification	The covalent alteration of one or more nucleotides within an RNA molecule to produce an RNA molecule with a sequence that differs from that coded genetically.
Os02g0469300	Os02t0469300-02	Similar to OSIGBa0148D14.7 protein		RAP2018-11-26	GO:0031349	positive regulation of defense response	Any process that activates or increases the frequency, rate or extent of a defense response.
Os02g0469300	Os02t0469300-02	Similar to OSIGBa0148D14.7 protein		RAP2018-11-26	GO:0002833	positive regulation of response to biotic stimulus	Any process that activates or increases the frequency, rate, or extent of a response to biotic stimulus.
Os02g0469300	Os02t0469300-02	Similar to OSIGBa0148D14.7 protein		RAP2018-11-26	GO:0032103	positive regulation of response to external stimulus	Any process that activates, maintains or increases the rate of a response to an external stimulus.
Os02g0469300	Os02t0469300-02	Similar to OSIGBa0148D14.7 protein		RAP2018-11-26	GO:0050778	positive regulation of immune response	Any process that activates or increases the frequency, rate or extent of the immune response, the immunological reaction of an organism to an immunogenic stimulus.
Os02g0469600	Os02t0469600-01	Similar to Cysteine proteinase 1 precursor (EC 3.4.22.-)		RAP2018-11-26	GO:0051603	proteolysis involved in cellular protein catabolic process	The hydrolysis of a peptide bond or bonds within a protein as part of the chemical reactions and pathways resulting in the breakdown of a protein by individual cells.
Os02g0469600	Os02t0469600-01	Similar to Cysteine proteinase 1 precursor (EC 3.4.22.-)		RAP2018-11-26	GO:0008234	cysteine-type peptidase activity	Catalysis of the hydrolysis of peptide bonds in a polypeptide chain by a mechanism in which the sulfhydryl group of a cysteine residue at the active center acts as a nucleophile.
Os02g0469600	Os02t0469600-01	Similar to Cysteine proteinase 1 precursor (EC 3.4.22.-)		RAP2018-11-26	GO:0005764	lysosome	A small lytic vacuole that has cell cycle-independent morphology and is found in most animal cells and that contains a variety of hydrolases, most of which have their maximal activities in the pH range 5-6. The contained enzymes display latency if properly isolated. About 40 different lysosomal hydrolases are known and lysosomes have a great variety of morphologies and functions.
Os02g0470400	Os02t0470400-00	Similar to predicted protein		RAP2018-11-26	GO:0019898	extrinsic component of membrane	The component of a membrane consisting of gene products and protein complexes that are loosely bound to one of its surfaces, but not integrated into the hydrophobic region.
Os02g0470400	Os02t0470400-00	Similar to predicted protein		RAP2018-11-26	GO:0045053	protein retention in Golgi apparatus	The retention of proteins within the Golgi apparatus. Golgi-localized carbohydrate-modifying enzymes have a short N-terminal domain that faces the cytosol, a single transmembrane alpha helix, and a large C-terminal domain that faces the Golgi lumen and that contains the catalytic site. How the membrane-spanning alpha helix in a Golgi enzyme causes its localization and prevents its movement to the…
Os02g0470400	Os02t0470400-00	Similar to predicted protein		RAP2018-11-26	GO:0005623	obsolete cell	OBSOLETE. The basic structural and functional unit of all organisms. Includes the plasma membrane and any external encapsulating structures such as the cell wall and cell envelope.
MQTL2.8	2	83.51	Sj02_21146226F	Dj02_21461962R	0.03	83.415	83.713	21.1462	21.462	14
Os02g0565100	Os02t0565100-01	Nucleoside diphosphate kinase, core domain containing protein		RAP2018-11-26	GO:0006183	GTP biosynthetic process	The chemical reactions and pathways resulting in the formation of GTP, guanosine triphosphate.
Os02g0565100	Os02t0565100-01	Nucleoside diphosphate kinase, core domain containing protein		RAP2018-11-26	GO:0006228	UTP biosynthetic process	The chemical reactions and pathways resulting in the formation of UTP, uridine (5'-)triphosphate.
Os02g0565100	Os02t0565100-01	Nucleoside diphosphate kinase, core domain containing protein		RAP2018-11-26	GO:0004550	nucleoside diphosphate kinase activity	Catalysis of the reaction: ATP + nucleoside diphosphate = ADP + nucleoside triphosphate.
Os02g0565100	Os02t0565100-01	Nucleoside diphosphate kinase, core domain containing protein		RAP2018-11-26	GO:0006165	nucleoside diphosphate phosphorylation	The process of introducing a phosphate group into a nucleoside diphosphate to produce a nucleoside triphosphate.

## Sheet: Sheet3
QTL name	chr	Position	marker left	marker right	CI(95%)	left position	right position	genomic left	genomic right	no of candidate qtls
MQTL3.1	3	30.91	Sj03_07607092R	Dj03_08259469F	1.22	30.907	30.934	7.60709	8.25947	7
Gene stable ID	Transcript stable ID	Gene description	Gene name	Source (gene)	GO term accession	GO term name	GO term definition
Os03g0243800	Os03t0243800-00	Nicotinamide N-methyltransferase, putative domain containing protein		RAP2018-11-26	GO:0005737	cytoplasm	All of the contents of a cell excluding the plasma membrane and nucleus, but including other subcellular structures.
Os03g0243800	Os03t0243800-00	Nicotinamide N-methyltransferase, putative domain containing protein		RAP2018-11-26	GO:0018025	calmodulin-lysine N-methyltransferase activity	Catalysis of the reaction: S-adenosyl-L-methionine + calmodulin L-lysine = S-adenosyl-L-homocysteine + calmodulin N6-methyl-L-lysine.
Os03g0243800	Os03t0243800-00	Nicotinamide N-methyltransferase, putative domain containing protein		RAP2018-11-26	GO:0016740	transferase activity	Catalysis of the transfer of a group, e.g. a methyl group, glycosyl group, acyl group, phosphorus-containing, or other groups, from one compound (generally regarded as the donor) to another compound (generally regarded as the acceptor). Transferase is the systematic name for any enzyme of EC class 2.
Os03g0243800	Os03t0243800-00	Nicotinamide N-methyltransferase, putative domain containing protein		RAP2018-11-26	GO:0005634	nucleus	A membrane-bounded organelle of eukaryotic cells in which chromosomes are housed and replicated. In most cells, the nucleus contains all of the cell's chromosomes except the organellar chromosomes, and is the site of RNA synthesis and processing. In some species, or in specialized cell types, RNA metabolism or DNA replication may be absent.
Os03g0243800	Os03t0243800-00	Nicotinamide N-methyltransferase, putative domain containing protein		RAP2018-11-26	GO:0008168	methyltransferase activity	Catalysis of the transfer of a methyl group to an acceptor molecule.
Os03g0243800	Os03t0243800-00	Nicotinamide N-methyltransferase, putative domain containing protein		RAP2018-11-26	GO:0032259	methylation	The process in which a methyl group is covalently attached to a molecule.
Os03g0243800	Os03t0243800-00	Nicotinamide N-methyltransferase, putative domain containing protein		RAP2018-11-26	GO:0018022	peptidyl-lysine methylation	The methylation of peptidyl-lysine to form either the mono-, di- or trimethylated derivative.
Os03g0243900	Os03t0243900-01	Similar to Thaumatin-like protein		RAP2018-11-26	GO:0006952	defense response	Reactions, triggered in response to the presence of a foreign body or the occurrence of an injury, which result in restriction of damage to the organism attacked or prevention/recovery from the infection caused by the attack.
Os03g0243900	Os03t0243900-01	Similar to Thaumatin-like protein		RAP2018-11-26	GO:0005576	extracellular region	The space external to the outermost structure of a cell. For cells without external protective or external encapsulating structures this refers to space outside of the plasma membrane. This term covers the host cell environment outside an intracellular parasite.
Os03g0243950	Os03t0243950-00	Hypothetical gene		RAP2018-11-26
Os03g0244000	Os03t0244000-01	Heat shock protein DnaJ, cysteine-rich region domain containing protein		RAP2018-11-26	GO:0016021	integral component of membrane	The component of a membrane consisting of the gene products and protein complexes having at least some part of their peptide sequence embedded in the hydrophobic region of the membrane.
Os03g0244000	Os03t0244000-01	Heat shock protein DnaJ, cysteine-rich region domain containing protein		RAP2018-11-26	GO:0016020	membrane	A lipid bilayer along with all the proteins and protein complexes embedded in it an attached to it.
Os03g0244000	Os03t0244000-01	Heat shock protein DnaJ, cysteine-rich region domain containing protein		RAP2018-11-26	GO:0009507	chloroplast	A chlorophyll-containing plastid with thylakoids organized into grana and frets, or stroma thylakoids, and embedded in a stroma.
Os03g0244000	Os03t0244000-01	Heat shock protein DnaJ, cysteine-rich region domain containing protein		RAP2018-11-26	GO:0003756	protein disulfide isomerase activity	Catalysis of the rearrangement of both intrachain and interchain disulfide bonds in proteins.
Os03g0244000	Os03t0244000-01	Heat shock protein DnaJ, cysteine-rich region domain containing protein		RAP2018-11-26	GO:0010206	photosystem II repair	Proteolysis of the damaged D1 protein and re-assembly of a new D1 subunit in the photosystem II following photoinhibition.
Os03g0244600	Os03t0244600-01	Similar to AUX1-like protein	OsLAX2	RAP2018-11-26	GO:0003333	amino acid transmembrane transport	The process in which an amino acid is transported across a membrane.
Os03g0244600	Os03t0244600-01	Similar to AUX1-like protein	OsLAX2	RAP2018-11-26	GO:0015171	amino acid transmembrane transporter activity	Enables the transfer of amino acids from one side of a membrane to the other. Amino acids are organic molecules that contain an amino group and a carboxyl group.
Os03g0244600	Os03t0244600-01	Similar to AUX1-like protein	OsLAX2	RAP2018-11-26	GO:0005886	plasma membrane	The membrane surrounding a cell that separates the cell from its external environment. It consists of a phospholipid bilayer and associated proteins.
Os03g0244600	Os03t0244600-01	Similar to AUX1-like protein	OsLAX2	RAP2018-11-26	GO:0006865	amino acid transport	The directed movement of amino acids, organic acids containing one or more amino substituents, into, out of or within a cell, or between cells, by means of some agent such as a transporter or pore.
Os03g0244700	Os03t0244700-01	Armadillo-like helical domain containing protein		RAP2018-11-26	GO:0005515	protein binding	Interacting selectively and non-covalently with any protein or protein complex (a complex of two or more proteins that may include other nonprotein molecules).
Os03g0244950	Os03t0244950-00	Heat shock protein DnaJ, N-terminal domain containing protein		RAP2018-11-26	GO:0005783	endoplasmic reticulum	The irregular network of unit membranes, visible only by electron microscopy, that occurs in the cytoplasm of many eukaryotic cells. The membranes form a complex meshwork of tubular channels, which are often expanded into slitlike cavities called cisternae. The ER takes two forms, rough (or granular), with ribosomes adhering to the outer surface, and smooth (with no ribosomes attached).
Os03g0245100	Os03t0245100-03	NAD(P)-binding domain containing protein		RAP2018-11-26	GO:0008839	4-hydroxy-tetrahydrodipicolinate reductase	Catalysis of the reaction: (S)-2,3,4,5-tetrahydropyridine-2,6-dicarboxylate + NAD(P)+ + H2O = (2S,4S)-4-hydroxy-2,3,4,5-tetrahydrodipicolinate + NAD(P)H + H+.
Os03g0245100	Os03t0245100-03	NAD(P)-binding domain containing protein		RAP2018-11-26	GO:0009089	lysine biosynthetic process via diaminopimelate	The chemical reactions and pathways resulting in the formation of lysine, via the intermediate diaminopimelate.
Os03g0245100	Os03t0245100-03	NAD(P)-binding domain containing protein		RAP2018-11-26	GO:0070402	NADPH binding	Interacting selectively and non-covalently with the reduced form, NADPH, of nicotinamide-adenine dinucleotide phosphate, a coenzyme involved in many redox and biosynthetic reactions.
Os03g0245100	Os03t0245100-03	NAD(P)-binding domain containing protein		RAP2018-11-26	GO:0016491	oxidoreductase activity	Catalysis of an oxidation-reduction (redox) reaction, a reversible chemical reaction in which the oxidation state of an atom or atoms within a molecule is altered. One substrate acts as a hydrogen or electron donor and becomes oxidized, while the other acts as hydrogen or electron acceptor and becomes reduced.
Os03g0245100	Os03t0245100-03	NAD(P)-binding domain containing protein		RAP2018-11-26	GO:0008652	cellular amino acid biosynthetic process	The chemical reactions and pathways resulting in the formation of amino acids, organic acids containing one or more amino substituents.
Os03g0245100	Os03t0245100-03	NAD(P)-binding domain containing protein		RAP2018-11-26	GO:0009085	lysine biosynthetic process	The chemical reactions and pathways resulting in the formation of lysine, 2,6-diaminohexanoic acid.
Os03g0245100	Os03t0245100-03	NAD(P)-binding domain containing protein		RAP2018-11-26	GO:0019877	diaminopimelate biosynthetic process	The chemical reactions and pathways resulting in the formation of diaminopimelate, both as an intermediate in lysine biosynthesis and as a component (as meso-diaminopimelate) of the peptidoglycan of Gram-negative bacterial cell walls.
Os03g0245100	Os03t0245100-01	NAD(P)-binding domain containing protein		RAP2018-11-26	GO:0009570	chloroplast stroma	The space enclosed by the double membrane of a chloroplast but excluding the thylakoid space. It contains DNA, ribosomes and some temporary products of photosynthesis.
Os03g0245100	Os03t0245100-01	NAD(P)-binding domain containing protein		RAP2018-11-26	GO:0009536	plastid	Any member of a family of organelles found in the cytoplasm of plants and some protists, which are membrane-bounded and contain DNA. Plant plastids develop from a common type, the proplastid.
Os03g0245700	Os03t0245700-03	Thiolase-like, subgroup domain containing protein		RAP2018-11-26	GO:0016747	acyltransferase activity, transferring groups other than amino-acyl groups	Catalysis of the transfer of an acyl group, other than amino-acyl, from one compound (donor) to another (acceptor).
Os03g0245700	Os03t0245700-03	Thiolase-like, subgroup domain containing protein		RAP2018-11-26	GO:0006633	fatty acid biosynthetic process	The chemical reactions and pathways resulting in the formation of a fatty acid, any of the aliphatic monocarboxylic acids that can be liberated by hydrolysis from naturally occurring fats and oils. Fatty acids are predominantly straight-chain acids of 4 to 24 carbon atoms, which may be saturated or unsaturated; branched fatty acids and hydroxy fatty acids also occur, and very long chain acids of …
Os03g0245700	Os03t0245700-03	Thiolase-like, subgroup domain containing protein		RAP2018-11-26	GO:0016746	acyltransferase activity	Catalysis of the transfer of an acyl group from one compound (donor) to another (acceptor).
Os03g0245700	Os03t0245700-02	Thiolase-like, subgroup domain containing protein		RAP2018-11-26	GO:0022626	cytosolic ribosome	A ribosome located in the cytosol.
Os03g0245700	Os03t0245700-02	Thiolase-like, subgroup domain containing protein		RAP2018-11-26	GO:0009409	response to cold	Any process that results in a change in state or activity of a cell or an organism (in terms of movement, secretion, enzyme production, gene expression, etc.) as a result of a cold stimulus, a temperature stimulus below the optimal temperature for that organism.
Os03g0245700	Os03t0245700-02	Thiolase-like, subgroup domain containing protein		RAP2018-11-26	GO:0009922	fatty acid elongase activity	Catalysis of the reaction: fatty acid (C-16 or longer) + 2-C = fatty acid (C-16 or longer + 2-C).
Os03g0245700	Os03t0245700-02	Thiolase-like, subgroup domain containing protein		RAP2018-11-26	GO:0010025	wax biosynthetic process	The chemical reactions and pathways resulting in the formation of wax, which includes C16 and C18 fatty acids.
Os03g0245700	Os03t0245700-02	Thiolase-like, subgroup domain containing protein		RAP2018-11-26	GO:0009416	response to light stimulus	Any process that results in a change in state or activity of a cell or an organism (in terms of movement, secretion, enzyme production, gene expression, etc.) as a result of a light stimulus, electromagnetic radiation of wavelengths classified as infrared, visible or ultraviolet light.
Os03g0245800	Os03t0245800-02	Similar to Heat shock protein 26	OsHSP26	RAP2018-11-26	GO:0009408	response to heat	Any process that results in a change in state or activity of a cell or an organism (in terms of movement, secretion, enzyme production, gene expression, etc.) as a result of a heat stimulus, a temperature stimulus above the optimal temperature for that organism.
Os03g0246100	Os03t0246100-01	Glycoside hydrolase, family 17 protein		RAP2018-11-26	GO:0046658	anchored component of plasma membrane	The component of the plasma membrane consisting of the gene products that are tethered to the membrane only by a covalently attached anchor, such as a lipid group, that is embedded in the membrane. Gene products with peptide sequences that are embedded in the membrane are excluded from this grouping.
Os03g0246100	Os03t0246100-01	Glycoside hydrolase, family 17 protein		RAP2018-11-26	GO:0005975	carbohydrate metabolic process	The chemical reactions and pathways involving carbohydrates, any of a group of organic compounds based of the general formula Cx(H2O)y. Includes the formation of carbohydrate derivatives by the addition of a carbohydrate residue to another molecule.
Os03g0246100	Os03t0246100-01	Glycoside hydrolase, family 17 protein		RAP2018-11-26	GO:0004553	hydrolase activity, hydrolyzing O-glycosyl compounds	Catalysis of the hydrolysis of any O-glycosyl bond.
Os03g0246100	Os03t0246100-01	Glycoside hydrolase, family 17 protein		RAP2018-11-26	GO:0016787	hydrolase activity	Catalysis of the hydrolysis of various bonds, e.g. C-O, C-N, C-C, phosphoric anhydride bonds, etc. Hydrolase is the systematic name for any enzyme of EC class 3.
Os03g0246100	Os03t0246100-01	Glycoside hydrolase, family 17 protein		RAP2018-11-26	GO:0016798	hydrolase activity, acting on glycosyl bonds	Catalysis of the hydrolysis of any glycosyl bond.
Os03g0246100	Os03t0246100-01	Glycoside hydrolase, family 17 protein		RAP2018-11-26	GO:0008152	metabolic process	The chemical reactions and pathways, including anabolism and catabolism, by which living organisms transform chemical substances. Metabolic processes typically transform small molecules, but also include macromolecular processes such as DNA repair and replication, and protein synthesis and degradation.
Os03g0246800	Os03t0246800-01	Similar to Guanine nucleotide-exchange protein GEP2		RAP2018-11-26	GO:0032012	regulation of ARF protein signal transduction	Any process that modulates the frequency, rate or extent of ARF protein signal transduction.
Os03g0246800	Os03t0246800-01	Similar to Guanine nucleotide-exchange protein GEP2		RAP2018-11-26	GO:0005085	guanyl-nucleotide exchange factor activity	Stimulates the exchange of GDP to GTP on a signaling GTPase, changing its conformation to its active form. Guanine nucleotide exchange factors (GEFs) act by stimulating the release of guanosine diphosphate (GDP) to allow binding of guanosine triphosphate (GTP), which is more abundant in the cell under normal cellular physiological conditions.
Os03g0246800	Os03t0246800-01	Similar to Guanine nucleotide-exchange protein GEP2		RAP2018-11-26	GO:0005086	GO_0005086	Go 0005086
Os03g0246800	Os03t0246800-01	Similar to Guanine nucleotide-exchange protein GEP2		RAP2018-11-26	GO:0005829	cytosol	The part of the cytoplasm that does not contain organelles but which does contain other particulate matter, such as protein complexes.
Os03g0246800	Os03t0246800-01	Similar to Guanine nucleotide-exchange protein GEP2		RAP2018-11-26	GO:0050790	regulation of catalytic activity	Any process that modulates the activity of an enzyme.
Os03g0246800	Os03t0246800-01	Similar to Guanine nucleotide-exchange protein GEP2		RAP2018-11-26	GO:0015031	protein transport	The directed movement of proteins into, out of or within a cell, or between cells, by means of some agent such as a transporter or pore.
Os03g0246800	Os03t0246800-01	Similar to Guanine nucleotide-exchange protein GEP2		RAP2018-11-26	GO:0005802	trans-Golgi network	The network of interconnected tubular and cisternal structures located within the Golgi apparatus on the side distal to the endoplasmic reticulum, from which secretory vesicles emerge. The trans-Golgi network is important in the later stages of protein secretion where it is thought to play a key role in the sorting and targeting of secreted proteins to the correct destination.
Os03g0246800	Os03t0246800-02	Similar to Guanine nucleotide-exchange protein GEP2		RAP2018-11-26	GO:0016192	vesicle-mediated transport	A cellular transport process in which transported substances are moved in membrane-bounded vesicles; transported substances are enclosed in the vesicle lumen or located in the vesicle membrane. The process begins with a step that directs a substance to the forming vesicle, and includes vesicle budding and coating. Vesicles are then targeted to, and fuse with, an acceptor membrane.
Os03g0246900	Os03t0246900-00	Similar to LOB domain protein 16		RAP2018-11-26	GO:0045893	positive regulation of transcription, DNA-templated	Any process that activates or increases the frequency, rate or extent of cellular DNA-templated transcription.
Os03g0246900	Os03t0246900-00	Similar to LOB domain protein 16		RAP2018-11-26	GO:0009755	hormone-mediated signaling pathway	A series of molecular signals mediated by the detection of a hormone.
Os03g0247000	Os03t0247000-01	Clp, N-terminal domain containing protein	OsClpT	RAP2018-11-26	GO:0019538	protein metabolic process	The chemical reactions and pathways involving a protein. Includes protein modification.
Os03g0248000	Os03t0248000-03	Autophagy protein 9 domain containing protein	OsATG9a	RAP2018-11-26	GO:0006914	autophagy	The cellular catabolic process in which cells digest parts of their own cytoplasm; allows for both recycling of macromolecular constituents under conditions of cellular stress and remodeling the intracellular structure for cell differentiation.
Os03g0248000	Os03t0248000-03	Autophagy protein 9 domain containing protein	OsATG9a	RAP2018-11-26	GO:0005794	Golgi apparatus	A membrane-bound cytoplasmic organelle of the endomembrane system that further processes the core oligosaccharides (e.g. N-glycans) added to proteins in the endoplasmic reticulum and packages them into membrane-bound vesicles. The Golgi apparatus operates at the intersection of the secretory, lysosomal, and endocytic pathways.
Os03g0248000	Os03t0248000-03	Autophagy protein 9 domain containing protein	OsATG9a	RAP2018-11-26	GO:0030659	cytoplasmic vesicle membrane	The lipid bilayer surrounding a cytoplasmic vesicle.
Os03g0248000	Os03t0248000-03	Autophagy protein 9 domain containing protein	OsATG9a	RAP2018-11-26	GO:0031410	cytoplasmic vesicle	A vesicle found in the cytoplasm of a cell.
Os03g0248000	Os03t0248000-02	Autophagy protein 9 domain containing protein	OsATG9a	RAP2018-11-26	GO:0000045	autophagosome assembly	The formation of a double membrane-bounded structure, the autophagosome, that occurs when a specialized membrane sac, called the isolation membrane, starts to enclose a portion of the cytoplasm.
Os03g0248000	Os03t0248000-02	Autophagy protein 9 domain containing protein	OsATG9a	RAP2018-11-26	GO:0000422	autophagy of mitochondrion	The autophagic process in which mitochondria are delivered to a type of vacuole and degraded in response to changing cellular conditions.
Os03g0248000	Os03t0248000-02	Autophagy protein 9 domain containing protein	OsATG9a	RAP2018-11-26	GO:0044805	late nucleophagy	A type of nucleophagy, distinct from piecemeal microautophagy of the nucleus (PNM) where the nuclear material is delivered to the vacuole/lysosome for breakdown and recycling later than observed for PNM.
Os03g0248000	Os03t0248000-02	Autophagy protein 9 domain containing protein	OsATG9a	RAP2018-11-26	GO:0005776	autophagosome	A double-membrane-bounded compartment that engulfs endogenous cellular material as well as invading microorganisms to target them to the lytic vacuole/lysosome for degradation as part of macroautophagy.
Os03g0248000	Os03t0248000-02	Autophagy protein 9 domain containing protein	OsATG9a	RAP2018-11-26	GO:0034497	protein localization to phagophore assembly site	Any process in which a protein is transported to, or maintained at, the phagophore assembly site (PAS).
Os03g0248000	Os03t0248000-02	Autophagy protein 9 domain containing protein	OsATG9a	RAP2018-11-26	GO:0000407	phagophore assembly site	Punctate structures proximal to the endoplasmic reticulum which are the sites where the Atg machinery assembles upon autophagy induction.
Os03g0248200	Os03t0248200-01	Similar to Cytochrome P450 family protein, expressed		RAP2018-11-26	GO:0016705	oxidoreductase activity, acting on paired donors, with incorporation or reduction of molecular oxygen	Catalysis of an oxidation-reduction (redox) reaction in which hydrogen or electrons are transferred from each of two donors, and molecular oxygen is reduced or incorporated into a donor.
Os03g0248200	Os03t0248200-01	Similar to Cytochrome P450 family protein, expressed		RAP2018-11-26	GO:0016709	oxidoreductase activity, acting on paired donors, with incorporation or reduction of molecular oxygen, NAD(P)H as one donor, and incorporation of one atom of oxygen	Catalysis of an oxidation-reduction (redox) reaction in which hydrogen or electrons are transferred from NADH or NADPH and one other donor, and one atom of oxygen is incorporated into one donor.
Os03g0248200	Os03t0248200-01	Similar to Cytochrome P450 family protein, expressed		RAP2018-11-26	GO:0004497	monooxygenase activity	Catalysis of the incorporation of one atom from molecular oxygen into a compound and the reduction of the other atom of oxygen to water.
Os03g0248200	Os03t0248200-01	Similar to Cytochrome P450 family protein, expressed		RAP2018-11-26	GO:0005506	iron ion binding	Interacting selectively and non-covalently with iron (Fe) ions.
Os03g0248200	Os03t0248200-01	Similar to Cytochrome P450 family protein, expressed		RAP2018-11-26	GO:0020037	heme binding	Interacting selectively and non-covalently with heme, any compound of iron complexed in a porphyrin (tetrapyrrole) ring.
Os03g0248200	Os03t0248200-01	Similar to Cytochrome P450 family protein, expressed		RAP2018-11-26	GO:0046872	metal ion binding	Interacting selectively and non-covalently with any metal ion.
Os03g0248250	Os03t0248250-00	Hypothetical conserved gene		RAP2018-11-26	GO:0008725	DNA-3-methyladenine glycosylase activity	Catalysis of the reaction: DNA containing 3-methyladenine + H2O = DNA with abasic site + 3-methyladenine. This reaction is the hydrolysis of DNA by cleavage of the N-C1' glycosidic bond between the damaged DNA 3-methyladenine and the deoxyribose sugar to remove the 3-methyladenine, leaving an abasic site.
Os03g0248250	Os03t0248250-00	Hypothetical conserved gene		RAP2018-11-26	GO:0032131	alkylated DNA binding	Interacting selectively and non-covalently with alkylated residues in DNA.
Os03g0248250	Os03t0248250-00	Hypothetical conserved gene		RAP2018-11-26	GO:0032993	protein-DNA complex	A macromolecular complex containing both protein and DNA molecules.
Os03g0248250	Os03t0248250-00	Hypothetical conserved gene		RAP2018-11-26	GO:0043916	DNA-7-methylguanine glycosylase activity	Catalysis of the reaction: DNA containing 7-methylguanine + H2O = DNA with abasic site + 7-methylguanine. This reaction is the hydrolysis of DNA by cleavage of the N-C1' glycosidic bond between the damaged DNA 7-methylguanine and the deoxyribose sugar to remove the 7-methylguanine, leaving an abasic site.
Os03g0248250	Os03t0248250-00	Hypothetical conserved gene		RAP2018-11-26	GO:0006307	DNA dealkylation involved in DNA repair	The repair of alkylation damage, e.g. the removal of the alkyl group at the O6-position of guanine by O6-alkylguanine-DNA alkyltransferase (AGT).
Os03g0248250	Os03t0248250-00	Hypothetical conserved gene		RAP2018-11-26	GO:0006285	base-excision repair, AP site formation	The formation of an AP site, a deoxyribose sugar with a missing base, by DNA glycosylase which recognizes an altered base in DNA and catalyzes its hydrolytic removal. This sugar phosphate is the substrate recognized by the AP endonuclease, which cuts the DNA phosphodiester backbone at the 5' side of the altered site to leave a gap which is subsequently repaired.
Os03g0248600	Os03t0248600-02	Similar to Enolase 2 (EC 4.2.1.11) (2-phosphoglycerate dehydratase 2) (2-phospho- D-glycerate hydro-lyase 2)	OsEno2	RAP2018-11-26	GO:0000015	phosphopyruvate hydratase complex	A multimeric enzyme complex, usually a dimer or an octamer, that catalyzes the conversion of 2-phospho-D-glycerate to phosphoenolpyruvate and water.
Os03g0248600	Os03t0248600-02	Similar to Enolase 2 (EC 4.2.1.11) (2-phosphoglycerate dehydratase 2) (2-phospho- D-glycerate hydro-lyase 2)	OsEno2	RAP2018-11-26	GO:0006096	glycolytic process	The chemical reactions and pathways resulting in the breakdown of a carbohydrate into pyruvate, with the concomitant production of a small amount of ATP and the reduction of NAD(P) to NAD(P)H. Glycolysis begins with the metabolism of a carbohydrate to generate products that can enter the pathway and ends with the production of pyruvate. Pyruvate may be converted to acetyl-coenzyme A, ethanol, lac…
Os03g0248600	Os03t0248600-02	Similar to Enolase 2 (EC 4.2.1.11) (2-phosphoglycerate dehydratase 2) (2-phospho- D-glycerate hydro-lyase 2)	OsEno2	RAP2018-11-26	GO:0000287	magnesium ion binding	Interacting selectively and non-covalently with magnesium (Mg) ions.
Os03g0248600	Os03t0248600-02	Similar to Enolase 2 (EC 4.2.1.11) (2-phosphoglycerate dehydratase 2) (2-phospho- D-glycerate hydro-lyase 2)	OsEno2	RAP2018-11-26	GO:0004634	phosphopyruvate hydratase activity	Catalysis of the reaction: 2-phospho-D-glycerate = phosphoenolpyruvate + H2O.
Os03g0248600	Os03t0248600-02	Similar to Enolase 2 (EC 4.2.1.11) (2-phosphoglycerate dehydratase 2) (2-phospho- D-glycerate hydro-lyase 2)	OsEno2	RAP2018-11-26	GO:0016829	lyase activity	Catalysis of the cleavage of C-C, C-O, C-N and other bonds by other means than by hydrolysis or oxidation, or conversely adding a group to a double bond. They differ from other enzymes in that two substrates are involved in one reaction direction, but only one in the other direction. When acting on the single substrate, a molecule is eliminated and this generates either a new double bond or a new…
Os03g0249200	Os03t0249200-01	Class I peptide chain release factor domain containing protein		RAP2018-11-26	GO:0003747	translation release factor activity	Involved in catalyzing the release of a nascent polypeptide chain from a ribosome.
Os03g0249200	Os03t0249200-01	Class I peptide chain release factor domain containing protein		RAP2018-11-26	GO:0006415	translational termination	The process resulting in the release of a polypeptide chain from the ribosome, usually in response to a termination codon (UAA, UAG, or UGA in the universal genetic code).
Os03g0249300	Os03t0249300-01	Nucleotide-sensitive chloride conductance regulator family protein		RAP2018-11-26	GO:0000387	spliceosomal snRNP assembly	The aggregation, arrangement and bonding together of one or more snRNA and multiple protein components to form a ribonucleoprotein complex that is involved in formation of the spliceosome.
Os03g0249300	Os03t0249300-01	Nucleotide-sensitive chloride conductance regulator family protein		RAP2018-11-26	GO:0006821	chloride transport	The directed movement of chloride into, out of or within a cell, or between cells, by means of some agent such as a transporter or pore.
Os03g0249300	Os03t0249300-01	Nucleotide-sensitive chloride conductance regulator family protein		RAP2018-11-26	GO:0034715	pICln-Sm protein complex	A protein complex that contains pICln (CLNS1A) and several Sm proteins, including SmD1, SmD2, SmE, SmF, and SmG.
Os03g0249300	Os03t0249300-01	Nucleotide-sensitive chloride conductance regulator family protein		RAP2018-11-26	GO:0034709	methylosome	A large (20 S) protein complex that possesses protein arginine methyltransferase activity and modifies specific arginines to dimethylarginines in the arginine- and glycine-rich domains of several spliceosomal Sm proteins, thereby targeting these proteins to the survival of motor neurons (SMN) complex for assembly into small nuclear ribonucleoprotein (snRNP) core particles. Proteins found in the m…
Os03g0249300	Os03t0249300-01	Nucleotide-sensitive chloride conductance regulator family protein		RAP2018-11-26	GO:0006884	cell volume homeostasis	Any process involved in maintaining the steady state of a cell's volume. The cell's volume refers to the three-dimensional space occupied by a cell.
Os03g0249300	Os03t0249300-01	Nucleotide-sensitive chloride conductance regulator family protein		RAP2018-11-26	GO:0005681	spliceosomal complex	Any of a series of ribonucleoprotein complexes that contain snRNA(s) and small nuclear ribonucleoproteins (snRNPs), and are formed sequentially during the spliceosomal splicing of one or more substrate RNAs, and which also contain the RNA substrate(s) from the initial target RNAs of splicing, the splicing intermediate RNA(s), to the final RNA products. During cis-splicing, the initial target RNA …
Os03g0249300	Os03t0249300-01	Nucleotide-sensitive chloride conductance regulator family protein		RAP2018-11-26	GO:0045292	mRNA cis splicing, via spliceosome	The joining together, after removal of an intervening sequence composed of one or more introns, of two segments of the same RNA molecule via spliceosomal catalysis to produce an mRNA composed only of exon sequences that all came from the same primary transcript.
Os03g0249300	Os03t0249300-01	Nucleotide-sensitive chloride conductance regulator family protein		RAP2018-11-26	GO:0009987	cellular process	Any process that is carried out at the cellular level, but not necessarily restricted to a single cell. For example, cell communication occurs among more than one cell, but occurs at the cellular level.
Os03g0249400	Os03t0249400-01	Similar to 40S ribosomal protein S20 (S22) (Fragment)		RAP2018-11-26	GO:0003735	structural constituent of ribosome	The action of a molecule that contributes to the structural integrity of the ribosome.
Os03g0249400	Os03t0249400-01	Similar to 40S ribosomal protein S20 (S22) (Fragment)		RAP2018-11-26	GO:0022627	cytosolic small ribosomal subunit	The small subunit of a ribosome located in the cytosol.
Os03g0249400	Os03t0249400-01	Similar to 40S ribosomal protein S20 (S22) (Fragment)		RAP2018-11-26	GO:0006412	translation	The cellular metabolic process in which a protein is formed, using the sequence of a mature mRNA or circRNA molecule to specify the sequence of amino acids in a polypeptide chain. Translation is mediated by the ribosome, and begins with the formation of a ternary complex between aminoacylated initiator methionine tRNA, GTP, and initiation factor 2, which subsequently associates with the small sub…
Os03g0249400	Os03t0249400-01	Similar to 40S ribosomal protein S20 (S22) (Fragment)		RAP2018-11-26	GO:0005840	ribosome	An intracellular organelle, about 200 A in diameter, consisting of RNA and protein. It is the site of protein biosynthesis resulting from translation of messenger RNA (mRNA). It consists of two subunits, one large and one small, each containing only protein and RNA. Both the ribosome and its subunits are characterized by their sedimentation coefficients, expressed in Svedberg units (symbol: S). H…
Os03g0249400	Os03t0249400-01	Similar to 40S ribosomal protein S20 (S22) (Fragment)		RAP2018-11-26	GO:0015935	small ribosomal subunit	The smaller of the two subunits of a ribosome.
Os03g0249500	Os03t0249500-01	Similar to Nucleotide sugar epimerase-like protein (UDP-D-glucuronate 4- epimerase) (EC 5.1.3.6)	OsUGlcAE1	RAP2018-11-26	GO:0050662	obsolete coenzyme binding	OBSOLETE. Interacting selectively and non-covalently with a coenzyme, any of various nonprotein organic cofactors that are required, in addition to an enzyme and a substrate, for an enzymatic reaction to proceed.
Os03g0249500	Os03t0249500-01	Similar to Nucleotide sugar epimerase-like protein (UDP-D-glucuronate 4- epimerase) (EC 5.1.3.6)	OsUGlcAE1	RAP2018-11-26	GO:0003824	catalytic activity	Catalysis of a biochemical reaction at physiological temperatures. In biologically catalyzed reactions, the reactants are known as substrates, and the catalysts are naturally occurring macromolecular substances known as enzymes. Enzymes possess specific binding sites for substrates, and are usually composed wholly or largely of protein, but RNA that has catalytic activity (ribozyme) is often also…
Os03g0250400	Os03t0250400-01	Plant lipid transfer protein/seed storage/trypsin-alpha amylase inhibitor domain containing protein		RAP2018-11-26	GO:0008233	peptidase activity	Catalysis of the hydrolysis of a peptide bond. A peptide bond is a covalent bond formed when the carbon atom from the carboxyl group of one amino acid shares electrons with the nitrogen atom from the amino group of a second amino acid.
Os03g0251350	Os03t0251350-00	Histone-fold domain containing protein	OSHAP5C	RAP2018-11-26	GO:0046982	protein heterodimerization activity	Interacting selectively and non-covalently with a nonidentical protein to form a heterodimer.
Os03g0251350	Os03t0251350-00	Histone-fold domain containing protein	OSHAP5C	RAP2018-11-26	GO:0003677	DNA binding	Any molecular function by which a gene product interacts selectively and non-covalently with DNA (deoxyribonucleic acid).
Os03g0251350	Os03t0251350-00	Histone-fold domain containing protein	OSHAP5C	RAP2018-11-26	GO:0001228	DNA-binding transcription activator activity, RNA polymerase II-specific	A DNA-binding transcription factor activity that activates or increases transcription of specific gene sets transcribed by RNA polymerase II.
Os03g0251350	Os03t0251350-00	Histone-fold domain containing protein	OSHAP5C	RAP2018-11-26	GO:0009908	flower development	The process whose specific outcome is the progression of the flower over time, from its formation to the mature structure. The flower is the reproductive structure in a plant, and its development begins with the transition of the vegetative or inflorescence meristem into a floral meristem.
Os03g0251350	Os03t0251350-00	Histone-fold domain containing protein	OSHAP5C	RAP2018-11-26	GO:0048579	negative regulation of long-day photoperiodism, flowering	Any process that stops, prevents or reduces long-day photoperiodism, where the response associated with the photoperiodism is flowering. Flowering is defined by the switch from the vegetative to the reproductive phase.
Os03g0251350	Os03t0251350-00	Histone-fold domain containing protein	OSHAP5C	RAP2018-11-26	GO:0006355	regulation of transcription, DNA-templated	Any process that modulates the frequency, rate or extent of cellular DNA-templated transcription.
Os03g0251350	Os03t0251350-00	Histone-fold domain containing protein	OSHAP5C	RAP2018-11-26	GO:0045944	positive regulation of transcription by RNA polymerase II	Any process that activates or increases the frequency, rate or extent of transcription from an RNA polymerase II promoter.
Os03g0251500	Os03t0251500-01	Similar to T-cell immune regulator 1 transcript variant 3 (Fragment)		RAP2018-11-26	GO:0046961	proton-transporting ATPase activity, rotational mechanism	Enables the transfer of protons from one side of a membrane to the other according to the reaction: ATP + H2O + H+(in) = ADP + phosphate + H+(out), by a rotational mechanism.
Os03g0251500	Os03t0251500-01	Similar to T-cell immune regulator 1 transcript variant 3 (Fragment)		RAP2018-11-26	GO:0016471	vacuolar proton-transporting V-type ATPase complex	A proton-transporting two-sector ATPase complex found in the vacuolar membrane, where it acts as a proton pump to mediate acidification of the vacuolar lumen.
Os03g0251500	Os03t0251500-01	Similar to T-cell immune regulator 1 transcript variant 3 (Fragment)		RAP2018-11-26	GO:0033179	proton-transporting V-type ATPase, V0 domain	A protein complex that forms part of a proton-transporting V-type ATPase and mediates proton transport across a membrane. The V0 complex consists of at least four different subunits (a,c,d and e); six or more c subunits form a proton-binding rotor ring.
Os03g0251500	Os03t0251500-01	Similar to T-cell immune regulator 1 transcript variant 3 (Fragment)		RAP2018-11-26	GO:0000220	vacuolar proton-transporting V-type ATPase, V0 domain	The V0 domain of a proton-transporting V-type ATPase found in the vacuolar membrane.
Os03g0251500	Os03t0251500-01	Similar to T-cell immune regulator 1 transcript variant 3 (Fragment)		RAP2018-11-26	GO:1902600	proton transmembrane transport	The directed movement of a proton across a membrane.
Os03g0251500	Os03t0251500-01	Similar to T-cell immune regulator 1 transcript variant 3 (Fragment)		RAP2018-11-26	GO:0051117	ATPase binding	Interacting selectively and non-covalently with an ATPase, any enzyme that catalyzes the hydrolysis of ATP.
Os03g0251500	Os03t0251500-01	Similar to T-cell immune regulator 1 transcript variant 3 (Fragment)		RAP2018-11-26	GO:0015078	proton transmembrane transporter activity	Enables the transfer of a proton from one side of a membrane to the other.
Os03g0251500	Os03t0251500-01	Similar to T-cell immune regulator 1 transcript variant 3 (Fragment)		RAP2018-11-26	GO:0015991	GO_0015991	Go 0015991
Os03g0251500	Os03t0251500-01	Similar to T-cell immune regulator 1 transcript variant 3 (Fragment)		RAP2018-11-26	GO:0007035	vacuolar acidification	Any process that reduces the pH of the vacuole, measured by the concentration of the hydrogen ion.
Os03g0251500	Os03t0251500-01	Similar to T-cell immune regulator 1 transcript variant 3 (Fragment)		RAP2018-11-26	GO:0006811	ion transport	The directed movement of charged atoms or small charged molecules into, out of or within a cell, or between cells, by means of some agent such as a transporter or pore.
Os03g0251600	Os03t0251600-00	Similar to integral membrane single C2 domain protein	OsNTMC2T4.2	RAP2018-11-26	GO:0043231	intracellular membrane-bounded organelle	Organized structure of distinctive morphology and function, bounded by a single or double lipid bilayer membrane and occurring within the cell. Includes the nucleus, mitochondria, plastids, vacuoles, and vesicles. Excludes the plasma membrane.
Os03g0251600	Os03t0251600-00	Similar to integral membrane single C2 domain protein	OsNTMC2T4.2	RAP2018-11-26	GO:0008289	lipid binding	Interacting selectively and non-covalently with a lipid.
Os03g0251600	Os03t0251600-00	Similar to integral membrane single C2 domain protein	OsNTMC2T4.2	RAP2018-11-26	GO:0006869	lipid transport	The directed movement of lipids into, out of or within a cell, or between cells, by means of some agent such as a transporter or pore. Lipids are compounds soluble in an organic solvent but not, or sparingly, in an aqueous solvent.
Os03g0251600	Os03t0251600-00	Similar to integral membrane single C2 domain protein	OsNTMC2T4.2	RAP2018-11-26	GO:0012505	endomembrane system	A collection of membranous structures involved in transport within the cell. The main components of the endomembrane system are endoplasmic reticulum, Golgi bodies, vesicles, cell membrane and nuclear envelope. Members of the endomembrane system pass materials through each other or though the use of vesicles.
Os03g0251700	Os03t0251700-00	Similar to Protein kinase domain containing protein, expressed		RAP2018-11-26	GO:0004672	protein kinase activity	Catalysis of the phosphorylation of an amino acid residue in a protein, usually according to the reaction: a protein + ATP = a phosphoprotein + ADP.
Os03g0251700	Os03t0251700-00	Similar to Protein kinase domain containing protein, expressed		RAP2018-11-26	GO:0005524	ATP binding	Interacting selectively and non-covalently with ATP, adenosine 5'-triphosphate, a universally important coenzyme and enzyme regulator.
Os03g0251700	Os03t0251700-00	Similar to Protein kinase domain containing protein, expressed		RAP2018-11-26	GO:0006468	protein phosphorylation	The process of introducing a phosphate group on to a protein.
Os03g0251800	Os03t0251800-02	Conserved hypothetical protein		RAP2018-11-26	GO:0006367	transcription initiation from RNA polymerase II promoter	Any process involved in the assembly of the RNA polymerase II preinitiation complex (PIC) at an RNA polymerase II promoter region of a DNA template, resulting in the subsequent synthesis of RNA from that promoter. The initiation phase includes PIC assembly and the formation of the first few bonds in the RNA chain, including abortive initiation, which occurs when the first few nucleotides are repe…
Os03g0251800	Os03t0251800-02	Conserved hypothetical protein		RAP2018-11-26	GO:0032968	positive regulation of transcription elongation from RNA polymerase II promoter	Any process that activates or increases the frequency, rate or extent of transcription elongation, the extension of an RNA molecule after transcription initiation and promoter clearance by the addition of ribonucleotides, catalyzed by RNA polymerase II.
Os03g0251800	Os03t0251800-02	Conserved hypothetical protein		RAP2018-11-26	GO:0003743	translation initiation factor activity	Functions in the initiation of ribosome-mediated translation of mRNA into a polypeptide.
Os03g0251800	Os03t0251800-02	Conserved hypothetical protein		RAP2018-11-26	GO:0006413	translational initiation	The process preceding formation of the peptide bond between the first two amino acids of a protein. This includes the formation of a complex of the ribosome, mRNA or circRNA, and an initiation complex that contains the first aminoacyl-tRNA.
Os03g0251800	Os03t0251800-02	Conserved hypothetical protein		RAP2018-11-26	GO:0005674	transcription factor TFIIF complex	A general transcription initiation factor which in humans consists of a heterodimer of an alpha and a beta subunit. Helps recruit RNA polymerase II to the initiation complex and promotes translation elongation.
Os03g0251800	Os03t0251800-02	Conserved hypothetical protein		RAP2018-11-26	GO:0016251	RNA polymerase II general transcription initiation factor activity	A general transcription initiation factor activity that contributes to transcription start site selection and transcription initiation of genes transcribed by RNA polymerase II. The general transcription factors for RNA polymerase II include TFIIB, TFIID, TFIIE, TFIIF, TFIIH and TATA-binding protein (TBP). In most species, RNA polymerase II transcribes all messenger RNAs (mRNAs), most untranslate…
Os03g0251800	Os03t0251800-02	Conserved hypothetical protein		RAP2018-11-26	GO:0001096	TFIIF-class transcription factor complex binding	Interacting selectively and non-covalently with a general RNA polymerase II transcription factor belonging to the TFIIF complex, one of the factors involved in formation of the preinitiation complex (PIC) by RNA polymerase II.
Os03g0252800	Os03t0252800-01	Pyridoxal phosphate-dependent transferase, major region, subdomain 1 domain containing protein		RAP2018-11-26	GO:0009058	biosynthetic process	The chemical reactions and pathways resulting in the formation of substances; typically the energy-requiring part of metabolism in which simpler substances are transformed into more complex ones.
Os03g0252800	Os03t0252800-01	Pyridoxal phosphate-dependent transferase, major region, subdomain 1 domain containing protein		RAP2018-11-26	GO:0030170	pyridoxal phosphate binding	Interacting selectively and non-covalently with pyridoxal 5' phosphate, 3-hydroxy-5-(hydroxymethyl)-2-methyl4-pyridine carboxaldehyde 5' phosphate, the biologically active form of vitamin B6.
Os03g0252800	Os03t0252800-01	Pyridoxal phosphate-dependent transferase, major region, subdomain 1 domain containing protein		RAP2018-11-26	GO:0005789	endoplasmic reticulum membrane	The lipid bilayer surrounding the endoplasmic reticulum.
Os03g0252800	Os03t0252800-01	Pyridoxal phosphate-dependent transferase, major region, subdomain 1 domain containing protein		RAP2018-11-26	GO:0006665	sphingolipid metabolic process	The chemical reactions and pathways involving sphingolipids, any of a class of lipids containing the long-chain amine diol sphingosine or a closely related base (a sphingoid).
Os03g0252800	Os03t0252800-01	Pyridoxal phosphate-dependent transferase, major region, subdomain 1 domain containing protein		RAP2018-11-26	GO:0004758	serine C-palmitoyltransferase activity	Catalysis of the reaction: L-serine + H(+) + palmitoyl-CoA = 3-dehydrosphinganine + CO(2) + CoA.
Os03g0252800	Os03t0252800-01	Pyridoxal phosphate-dependent transferase, major region, subdomain 1 domain containing protein		RAP2018-11-26	GO:0006629	lipid metabolic process	The chemical reactions and pathways involving lipids, compounds soluble in an organic solvent but not, or sparingly, in an aqueous solvent. Includes fatty acids; neutral fats, other fatty-acid esters, and soaps; long-chain (fatty) alcohols and waxes; sphingoids and other long-chain bases; glycolipids, phospholipids and sphingolipids; and carotenes, polyprenols, sterols, terpenes and other isopren…
Os03g0252800	Os03t0252800-01	Pyridoxal phosphate-dependent transferase, major region, subdomain 1 domain containing protein		RAP2018-11-26	GO:0046513	ceramide biosynthetic process	The chemical reactions and pathways resulting in the formation of ceramides, any N-acylated sphingoid.
Os03g0252800	Os03t0252800-01	Pyridoxal phosphate-dependent transferase, major region, subdomain 1 domain containing protein		RAP2018-11-26	GO:0046512	sphingosine biosynthetic process	The chemical reactions and pathways resulting in the formation of sphingosine (sphing-4-enine), trans-D-erytho-2-amino-octadec-4-ene-1,3-diol, a long chain amino diol sphingoid base that occurs in most sphingolipids in animal tissues.
Os03g0252900	Os03t0252900-00	Similar to MYB-like transcription factor DIVARICATA		RAP2018-11-26	GO:0003700	DNA-binding transcription factor activity	A transcription regulator activity that modulates transcription of gene sets via selective and non-covalent binding to a specific double-stranded genomic DNA sequence (sometimes referred to as a motif) within a cis-regulatory region. Regulatory regions include promoters (proximal and distal) and enhancers. Genes are transcriptional units, and include bacterial operons.
Os03g0253100	Os03t0253100-01	Phosphomevalonate kinase, ERG8 domain containing protein		RAP2018-11-26	GO:0005777	peroxisome	A small organelle enclosed by a single membrane, and found in most eukaryotic cells. Contains peroxidases and other enzymes involved in a variety of metabolic processes including free radical detoxification, lipid catabolism and biosynthesis, and hydrogen peroxide metabolism.
Os03g0253100	Os03t0253100-01	Phosphomevalonate kinase, ERG8 domain containing protein		RAP2018-11-26	GO:0004631	phosphomevalonate kinase activity	Catalysis of the reaction: (R)-5-phosphomevalonate + ATP = (R)-5-diphosphomevalonate + ADP + H(+).
Os03g0253100	Os03t0253100-01	Phosphomevalonate kinase, ERG8 domain containing protein		RAP2018-11-26	GO:0019287	isopentenyl diphosphate biosynthetic process, mevalonate pathway	The chemical reactions and pathways resulting in the formation of isopentenyl diphosphate, via the intermediate mevalonate. This pathway converts acetate, in the form of acetyl-CoA, to isopentenyl diphosphate (IPP), the fundamental unit in isoprenoid biosynthesis, through a series of mevalonate intermediates.
Os03g0253100	Os03t0253100-01	Phosphomevalonate kinase, ERG8 domain containing protein		RAP2018-11-26	GO:0010142	farnesyl diphosphate biosynthetic process, mevalonate pathway	The pathway that converts acetate, in the form of acetyl-CoA, to farnesyl diphosphate (FPP) through a series of mevalonate intermediates. Farnesyl diphosphate is an important substrate for other essential pathways, such as biosynthesis of sterols.
Os03g0253100	Os03t0253100-01	Phosphomevalonate kinase, ERG8 domain containing protein		RAP2018-11-26	GO:0016301	kinase activity	Catalysis of the transfer of a phosphate group, usually from ATP, to a substrate molecule.
Os03g0253100	Os03t0253100-01	Phosphomevalonate kinase, ERG8 domain containing protein		RAP2018-11-26	GO:0016310	phosphorylation	The process of introducing a phosphate group into a molecule, usually with the formation of a phosphoric ester, a phosphoric anhydride or a phosphoric amide.
Os03g0253200	Os03t0253200-01	Similar to WAG1; kinase		RAP2018-11-26	GO:0004674	protein serine/threonine kinase activity	Catalysis of the reactions: ATP + protein serine = ADP + protein serine phosphate, and ATP + protein threonine = ADP + protein threonine phosphate.
Os03g0253500	Os03t0253500-00	D111/G-patch domain containing protein		RAP2018-11-26	GO:0003676	nucleic acid binding	Interacting selectively and non-covalently with any nucleic acid.
Os03g0253500	Os03t0253500-00	D111/G-patch domain containing protein		RAP2018-11-26	GO:0000398	mRNA splicing, via spliceosome	The joining together of exons from one or more primary transcripts of messenger RNA (mRNA) and the excision of intron sequences, via a spliceosomal mechanism, so that mRNA consisting only of the joined exons is produced.
Os03g0253800	Os03t0253800-03	Mitochondrial import inner membrane translocase, subunit Tim21 domain containing protein		RAP2018-11-26	GO:0030150	protein import into mitochondrial matrix	The import of proteins across the outer and inner mitochondrial membranes into the matrix. Unfolded proteins enter the mitochondrial matrix with a chaperone protein; the information required to target the precursor protein from the cytosol to the mitochondrial matrix is contained within its N-terminal matrix-targeting sequence. Translocation of precursors to the matrix occurs at the rare sites wh…
Os03g0253800	Os03t0253800-03	Mitochondrial import inner membrane translocase, subunit Tim21 domain containing protein		RAP2018-11-26	GO:0005744	TIM23 mitochondrial import inner membrane translocase complex	The protein transport machinery of the mitochondrial inner membrane that typically transports proteins that possess a matrix-targeting N-terminal presequence. The TIM23 complex contains three essential Tim proteins: Tim17 and Tim23 are thought to build a preprotein translocation channel while Tim44 interacts transiently with the matrix heat-shock protein Hsp70 to form an ATP-driven import motor.
Os03g0253800	Os03t0253800-03	Mitochondrial import inner membrane translocase, subunit Tim21 domain containing protein		RAP2018-11-26	GO:0005739	mitochondrion	A semiautonomous, self replicating organelle that occurs in varying numbers, shapes, and sizes in the cytoplasm of virtually all eukaryotic cells. It is notably the site of tissue respiration.
Os03g0253800	Os03t0253800-03	Mitochondrial import inner membrane translocase, subunit Tim21 domain containing protein		RAP2018-11-26	GO:0005743	mitochondrial inner membrane	The inner, i.e. lumen-facing, lipid bilayer of the mitochondrial envelope. It is highly folded to form cristae.
Os03g0253800	Os03t0253800-01	Mitochondrial import inner membrane translocase, subunit Tim21 domain containing protein		RAP2018-11-26	GO:0032981	mitochondrial respiratory chain complex I assembly	The aggregation, arrangement and bonding together of a set of components to form mitochondrial respiratory chain complex I.
Os03g0253800	Os03t0253800-01	Mitochondrial import inner membrane translocase, subunit Tim21 domain containing protein		RAP2018-11-26	GO:0033617	mitochondrial cytochrome c oxidase assembly	The aggregation, arrangement and bonding together of a set of components to form respiratory chain complex IV (also known as cytochrome c oxidase) in the mitochondrial inner membrane.
Os03g0253800	Os03t0253800-01	Mitochondrial import inner membrane translocase, subunit Tim21 domain containing protein		RAP2018-11-26	GO:0090351	seedling development	The process whose specific outcome is the progression of the seedling over time, beginning with seed germination and ending when the first adult leaves emerge.
Os03g0254000	Os03t0254000-01	NB-ARC domain containing protein		RAP2018-11-26	GO:0043531	ADP binding	Interacting selectively and non-covalently with ADP, adenosine 5'-diphosphate.
Os03g0254200	Os03t0254200-00	Similar to predicted protein		RAP2018-11-26	GO:0015173	aromatic amino acid transmembrane transporter activity	Enables the transfer of aromatic amino acids from one side of a membrane to the other. Aromatic amino acids have an aromatic ring.
Os03g0254200	Os03t0254200-00	Similar to predicted protein		RAP2018-11-26	GO:0005887	integral component of plasma membrane	The component of the plasma membrane consisting of the gene products and protein complexes having at least some part of their peptide sequence embedded in the hydrophobic region of the membrane.
Os03g0254400	Os03t0254400-01	Patatin-related phospholipase A, Modulation of longitudinal growth of vegetative tissues and seed	OspPLAIIIalpha	RAP2018-11-26	GO:0016042	lipid catabolic process	The chemical reactions and pathways resulting in the breakdown of lipids, compounds soluble in an organic solvent but not, or sparingly, in an aqueous solvent.
Os03g0254400	Os03t0254400-01	Patatin-related phospholipase A, Modulation of longitudinal growth of vegetative tissues and seed	OspPLAIIIalpha	RAP2018-11-26	GO:0016298	lipase activity	Catalysis of the hydrolysis of a lipid or phospholipid.
Os03g0254800	Os03t0254800-01	Similar to Chorismate synthase 1, chloroplast precursor (EC 4.2.3.5) (5- enolpyruvylshikimate-3-phosphate phospholyase 1)	CS	RAP2018-11-26	GO:0009073	aromatic amino acid family biosynthetic process	The chemical reactions and pathways resulting in the formation of aromatic amino acid family, amino acids with aromatic ring (phenylalanine, tyrosine, tryptophan).
Os03g0254800	Os03t0254800-01	Similar to Chorismate synthase 1, chloroplast precursor (EC 4.2.3.5) (5- enolpyruvylshikimate-3-phosphate phospholyase 1)	CS	RAP2018-11-26	GO:0010181	FMN binding	Interacting selectively and non-covalently with flavin mono nucleotide. Flavin mono nucleotide (FMN) is the coenzyme or the prosthetic group of various flavoprotein oxidoreductase enzymes.
Os03g0254800	Os03t0254800-01	Similar to Chorismate synthase 1, chloroplast precursor (EC 4.2.3.5) (5- enolpyruvylshikimate-3-phosphate phospholyase 1)	CS	RAP2018-11-26	GO:0005730	nucleolus	A small, dense body one or more of which are present in the nucleus of eukaryotic cells. It is rich in RNA and protein, is not bounded by a limiting membrane, and is not seen during mitosis. Its prime function is the transcription of the nucleolar DNA into 45S ribosomal-precursor RNA, the processing of this RNA into 5.8S, 18S, and 28S components of ribosomal RNA, and the association of these comp…
Os03g0254800	Os03t0254800-01	Similar to Chorismate synthase 1, chloroplast precursor (EC 4.2.3.5) (5- enolpyruvylshikimate-3-phosphate phospholyase 1)	CS	RAP2018-11-26	GO:0004107	chorismate synthase activity	Catalysis of the reaction: 5-O-(1-carboxyvinyl)-3-phosphoshikimate = chorismate + phosphate.
Os03g0254800	Os03t0254800-01	Similar to Chorismate synthase 1, chloroplast precursor (EC 4.2.3.5) (5- enolpyruvylshikimate-3-phosphate phospholyase 1)	CS	RAP2018-11-26	GO:0009423	chorismate biosynthetic process	The chemical reactions and pathways resulting in the formation of the unsymmetrical ether derived from phosphoenolpyruvate and 5-phosphoshikimic acid formed as an intermediate in the biosynthesis of aromatic amino acids and many other compounds.
Os03g0254900	Os03t0254900-01	Zinc finger, RING/FYVE/PHD-type domain containing protein		RAP2018-11-26	GO:0061630	ubiquitin protein ligase activity	Catalysis of the transfer of ubiquitin to a substrate protein via the reaction X-ubiquitin + S -> X + S-ubiquitin, where X is either an E2 or E3 enzyme, the X-ubiquitin linkage is a thioester bond, and the S-ubiquitin linkage is an amide bond: an isopeptide bond between the C-terminal glycine of ubiquitin and the epsilon-amino group of lysine residues in the substrate or, in the linear extension …
Os03g0254900	Os03t0254900-01	Zinc finger, RING/FYVE/PHD-type domain containing protein		RAP2018-11-26	GO:0016567	protein ubiquitination	The process in which one or more ubiquitin groups are added to a protein.
Os03g0254900	Os03t0254900-01	Zinc finger, RING/FYVE/PHD-type domain containing protein		RAP2018-11-26	GO:0044238	primary metabolic process	The chemical reactions and pathways involving those compounds which are formed as a part of the normal anabolic and catabolic processes. These processes take place in most, if not all, cells of the organism.
Os03g0254900	Os03t0254900-01	Zinc finger, RING/FYVE/PHD-type domain containing protein		RAP2018-11-26	GO:0044260	cellular macromolecule metabolic process	The chemical reactions and pathways involving macromolecules, any molecule of high relative molecular mass, the structure of which essentially comprises the multiple repetition of units derived, actually or conceptually, from molecules of low relative molecular mass, as carried out by individual cells.
Os03g0255000	Os03t0255000-01	FAR1 DNA binding domain domain containing protein		RAP2018-11-26	GO:0008270	zinc ion binding	Interacting selectively and non-covalently with zinc (Zn) ions.
Os03g0255100	Os03t0255100-01	Similar to Relative to SR12 protein (Fragment)	OsBgal8	RAP2018-11-26	GO:0030246	carbohydrate binding	Interacting selectively and non-covalently with any carbohydrate, which includes monosaccharides, oligosaccharides and polysaccharides as well as substances derived from monosaccharides by reduction of the carbonyl group (alditols), by oxidation of one or more hydroxy groups to afford the corresponding aldehydes, ketones, or carboxylic acids, or by replacement of one or more hydroxy group(s) by a…
Os03g0255100	Os03t0255100-01	Similar to Relative to SR12 protein (Fragment)	OsBgal8	RAP2018-11-26	GO:0004565	beta-galactosidase activity	Catalysis of the hydrolysis of terminal, non-reducing beta-D-galactose residues in beta-D-galactosides.
Os03g0255100	Os03t0255100-01	Similar to Relative to SR12 protein (Fragment)	OsBgal8	RAP2018-11-26	GO:0005618	cell wall	The rigid or semi-rigid envelope lying outside the cell membrane of plant, fungal, most prokaryotic cells and some protozoan parasites, maintaining their shape and protecting them from osmotic lysis. In plants it is made of cellulose and, often, lignin; in fungi it is composed largely of polysaccharides; in bacteria it is composed of peptidoglycan; in protozoan parasites such as Giardia species, …
Os03g0255200	Os03t0255200-02	Heat shock protein DnaJ, N-terminal domain containing protein		RAP2018-11-26	GO:0031969	chloroplast membrane	Either of the lipid bilayers that surround a chloroplast and form the chloroplast envelope.
Os03g0255500	Os03t0255500-02	Similar to Phosphoenolpyruvate carboxykinase 4 (EC 4.1.1.49) (Fragment)		RAP2018-11-26	GO:0004612	phosphoenolpyruvate carboxykinase (ATP) activity	Catalysis of the reaction: ATP + oxaloacetate = ADP + CO(2) + H(+) + phosphoenolpyruvate.
Os03g0255500	Os03t0255500-02	Similar to Phosphoenolpyruvate carboxykinase 4 (EC 4.1.1.49) (Fragment)		RAP2018-11-26	GO:0006094	gluconeogenesis	The formation of glucose from noncarbohydrate precursors, such as pyruvate, amino acids and glycerol.
Os03g0255500	Os03t0255500-02	Similar to Phosphoenolpyruvate carboxykinase 4 (EC 4.1.1.49) (Fragment)		RAP2018-11-26	GO:0017076	purine nucleotide binding	Interacting selectively and non-covalently with purine nucleotides, any compound consisting of a purine nucleoside esterified with (ortho)phosphate.
Os03g0255500	Os03t0255500-02	Similar to Phosphoenolpyruvate carboxykinase 4 (EC 4.1.1.49) (Fragment)		RAP2018-11-26	GO:0004611	phosphoenolpyruvate carboxykinase activity	Catalysis of the reaction: source of phosphate + oxaloacetate = phosphoenolpyruvate + CO2 + other reaction products.
Os03g0255500	Os03t0255500-01	Similar to Phosphoenolpyruvate carboxykinase 4 (EC 4.1.1.49) (Fragment)		RAP2018-11-26	GO:0000166	nucleotide binding	Interacting selectively and non-covalently with a nucleotide, any compound consisting of a nucleoside that is esterified with (ortho)phosphate or an oligophosphate at any hydroxyl group on the ribose or deoxyribose.
Os03g0256400	Os03t0256400-01	Similar to Imidazole glycerol phosphate synthase hisHF, chloroplast precursor (IGP synthase) (ImGP synthase) (IGPS) [Includes: Glutamine amidotransferase (EC 2.4.2.-); Cyclase (EC 4.1.3.-)]		RAP2018-11-26	GO:0000105	histidine biosynthetic process	The chemical reactions and pathways resulting in the formation of histidine, 2-amino-3-(1H-imidazol-4-yl)propanoic acid.
Os03g0256400	Os03t0256400-01	Similar to Imidazole glycerol phosphate synthase hisHF, chloroplast precursor (IGP synthase) (ImGP synthase) (IGPS) [Includes: Glutamine amidotransferase (EC 2.4.2.-); Cyclase (EC 4.1.3.-)]		RAP2018-11-26	GO:0016833	oxo-acid-lyase activity	Catalysis of the cleavage of a C-C bond by other means than by hydrolysis or oxidation, of a 3-hydroxy acid.
Os03g0256400	Os03t0256400-01	Similar to Imidazole glycerol phosphate synthase hisHF, chloroplast precursor (IGP synthase) (ImGP synthase) (IGPS) [Includes: Glutamine amidotransferase (EC 2.4.2.-); Cyclase (EC 4.1.3.-)]		RAP2018-11-26	GO:0000107	imidazoleglycerol-phosphate synthase activity	Catalysis of the reaction: phosphoribulosylformimino-AICAR-P + L-glutamine = D-erythro-imidazole-glycerol-phosphate + aminoimidazole carboxamide ribonucleotide + L-glutamate + 2 H(+).
Os03g0256400	Os03t0256400-01	Similar to Imidazole glycerol phosphate synthase hisHF, chloroplast precursor (IGP synthase) (ImGP synthase) (IGPS) [Includes: Glutamine amidotransferase (EC 2.4.2.-); Cyclase (EC 4.1.3.-)]		RAP2018-11-26	GO:0016763	pentosyltransferase activity	Catalysis of the transfer of a pentosyl group from one compound (donor) to another (acceptor).
Os03g0256400	Os03t0256400-01	Similar to Imidazole glycerol phosphate synthase hisHF, chloroplast precursor (IGP synthase) (ImGP synthase) (IGPS) [Includes: Glutamine amidotransferase (EC 2.4.2.-); Cyclase (EC 4.1.3.-)]		RAP2018-11-26	GO:0006541	glutamine metabolic process	The chemical reactions and pathways involving glutamine, 2-amino-4-carbamoylbutanoic acid.
Os03g0256400	Os03t0256400-01	Similar to Imidazole glycerol phosphate synthase hisHF, chloroplast precursor (IGP synthase) (ImGP synthase) (IGPS) [Includes: Glutamine amidotransferase (EC 2.4.2.-); Cyclase (EC 4.1.3.-)]		RAP2018-11-26	GO:0004359	glutaminase activity	Catalysis of the reaction: L-glutamine + H2O = L-glutamate + NH3.
Os03g0256400	Os03t0256400-01	Similar to Imidazole glycerol phosphate synthase hisHF, chloroplast precursor (IGP synthase) (ImGP synthase) (IGPS) [Includes: Glutamine amidotransferase (EC 2.4.2.-); Cyclase (EC 4.1.3.-)]		RAP2018-11-26	GO:0044249	cellular biosynthetic process	The chemical reactions and pathways resulting in the formation of substances, carried out by individual cells.
Os03g0256400	Os03t0256400-01	Similar to Imidazole glycerol phosphate synthase hisHF, chloroplast precursor (IGP synthase) (ImGP synthase) (IGPS) [Includes: Glutamine amidotransferase (EC 2.4.2.-); Cyclase (EC 4.1.3.-)]		RAP2018-11-26	GO:1901576	organic substance biosynthetic process	The chemical reactions and pathways resulting in the formation of an organic substance, any molecular entity containing carbon.
MQTL3.2	3	57.79	Dj03_13985031R	Sj03_15864306F	4.25	57.78	57.812	13.985	15.8643	9
Os03g0360500	Os03t0360500-01	Protein of unknown function DUF1077 family protein		RAP2018-11-26	GO:0072546	EMC complex	A transmembrane protein complex located in the endoplasmic reticulum (ER) involved in the insertion of newly synthesized proteins in the membrane of the ER. In S. cerevisiae, it has six members: EMC1, EMC2, AIM27, EMC4, KRE27, and EMC6.
Os03g0360500	Os03t0360500-01	Protein of unknown function DUF1077 family protein		RAP2018-11-26	GO:0034975	protein folding in endoplasmic reticulum	A protein folding process that takes place in the endoplasmic reticulum (ER). Secreted, plasma membrane and organelle proteins are folded in the ER, assisted by chaperones and foldases (protein disulphide isomerases), and additional factors required for optimal folding (ATP, Ca2+ and an oxidizing environment to allow disulfide bond formation).
Os03g0360600	Os03t0360600-00	Mitochodrial transcription termination factor-related family protein		RAP2018-11-26	GO:0032502	developmental process	A biological process whose specific outcome is the progression of an integrated living unit: an anatomical structure (which may be a subcellular structure, cell, tissue, or organ), or organism over time from an initial condition to a later condition.
Os03g0360600	Os03t0360600-00	Mitochodrial transcription termination factor-related family protein		RAP2018-11-26	GO:0003690	double-stranded DNA binding	Interacting selectively and non-covalently with double-stranded DNA.
Os03g0360600	Os03t0360600-00	Mitochodrial transcription termination factor-related family protein		RAP2018-11-26	GO:0009658	chloroplast organization	A process that is carried out at the cellular level which results in the assembly, arrangement of constituent parts, or disassembly of the chloroplast.
Os03g0360600	Os03t0360600-00	Mitochodrial transcription termination factor-related family protein		RAP2018-11-26	GO:0006353	DNA-templated transcription, termination	The cellular process that completes DNA-templated transcription; the formation of phosphodiester bonds ceases, the RNA-DNA hybrid dissociates, and RNA polymerase releases the DNA.
Os03g0360700	Os03t0360700-01	Similar to Protein-methionine-S-oxide reductase, PilB family	OsMSR1	RAP2018-11-26	GO:0030091	protein repair	The process of restoring a protein to its original state after damage by such things as oxidation or spontaneous decomposition of residues.
Os03g0360700	Os03t0360700-01	Similar to Protein-methionine-S-oxide reductase, PilB family	OsMSR1	RAP2018-11-26	GO:0033743	peptide-methionine (R)-S-oxide reductase activity	Catalysis of the reaction: peptide-L-methionine + H(2)O + thioredoxin disulfide = peptide-L-methionine (R)-S-oxide + thioredoxin. Can act on oxidized methionine in peptide linkage with specificity for the R enantiomer. Thioredoxin disulfide is the oxidized form of thioredoxin.
Os03g0360700	Os03t0360700-01	Similar to Protein-methionine-S-oxide reductase, PilB family	OsMSR1	RAP2018-11-26	GO:0006979	response to oxidative stress	Any process that results in a change in state or activity of a cell or an organism (in terms of movement, secretion, enzyme production, gene expression, etc.) as a result of oxidative stress, a state often resulting from exposure to high levels of reactive oxygen species, e.g. superoxide anions, hydrogen peroxide (H2O2), and hydroxyl radicals.
Os03g0360700	Os03t0360700-01	Similar to Protein-methionine-S-oxide reductase, PilB family	OsMSR1	RAP2018-11-26	GO:0016671	oxidoreductase activity, acting on a sulfur group of donors, disulfide as acceptor	Catalysis of an oxidation-reduction (redox) reaction in which a sulfur-containing group acts as a hydrogen or electron donor and reduces disulfide.
Os03g0360800	Os03t0360800-00	Similar to Endonuclease/Exonuclease/phosphatase family protein, expressed		RAP2018-11-26	GO:0004527	exonuclease activity	Catalysis of the hydrolysis of ester linkages within nucleic acids by removing nucleotide residues from the 3' or 5' end.
Os03g0360800	Os03t0360800-00	Similar to Endonuclease/Exonuclease/phosphatase family protein, expressed		RAP2018-11-26	GO:0006506	GPI anchor biosynthetic process	The chemical reactions and pathways resulting in the formation of a glycosylphosphatidylinositol (GPI) anchor that attaches some membrane proteins to the lipid bilayer of the cell membrane. The phosphatidylinositol group is linked via the C-6 hydroxyl residue of inositol to a carbohydrate chain which is itself linked to the protein via an ethanolamine phosphate group, its amino group forming an a…
Os03g0360800	Os03t0360800-00	Similar to Endonuclease/Exonuclease/phosphatase family protein, expressed		RAP2018-11-26	GO:0004519	endonuclease activity	Catalysis of the hydrolysis of ester linkages within nucleic acids by creating internal breaks.
Os03g0360800	Os03t0360800-00	Similar to Endonuclease/Exonuclease/phosphatase family protein, expressed		RAP2018-11-26	GO:0090305	nucleic acid phosphodiester bond hydrolysis	The nucleic acid metabolic process in which the phosphodiester bonds between nucleotides are cleaved by hydrolysis.
Os03g0361100	Os03t0361100-00	Similar to Terpene synthase family, metal binding domain containing protein, expressed	OsTPS11	RAP2018-11-26	GO:0010333	terpene synthase activity	Catalysis of the formation of cyclic terpenes through the cyclization of linear terpenes (e.g. isopentenyl-PP, geranyl-PP, farnesyl-PP and geranylgeranyl-PP) containing varying numbers of isoprene units.
Os03g0361100	Os03t0361100-00	Similar to Terpene synthase family, metal binding domain containing protein, expressed	OsTPS11	RAP2018-11-26	GO:0016114	terpenoid biosynthetic process	The chemical reactions and pathways resulting in the formation of terpenoids, any member of a class of compounds characterized by an isoprenoid chemical structure.
Os03g0361100	Os03t0361100-00	Similar to Terpene synthase family, metal binding domain containing protein, expressed	OsTPS11	RAP2018-11-26	GO:0016838	carbon-oxygen lyase activity, acting on phosphates	Catalysis of the cleavage of a carbon-oxygen bond by elimination of a phosphate.
Os03g0361600	Os03t0361600-00	Similar to Terpene synthase family, metal binding domain containing protein, expressed	OsTPS12	RAP2018-11-26	GO:0016102	diterpenoid biosynthetic process	The chemical reactions and pathways resulting in the formation of diterpenoid compounds, terpenoids with four isoprene units.
Os03g0363500	Os03t0363500-02	Similar to Vacuolar monosaccharide symporter 1		RAP2018-11-26	GO:0022857	transmembrane transporter activity	Enables the transfer of a substance, usually a specific substance or a group of related substances, from one side of a membrane to the other.
Os03g0363500	Os03t0363500-02	Similar to Vacuolar monosaccharide symporter 1		RAP2018-11-26	GO:0055085	transmembrane transport	The process in which a solute is transported across a lipid bilayer, from one side of a membrane to the other.
Os03g0363500	Os03t0363500-02	Similar to Vacuolar monosaccharide symporter 1		RAP2018-11-26	GO:0005351	carbohydrate:proton symporter activity	Enables the transfer of a solute or solutes from one side of a membrane to the other according to the reaction: carbohydrate(out) + H+(out) = carbohydrate(in) + H+(in).
Os03g0363500	Os03t0363500-02	Similar to Vacuolar monosaccharide symporter 1		RAP2018-11-26	GO:0008643	carbohydrate transport	The directed movement of carbohydrate into, out of or within a cell, or between cells, by means of some agent such as a transporter or pore. Carbohydrates are any of a group of organic compounds based of the general formula Cx(H2O)y.
Os03g0363500	Os03t0363500-02	Similar to Vacuolar monosaccharide symporter 1		RAP2018-11-26	GO:0034219	carbohydrate transmembrane transport	The process in which a carbohydrate is transported across a membrane.
Os03g0363500	Os03t0363500-02	Similar to Vacuolar monosaccharide symporter 1		RAP2018-11-26	GO:0015293	symporter activity	Enables the active transport of a solute across a membrane by a mechanism whereby two or more species are transported together in the same direction in a tightly coupled process not directly linked to a form of energy other than chemiosmotic energy.
Os03g0363500	Os03t0363500-02	Similar to Vacuolar monosaccharide symporter 1		RAP2018-11-26	GO:0051119	sugar transmembrane transporter activity	Enables the transfer of a sugar from one side of a membrane to the other. A sugar is any member of a class of sweet, water-soluble, crystallizable carbohydrates, which are the monosaccharides and smaller oligosaccharides.
Os03g0363800	Os03t0363800-01	Similar to SC35-like splicing factor SCL28, 28 kD		RAP2018-11-26	GO:0003723	RNA binding	Interacting selectively and non-covalently with an RNA molecule or a portion thereof.
Os03g0363800	Os03t0363800-01	Similar to SC35-like splicing factor SCL28, 28 kD		RAP2018-11-26	GO:0016607	nuclear speck	A discrete extra-nucleolar subnuclear domain, 20-50 in number, in which splicing factors are seen to be localized by immunofluorescence microscopy.
Os03g0363800	Os03t0363800-01	Similar to SC35-like splicing factor SCL28, 28 kD		RAP2018-11-26	GO:0000381	regulation of alternative mRNA splicing, via spliceosome	Any process that modulates the frequency, rate or extent of alternative splicing of nuclear mRNAs.
Os03g0363900	Os03t0363900-02	Zinc finger, DHHC-type domain containing protein		RAP2018-11-26	GO:0018230	peptidyl-L-cysteine S-palmitoylation	The covalent attachment of a palmitoyl group to a sulfur (S) atom within a cysteine residue to form peptidyl-S-palmitoyl-L-cysteine.
Os03g0363900	Os03t0363900-02	Zinc finger, DHHC-type domain containing protein		RAP2018-11-26	GO:0019706	protein-cysteine S-palmitoyltransferase activity	Catalysis of the transfer of a palmitoyl (systematic name, hexadecanoyl) group to a sulfur atom on the cysteine of a protein molecule, in the reaction hexadecanoyl-CoA + L-cysteinyl-[protein] = CoA + S-hexadecanoyl-L-cysteinyl-[protein].
Os03g0363900	Os03t0363900-02	Zinc finger, DHHC-type domain containing protein		RAP2018-11-26	GO:0006612	protein targeting to membrane	The process of directing proteins towards a membrane, usually using signals contained within the protein.
Os03g0363900	Os03t0363900-02	Zinc finger, DHHC-type domain containing protein		RAP2018-11-26	GO:0016409	palmitoyltransferase activity	Catalysis of the transfer of a palmitoyl (CH3-[CH2]14-CO-) group to an acceptor molecule.
Os03g0363950	Os03t0363950-00	Similar to nodulation protein-related		RAP2018-11-26	GO:0008146	sulfotransferase activity	Catalysis of the transfer of a sulfate group from 3'-phosphoadenosine 5'-phosphosulfate to the hydroxyl group of an acceptor, producing the sulfated derivative and 3'-phosphoadenosine 5'-phosphate.
Os03g0364500	Os03t0364500-01	Similar to plectin-related		RAP2018-11-26	GO:0003779	actin binding	Interacting selectively and non-covalently with monomeric or multimeric forms of actin, including actin filaments.
Os03g0364500	Os03t0364500-01	Similar to plectin-related		RAP2018-11-26	GO:0007015	actin filament organization	A process that is carried out at the cellular level which results in the assembly, arrangement of constituent parts, or disassembly of cytoskeletal structures comprising actin filaments. Includes processes that control the spatial distribution of actin filaments, such as organizing filaments into meshworks, bundles, or other structures, as by cross-linking.
Os03g0364500	Os03t0364500-01	Similar to plectin-related		RAP2018-11-26	GO:0010119	regulation of stomatal movement	Any process that modulates the frequency, rate or extent of stomatal movement.
Os03g0365000	Os03t0365000-00	Similar to GDSL-like Lipase/Acylhydrolase family protein	OsGELP47	RAP2018-11-26	GO:0016788	hydrolase activity, acting on ester bonds	Catalysis of the hydrolysis of any ester bond.
Os03g0366000	Os03t0366000-01	Similar to Chaperonin		RAP2018-11-26	GO:0051082	unfolded protein binding	Interacting selectively and non-covalently with an unfolded protein.
Os03g0366000	Os03t0366000-01	Similar to Chaperonin		RAP2018-11-26	GO:0005759	mitochondrial matrix	The gel-like material, with considerable fine structure, that lies in the matrix space, or lumen, of a mitochondrion. It contains the enzymes of the tricarboxylic acid cycle and, in some organisms, the enzymes concerned with fatty acid oxidation.
Os03g0366000	Os03t0366000-01	Similar to Chaperonin		RAP2018-11-26	GO:0051087	chaperone binding	Interacting selectively and non-covalently with a chaperone protein, a class of proteins that bind to nascent or unfolded polypeptides and ensure correct folding or transport.
Os03g0366000	Os03t0366000-01	Similar to Chaperonin		RAP2018-11-26	GO:0051085	chaperone cofactor-dependent protein refolding	The process of assisting in the correct posttranslational noncovalent assembly of proteins, which is dependent on additional protein cofactors. This process occurs over one or several cycles of nucleotide hydrolysis-dependent binding and release.
Os03g0366000	Os03t0366000-01	Similar to Chaperonin		RAP2018-11-26	GO:0016887	ATPase	A molecular function characterized by the use of ATP hydrolysis as an energy source, for example to catalyze a reaction or drive transport against a concentration gradient.
Os03g0366000	Os03t0366000-01	Similar to Chaperonin		RAP2018-11-26	GO:0006457	protein folding	The process of assisting in the covalent and noncovalent assembly of single chain polypeptides or multisubunit complexes into the correct tertiary structure.
Os03g0366100	Os03t0366100-01	Similar to OSIGBa0132E09-OSIGBa0108L24.9 protein	OsCLE303	RAP2018-11-26	GO:0048731	system development	The process whose specific outcome is the progression of an organismal system over time, from its formation to the mature structure. A system is a regularly interacting or interdependent group of organs or tissues that work together to carry out a given biological process.
Os03g0366200	Os03t0366200-01	Similar to Calcium/calmodulin-dependent serine/threonine-protein kinase 1	OsCRK1	RAP2018-11-26	GO:0005516	calmodulin binding	Interacting selectively and non-covalently with calmodulin, a calcium-binding protein with many roles, both in the calcium-bound and calcium-free states.
Os03g0366200	Os03t0366200-01	Similar to Calcium/calmodulin-dependent serine/threonine-protein kinase 1	OsCRK1	RAP2018-11-26	GO:0035556	intracellular signal transduction	The process in which a signal is passed on to downstream components within the cell, which become activated themselves to further propagate the signal and finally trigger a change in the function or state of the cell.
Os03g0366200	Os03t0366200-01	Similar to Calcium/calmodulin-dependent serine/threonine-protein kinase 1	OsCRK1	RAP2018-11-26	GO:0009738	abscisic acid-activated signaling pathway	A series of molecular signals generated by the binding of the plant hormone abscisic acid (ABA) to a receptor, and ending with modulation of a cellular process, e.g. transcription.
Os03g0366200	Os03t0366200-01	Similar to Calcium/calmodulin-dependent serine/threonine-protein kinase 1	OsCRK1	RAP2018-11-26	GO:0018105	peptidyl-serine phosphorylation	The phosphorylation of peptidyl-serine to form peptidyl-O-phospho-L-serine.
Os03g0366200	Os03t0366200-01	Similar to Calcium/calmodulin-dependent serine/threonine-protein kinase 1	OsCRK1	RAP2018-11-26	GO:0009931	calcium-dependent protein serine/threonine kinase activity	Calcium-dependent catalysis of the reactions: ATP + a protein serine = ADP + protein serine phosphate; and ATP + a protein threonine = ADP + protein threonine phosphate.
Os03g0366200	Os03t0366200-01	Similar to Calcium/calmodulin-dependent serine/threonine-protein kinase 1	OsCRK1	RAP2018-11-26	GO:0004683	calmodulin-dependent protein kinase activity	Calmodulin-dependent catalysis of the reactions: ATP + a protein serine = ADP + protein serine phosphate; and ATP + a protein threonine = ADP + protein threonine phosphate.
Os03g0366200	Os03t0366200-01	Similar to Calcium/calmodulin-dependent serine/threonine-protein kinase 1	OsCRK1	RAP2018-11-26	GO:0046777	protein autophosphorylation	The phosphorylation by a protein of one or more of its own amino acid residues (cis-autophosphorylation), or residues on an identical protein (trans-autophosphorylation).
Os03g0366700	Os03t0366700-01	Similar to predicted protein		RAP2018-11-26	GO:0016757	glycosyltransferase activity	Catalysis of the transfer of a glycosyl group from one compound (donor) to another (acceptor).
Os03g0366700	Os03t0366700-01	Similar to predicted protein		RAP2018-11-26	GO:0006004	fucose metabolic process	The chemical reactions and pathways involving fucose, or 6-deoxygalactose, which has two enantiomers, D-fucose and L-fucose.
Os03g0366800	Os03t0366800-00	Similar to Heat stress transcription factor B-4d	OsHsfB4d	RAP2018-11-26	GO:0043565	sequence-specific DNA binding	Interacting selectively and non-covalently with DNA of a specific nucleotide composition, e.g. GC-rich DNA binding, or with a specific sequence motif or type of DNA e.g. promotor binding or rDNA binding.
Os03g0366800	Os03t0366800-00	Similar to Heat stress transcription factor B-4d	OsHsfB4d	RAP2018-11-26	GO:0000978	RNA polymerase II cis-regulatory region sequence-specific DNA binding	Interacting selectively and non-covalently with a specific upstream regulatory DNA sequence (transcription factor recognition sequence or binding site) located in cis relative to the transcription start site (i.e., on the same strand of DNA) of a gene transcribed by RNA polymerase II.
Os03g0366800	Os03t0366800-00	Similar to Heat stress transcription factor B-4d	OsHsfB4d	RAP2018-11-26	GO:0061408	positive regulation of transcription from RNA polymerase II promoter in response to heat stress	Any process that increases the frequency, rate or extent of transcription from an RNA polymerase II promoter as a result of a heat stimulus, a temperature stimulus above the optimal temperature for that organism.
Os03g0366800	Os03t0366800-00	Similar to Heat stress transcription factor B-4d	OsHsfB4d	RAP2018-11-26	GO:0034605	cellular response to heat	Any process that results in a change in state or activity of a cell (in terms of movement, secretion, enzyme production, gene expression, etc.) as a result of a heat stimulus, a temperature stimulus above the optimal temperature for that organism.
Os03g0366800	Os03t0366800-00	Similar to Heat stress transcription factor B-4d	OsHsfB4d	RAP2018-11-26	GO:0006357	regulation of transcription by RNA polymerase II	Any process that modulates the frequency, rate or extent of transcription mediated by RNA polymerase II.
Os03g0366900	Os03t0366900-01	Nucleic acid-binding, OB-fold domain containing protein		RAP2018-11-26	GO:0042162	telomeric DNA binding	Interacting selectively and non-covalently with a telomere, a specific structure at the end of a linear chromosome required for the integrity and maintenance of the end.
Os03g0366900	Os03t0366900-01	Nucleic acid-binding, OB-fold domain containing protein		RAP2018-11-26	GO:0000784	GO_0000784	Go 0000784
Os03g0366900	Os03t0366900-01	Nucleic acid-binding, OB-fold domain containing protein		RAP2018-11-26	GO:0005654	nucleoplasm	That part of the nuclear content other than the chromosomes or the nucleolus.
Os03g0366900	Os03t0366900-01	Nucleic acid-binding, OB-fold domain containing protein		RAP2018-11-26	GO:0016233	telomere capping	A process in which telomeres are protected from degradation and fusion, thereby ensuring chromosome stability by protecting the ends from both degradation and from being recognized as damaged DNA. May be mediated by specific single- or double-stranded telomeric DNA binding proteins.
Os03g0366900	Os03t0366900-01	Nucleic acid-binding, OB-fold domain containing protein		RAP2018-11-26	GO:0032211	negative regulation of telomere maintenance via telomerase	Any process that stops, prevents, or reduces the frequency, rate or extent of the addition of telomeric repeats by telomerase.
Os03g0366900	Os03t0366900-01	Nucleic acid-binding, OB-fold domain containing protein		RAP2018-11-26	GO:1990879	CST complex	A complex formed by the association of Cdc13 (CTC1 in mammals) with Stn1 in yeast (OBFC1 in mammals) and Ten1 protein (also TEN1 in mammals) with single-stranded telomeric DNA. The CST complex plays a role in telomere protection.
Os03g0366900	Os03t0366900-01	Nucleic acid-binding, OB-fold domain containing protein		RAP2018-11-26	GO:0010833	telomere maintenance via telomere lengthening	Any process that contributes to the maintenance of proper telomeric length and structure by affecting and monitoring the activity of telomeric proteins and lengthening the telomeric DNA.
Os03g0366900	Os03t0366900-01	Nucleic acid-binding, OB-fold domain containing protein		RAP2018-11-26	GO:0043047	single-stranded telomeric DNA binding	Interacting selectively and non-covalently with single-stranded telomere-associated DNA.
Os03g0366900	Os03t0366900-01	Nucleic acid-binding, OB-fold domain containing protein		RAP2018-11-26	GO:0003697	single-stranded DNA binding	Interacting selectively and non-covalently with single-stranded DNA.
Os03g0366900	Os03t0366900-01	Nucleic acid-binding, OB-fold domain containing protein		RAP2018-11-26	GO:0000781	chromosome, telomeric region	The end of a linear chromosome, required for the integrity and maintenance of the end. A chromosome telomere usually includes a region of telomerase-encoded repeats the length of which rarely exceeds 20 bp each and that permits the formation of a telomeric loop (T-loop). The telomeric repeat region is usually preceded by a sub-telomeric region that is gene-poor but rich in repetitive elements. So…
Os03g0367000	Os03t0367000-01	Similar to Pasticcino 1-A	OsFKBP72	RAP2018-11-26	GO:0061077	chaperone-mediated protein folding	The process of inhibiting aggregation and assisting in the covalent and noncovalent assembly of single chain polypeptides or multisubunit complexes into the correct tertiary structure that is dependent on interaction with a chaperone.
Os03g0367000	Os03t0367000-01	Similar to Pasticcino 1-A	OsFKBP72	RAP2018-11-26	GO:0003755	peptidyl-prolyl cis-trans isomerase activity	Catalysis of the reaction: peptidyl-proline (omega=180) = peptidyl-proline (omega=0).
Os03g0367000	Os03t0367000-01	Similar to Pasticcino 1-A	OsFKBP72	RAP2018-11-26	GO:0030154	cell differentiation	The process in which relatively unspecialized cells, e.g. embryonic or regenerative cells, acquire specialized structural and/or functional features that characterize the cells, tissues, or organs of the mature organism or some other relatively stable phase of the organism's life history. Differentiation includes the processes involved in commitment of a cell to a specific fate and its subsequent…
Os03g0367000	Os03t0367000-01	Similar to Pasticcino 1-A	OsFKBP72	RAP2018-11-26	GO:0009793	embryo development ending in seed dormancy	The process whose specific outcome is the progression of the embryo over time, from zygote formation to the end of seed dormancy. An example of this process is found in Arabidopsis thaliana.
Os03g0367000	Os03t0367000-01	Similar to Pasticcino 1-A	OsFKBP72	RAP2018-11-26	GO:0009735	response to cytokinin	Any process that results in a change in state or activity of a cell or an organism (in terms of movement, secretion, enzyme production, gene expression, etc.) as a result of a cytokinin stimulus.
Os03g0367000	Os03t0367000-01	Similar to Pasticcino 1-A	OsFKBP72	RAP2018-11-26	GO:0048527	lateral root development	The process whose specific outcome is the progression of the lateral root over time, from its formation to the mature structure. A lateral root is one formed from pericycle cells located on the xylem radius of the root, as opposed to the initiation of the main root from the embryo proper.
Os03g0367000	Os03t0367000-01	Similar to Pasticcino 1-A	OsFKBP72	RAP2018-11-26	GO:0009880	embryonic pattern specification	The process that results in the patterns of cell differentiation that will arise in an embryo.
Os03g0367000	Os03t0367000-01	Similar to Pasticcino 1-A	OsFKBP72	RAP2018-11-26	GO:0030010	establishment of cell polarity	The specification and formation of anisotropic intracellular organization or cell growth patterns.
Os03g0367000	Os03t0367000-01	Similar to Pasticcino 1-A	OsFKBP72	RAP2018-11-26	GO:0042761	very long-chain fatty acid biosynthetic process	The chemical reactions and pathways resulting in the formation of a fatty acid which has a chain length greater than C22.
Os03g0367000	Os03t0367000-01	Similar to Pasticcino 1-A	OsFKBP72	RAP2018-11-26	GO:0000413	protein peptidyl-prolyl isomerization	The modification of a protein by cis-trans isomerization of a proline residue.
Os03g0367000	Os03t0367000-01	Similar to Pasticcino 1-A	OsFKBP72	RAP2018-11-26	GO:0009826	unidimensional cell growth	The process in which a cell irreversibly increases in size in one [spatial] dimension or along one axis, resulting in the morphogenesis of the cell.
Os03g0367000	Os03t0367000-01	Similar to Pasticcino 1-A	OsFKBP72	RAP2018-11-26	GO:0016853	isomerase activity	Catalysis of the geometric or structural changes within one molecule. Isomerase is the systematic name for any enzyme of EC class 5.
Os03g0367000	Os03t0367000-01	Similar to Pasticcino 1-A	OsFKBP72	RAP2018-11-26	GO:0099402	plant organ development	Development of a plant organ, a multi-tissue plant structure that forms a functional unit.
Os03g0367000	Os03t0367000-01	Similar to Pasticcino 1-A	OsFKBP72	RAP2018-11-26	GO:0048364	root development	The process whose specific outcome is the progression of the root over time, from its formation to the mature structure. The root is the water- and mineral-absorbing part of a plant which is usually underground, does not bear leaves, tends to grow downwards and is typically derived from the radicle of the embryo.
Os03g0367800	Os03t0367800-01	Similar to Zinc finger HIT domain-containing protein 1		RAP2018-11-26	GO:0006338	chromatin remodeling	Dynamic structural changes to eukaryotic chromatin occurring throughout the cell division cycle. These changes range from the local changes necessary for transcriptional regulation to global changes necessary for chromosome segregation.
Os03g0367800	Os03t0367800-01	Similar to Zinc finger HIT domain-containing protein 1		RAP2018-11-26	GO:0031491	nucleosome binding	Interacting selectively and non-covalently with a nucleosome, a complex comprised of DNA wound around a multisubunit core and associated proteins, which forms the primary packing unit of DNA into higher order structures.
Os03g0367800	Os03t0367800-01	Similar to Zinc finger HIT domain-containing protein 1		RAP2018-11-26	GO:0043486	histone exchange	The replacement, within chromatin, of resident histones or histone subunits with alternative, sometimes variant, histones or subunits.
Os03g0367800	Os03t0367800-01	Similar to Zinc finger HIT domain-containing protein 1		RAP2018-11-26	GO:0009909	regulation of flower development	Any process that modulates the frequency, rate or extent of flower development.
Os03g0367800	Os03t0367800-01	Similar to Zinc finger HIT domain-containing protein 1		RAP2018-11-26	GO:0000812	Swr1 complex	A multisubunit protein complex that is involved in chromatin remodeling. It is required for the incorporation of the histone variant H2AZ into chromatin. In S. cerevisiae, the complex contains Swr1p, a Swi2/Snf2-related ATPase, and 12 additional subunits.
Os03g0367800	Os03t0367800-01	Similar to Zinc finger HIT domain-containing protein 1		RAP2018-11-26	GO:0042742	defense response to bacterium	Reactions triggered in response to the presence of a bacterium that act to protect the cell or organism.
Os03g0367800	Os03t0367800-01	Similar to Zinc finger HIT domain-containing protein 1		RAP2018-11-26	GO:0042802	identical protein binding	Interacting selectively and non-covalently with an identical protein or proteins.
Os03g0367800	Os03t0367800-01	Similar to Zinc finger HIT domain-containing protein 1		RAP2018-11-26	GO:0048638	regulation of developmental growth	Any process that modulates the frequency, rate or extent of developmental growth.
Os03g0367800	Os03t0367800-01	Similar to Zinc finger HIT domain-containing protein 1		RAP2018-11-26	GO:0031063	regulation of histone deacetylation	Any process that modulates the frequency, rate or extent of the removal of acetyl groups from histones.
Os03g0367800	Os03t0367800-01	Similar to Zinc finger HIT domain-containing protein 1		RAP2018-11-26	GO:0042826	histone deacetylase binding	Interacting selectively and non-covalently with the enzyme histone deacetylase.
Os03g0367900	Os03t0367900-02	Peptidase C15, pyroglutamyl peptidase I family protein		RAP2018-11-26	GO:0016920	pyroglutamyl-peptidase activity	Catalysis of the release of the N-terminal pyroglutamyl group from a peptide or protein.
Os03g0367900	Os03t0367900-02	Peptidase C15, pyroglutamyl peptidase I family protein		RAP2018-11-26	GO:0006508	proteolysis	The hydrolysis of proteins into smaller polypeptides and/or amino acids by cleavage of their peptide bonds.
Os03g0367900	Os03t0367900-02	Peptidase C15, pyroglutamyl peptidase I family protein		RAP2018-11-26	GO:0008234	cysteine-type peptidase activity	Catalysis of the hydrolysis of peptide bonds in a polypeptide chain by a mechanism in which the sulfhydryl group of a cysteine residue at the active center acts as a nucleophile.
Os03g0368000	Os03t0368000-00	Similar to Peroxidase 1	PRX42	RAP2018-11-26	GO:0042744	hydrogen peroxide catabolic process	The chemical reactions and pathways resulting in the breakdown of hydrogen peroxide (H2O2).
Os03g0368000	Os03t0368000-00	Similar to Peroxidase 1	PRX42	RAP2018-11-26	GO:0098869	cellular oxidant detoxification	Any process carried out at the cellular level that reduces or removes the toxicity superoxide radicals or hydrogen peroxide.
Os03g0368000	Os03t0368000-00	Similar to Peroxidase 1	PRX42	RAP2018-11-26	GO:0004601	peroxidase activity	Catalysis of the reaction: donor + hydrogen peroxide = oxidized donor + 2 H2O.
Os03g0368000	Os03t0368000-00	Similar to Peroxidase 1	PRX42	RAP2018-11-26	GO:0009506	plasmodesma	A fine cytoplasmic channel, found in all higher plants, that connects the cytoplasm of one cell to that of an adjacent cell.
Os03g0368000	Os03t0368000-00	Similar to Peroxidase 1	PRX42	RAP2018-11-26	GO:0009505	plant-type cell wall	A more or less rigid stucture lying outside the cell membrane of a cell and composed of cellulose and pectin and other organic and inorganic substances.
Os03g0369700	Os03t0369700-01	Similar to Pentatricopeptide repeat protein PPR868-14		RAP2018-11-26	GO:0009451	RNA modification	The covalent alteration of one or more nucleotides within an RNA molecule to produce an RNA molecule with a sequence that differs from that coded genetically.
Os03g0369800	Os03t0369800-01	Similar to Novel plant SNARE 13 (AtNPSN13)	OsNPSN12	RAP2018-11-26	GO:0006890	retrograde vesicle-mediated transport, Golgi to endoplasmic reticulum	The directed movement of substances from the Golgi back to the endoplasmic reticulum, mediated by vesicles bearing specific protein coats such as COPI or COG.
Os03g0369800	Os03t0369800-01	Similar to Novel plant SNARE 13 (AtNPSN13)	OsNPSN12	RAP2018-11-26	GO:0006891	intra-Golgi vesicle-mediated transport	The directed movement of substances within the Golgi, mediated by small transport vesicles. These either fuse with the cis-Golgi or with each other to form the membrane stacks known as the cis-Golgi reticulum (network).
Os03g0369800	Os03t0369800-01	Similar to Novel plant SNARE 13 (AtNPSN13)	OsNPSN12	RAP2018-11-26	GO:0005484	SNAP receptor activity	Acting as a marker to identify a membrane and interacting selectively with one or more SNAREs on another membrane to mediate membrane fusion.
Os03g0369800	Os03t0369800-01	Similar to Novel plant SNARE 13 (AtNPSN13)	OsNPSN12	RAP2018-11-26	GO:0006888	endoplasmic reticulum to Golgi vesicle-mediated transport	The directed movement of substances from the endoplasmic reticulum (ER) to the Golgi, mediated by COP II vesicles. Small COP II coated vesicles form from the ER and then fuse directly with the cis-Golgi. Larger structures are transported along microtubules to the cis-Golgi.
Os03g0369800	Os03t0369800-01	Similar to Novel plant SNARE 13 (AtNPSN13)	OsNPSN12	RAP2018-11-26	GO:0042147	retrograde transport, endosome to Golgi	The directed movement of membrane-bounded vesicles from endosomes back to the trans-Golgi network where they are recycled for further rounds of transport.
Os03g0369800	Os03t0369800-01	Similar to Novel plant SNARE 13 (AtNPSN13)	OsNPSN12	RAP2018-11-26	GO:0048280	vesicle fusion with Golgi apparatus	The joining of the lipid bilayer membrane around a vesicle to the lipid bilayer membrane around the Golgi.
Os03g0369800	Os03t0369800-01	Similar to Novel plant SNARE 13 (AtNPSN13)	OsNPSN12	RAP2018-11-26	GO:0031201	SNARE complex	A protein complex involved in membrane fusion; a stable ternary complex consisting of a four-helix bundle, usually formed from one R-SNARE and three Q-SNAREs with an ionic layer sandwiched between hydrophobic layers. One well-characterized example is the neuronal SNARE complex formed of synaptobrevin 2, syntaxin 1a, and SNAP-25.
Os03g0369800	Os03t0369800-01	Similar to Novel plant SNARE 13 (AtNPSN13)	OsNPSN12	RAP2018-11-26	GO:0006623	protein targeting to vacuole	The process of directing proteins towards the vacuole, usually using signals contained within the protein.
Os03g0369800	Os03t0369800-01	Similar to Novel plant SNARE 13 (AtNPSN13)	OsNPSN12	RAP2018-11-26	GO:0031902	late endosome membrane	The lipid bilayer surrounding a late endosome.
Os03g0369800	Os03t0369800-01	Similar to Novel plant SNARE 13 (AtNPSN13)	OsNPSN12	RAP2018-11-26	GO:0000149	SNARE binding	Interacting selectively and non-covalently with a SNARE (soluble N-ethylmaleimide-sensitive factor attached protein receptor) protein.
Os03g0369800	Os03t0369800-01	Similar to Novel plant SNARE 13 (AtNPSN13)	OsNPSN12	RAP2018-11-26	GO:0012507	ER to Golgi transport vesicle membrane	The lipid bilayer surrounding a vesicle transporting substances from the endoplasmic reticulum to the Golgi.
Os03g0369800	Os03t0369800-01	Similar to Novel plant SNARE 13 (AtNPSN13)	OsNPSN12	RAP2018-11-26	GO:0006896	Golgi to vacuole transport	The directed movement of substances from the Golgi to the vacuole.
Os03g0369800	Os03t0369800-01	Similar to Novel plant SNARE 13 (AtNPSN13)	OsNPSN12	RAP2018-11-26	GO:0006906	vesicle fusion	Fusion of the membrane of a transport vesicle with its target membrane.
Os03g0370000	Os03t0370000-01	Similar to Pyruvate dehydrogenase kinase isoform 1 (EC 2.7.1.99)	Ospdhk1	RAP2018-11-26	GO:0016772	transferase activity, transferring phosphorus-containing groups	Catalysis of the transfer of a phosphorus-containing group from one compound (donor) to another (acceptor).
Os03g0370000	Os03t0370000-01	Similar to Pyruvate dehydrogenase kinase isoform 1 (EC 2.7.1.99)	Ospdhk1	RAP2018-11-26	GO:0004740	pyruvate dehydrogenase (acetyl-transferring) kinase activity	Catalysis of the reaction: ATP + pyruvate dehydrogenase (acetyl-transferring) = ADP + pyruvate dehydrogenase (acetyl-transferring) phosphate.
Os03g0370000	Os03t0370000-01	Similar to Pyruvate dehydrogenase kinase isoform 1 (EC 2.7.1.99)	Ospdhk1	RAP2018-11-26	GO:0010906	regulation of glucose metabolic process	Any process that modulates the rate, frequency or extent of glucose metabolism. Glucose metabolic processes are the chemical reactions and pathways involving glucose, the aldohexose gluco-hexose.
Os03g0370200	Os03t0370200-00	Similar to predicted protein		RAP2018-11-26	GO:0010468	regulation of gene expression	Any process that modulates the frequency, rate or extent of gene expression. Gene expression is the process in which a gene's coding sequence is converted into a mature gene product or products (proteins or RNA). This includes the production of an RNA transcript as well as any processing to produce a mature RNA product or an mRNA or circRNA (for protein-coding genes) and the translation of that m…
Os03g0370400	Os03t0370400-01	Protein of unknown function DUF679 family protein		RAP2018-11-26	GO:0010256	endomembrane system organization	A process that is carried out at the cellular level which results in the assembly, arrangement of constituent parts, or disassembly of the endomembrane system.
Os03g0370500	Os03t0370500-02	Similar to H/ACA ribonucleoprotein complex subunit 4 (EC 5.4.99.-) (Nucleolar protein NAP57 homolog) (Nopp-140 associated protein of 57 kDa homolog) (AtNAP57)		RAP2018-11-26	GO:0001522	pseudouridine synthesis	The intramolecular conversion of uridine to pseudouridine within an RNA molecule. This posttranscriptional base modification occurs in tRNA, rRNA, and snRNAs.
Os03g0370500	Os03t0370500-02	Similar to H/ACA ribonucleoprotein complex subunit 4 (EC 5.4.99.-) (Nucleolar protein NAP57 homolog) (Nopp-140 associated protein of 57 kDa homolog) (AtNAP57)		RAP2018-11-26	GO:0009982	pseudouridine synthase activity	Catalysis of the reaction: RNA uridine = RNA pseudouridine. Conversion of uridine in an RNA molecule to pseudouridine by rotation of the C1'-N-1 glycosidic bond of uridine in RNA to a C1'-C5.
Os03g0370500	Os03t0370500-02	Similar to H/ACA ribonucleoprotein complex subunit 4 (EC 5.4.99.-) (Nucleolar protein NAP57 homolog) (Nopp-140 associated protein of 57 kDa homolog) (AtNAP57)		RAP2018-11-26	GO:0031429	box H/ACA snoRNP complex	A box H/ACA RNP complex that is located in the nucleolus.
Os03g0370500	Os03t0370500-02	Similar to H/ACA ribonucleoprotein complex subunit 4 (EC 5.4.99.-) (Nucleolar protein NAP57 homolog) (Nopp-140 associated protein of 57 kDa homolog) (AtNAP57)		RAP2018-11-26	GO:0031120	snRNA pseudouridine synthesis	The intramolecular conversion of uridine to pseudouridine in an snRNA molecule.
Os03g0370500	Os03t0370500-02	Similar to H/ACA ribonucleoprotein complex subunit 4 (EC 5.4.99.-) (Nucleolar protein NAP57 homolog) (Nopp-140 associated protein of 57 kDa homolog) (AtNAP57)		RAP2018-11-26	GO:1990481	mRNA pseudouridine synthesis	The intramolecular conversion of uridine to pseudouridine in an mRNA molecule.
Os03g0370500	Os03t0370500-02	Similar to H/ACA ribonucleoprotein complex subunit 4 (EC 5.4.99.-) (Nucleolar protein NAP57 homolog) (Nopp-140 associated protein of 57 kDa homolog) (AtNAP57)		RAP2018-11-26	GO:0031118	rRNA pseudouridine synthesis	The intramolecular conversion of uridine to pseudouridine in an rRNA molecule.
Os03g0370500	Os03t0370500-02	Similar to H/ACA ribonucleoprotein complex subunit 4 (EC 5.4.99.-) (Nucleolar protein NAP57 homolog) (Nopp-140 associated protein of 57 kDa homolog) (AtNAP57)		RAP2018-11-26	GO:0000495	box H/ACA RNA 3'-end processing	Any process involved in forming the mature 3' end of a box H/ACA RNA molecule.
Os03g0370500	Os03t0370500-02	Similar to H/ACA ribonucleoprotein complex subunit 4 (EC 5.4.99.-) (Nucleolar protein NAP57 homolog) (Nopp-140 associated protein of 57 kDa homolog) (AtNAP57)		RAP2018-11-26	GO:0006396	RNA processing	Any process involved in the conversion of one or more primary RNA transcripts into one or more mature RNA molecules.
Os03g0370500	Os03t0370500-02	Similar to H/ACA ribonucleoprotein complex subunit 4 (EC 5.4.99.-) (Nucleolar protein NAP57 homolog) (Nopp-140 associated protein of 57 kDa homolog) (AtNAP57)		RAP2018-11-26	GO:0019013	viral nucleocapsid	The complete protein-nucleic acid complex that is the packaged form of the genome in a virus particle.
Os03g0370600	Os03t0370600-00	Similar to Hydrophobic protein LTI6A (Low temperature-induced protein 6A)	OsRCI2-3	RAP2018-11-26	GO:0009651	response to salt stress	Any process that results in a change in state or activity of a cell or an organism (in terms of movement, secretion, enzyme production, gene expression, etc.) as a result of a stimulus indicating an increase or decrease in the concentration of salt (particularly but not exclusively sodium and chloride ions) in the environment.
Os03g0370600	Os03t0370600-00	Similar to Hydrophobic protein LTI6A (Low temperature-induced protein 6A)	OsRCI2-3	RAP2018-11-26	GO:0009737	response to abscisic acid	Any process that results in a change in state or activity of a cell or an organism (in terms of movement, secretion, enzyme production, gene expression, etc.) as a result of an abscisic acid stimulus.
Os03g0370800	Os03t0370800-00	Ctr copper transporter family protein	COPT3	RAP2018-11-26	GO:0005375	copper ion transmembrane transporter activity	Enables the transfer of copper (Cu) ions from one side of a membrane to the other.
Os03g0370800	Os03t0370800-00	Ctr copper transporter family protein	COPT3	RAP2018-11-26	GO:0006878	cellular copper ion homeostasis	Any process involved in the maintenance of an internal steady state of copper ions at the level of a cell.
Os03g0370800	Os03t0370800-00	Ctr copper transporter family protein	COPT3	RAP2018-11-26	GO:0035434	copper ion transmembrane transport	The directed movement of copper cation across a membrane.
[truncated: 498 more rows]

## Sheet: Sheet4
QTL name	chr	Position	marker left	marker right	CI(95%)	left position	right position	genomic left	genomic right	no of candidate qtls
[truncated: 304 more rows]

## Sheet: Sheet5
QTL name	chr	Position	marker left	marker right	CI(95%)	left position	right position	genomic left	genomic right	no of candidate qtls
[truncated: 311 more rows]

[truncated: 7 more sheets: Sheet6, Sheet7, Sheet8, Sheet9, Sheet10, Sheet11, Sheet12]
