# Supplementary material for: Meta-analysis of identified genomic regions and candidate genes underlying salinity tolerance in rice (Oryza sativa L.)
Source: Sci Rep. 2024 Mar 8;14:5730. doi: 10.1038/s41598-024-54764-9 (PMC10923909; doi:10.1038/s41598-024-54764-9)
Supplement: Supplementary file 4 — Supplementary Information 4. [file 41598_2024_54764_MOESM4_ESM.xlsx]

## Sheet: Sheet2
MQTL1.1		MQTL2.1		MQTL3.1		MQTL4.1		MQTL5.1		MQTL6.1		MQTL7.1		MQTL8.1		MQTL9.1		MQTL10.1		MQTL11.1		MQTL12.1
Gene stable ID		Gene stable ID		Gene stable ID		Gene stable ID		Gene stable ID		Gene stable ID		Gene stable ID		Gene stable ID		Gene stable ID		Gene stable ID		Gene stable ID		Gene stable ID
Os01g0303600		Os02g0233100		Os03g0243950		Os04g0160600		Os05g0252000		Os06g0276300		Os07g0435300		Os08g0446800		Os09g0283600		Os10g0540800		Os11g0491400		Os12g0464300
Os01g0304100		Os02g0233333		Os03g0244000		Os04g0160801		Os05g0256100		Os06g0282000		Os07g0438550		Os08g0445000		Os09g0284200		Os10g0541600		Os11g0491500		Os12g0464400
Os01g0305900		Os02g0234051		Os03g0244600		Os04g0161850		Os05g0256500		Os06g0283100		Os07g0438700		Os08g0447000		Os09g0284600		Os10g0541700		Os11g0491550		Os12g0465000
Os01g0306800		Os02g0234450		Os03g0245100		Os04g0162500		Os05g0257100		Os06g0284500		Os07g0440700		Os08g0446550		Os09g0286300		Os10g0542800		Os11g0493700		Os12g0465700
Os01g0307500		Os02g0234500		Os03g0245700		Os04g0163425		Os05g0268500		Os06g0285400		Os07g0447800		Os08g0446301		Os09g0286400		Os10g0543500		MQTL11.2		Os12g0468500
Os01g0309800		Os02g0235600		Os03g0248200		Os04g0165300		Os05g0269500		Os06g0288100		Os07g0448100		Os08g0445700		Os09g0286600		Os10g0543800		Os11g0149900		Os12g0468600
Os01g0310500		Os02g0236100		Os03g0249300		Os04g0165700		Os05g0270400		Os06g0288300		Os07g0451300		Os08g0442700		Os09g0287300		Os10g0544600		Os11g0150100		Os12g0472500
Os01g0310800		Os02g0236200		Os03g0252900		Os04g0169100		Os05g0270875		Os06g0497200		Os07g0456700		Os08g0421100		MQTL9.2		Os10g0544900		MQTL11.3		Os12g0476200
Os01g0311500		Os02g0236600		Os03g0253200		Os04g0169500		Os05g0271300		Os06g0497350		Os07g0457550		Os08g0406500		Os09g0343200		Os10g0545000		Os11g0274100		Os12g0477400
Os01g0311600		Os02g0237100		Os03g0254200		Os04g0172400		Os05g0304400		Os06g0501900		Os07g0458800		Os08g0399050		Os09g0344500		Os10g0545300		Os11g0274700		Os12g0478200
Os01g0311700		Os02g0448000		Os03g0254800		Os04g0176400		Os05g0304600		Os06g0503100		Os07g0462000		Os08g0403300		MQTL9.3		Os10g0545500		Os11g0275000		Os12g0478400
Os01g0314600		Os02g0448400		Os03g0254900		Os04g0178400		Os05g0305300		Os06g0503400		Os07g0462500		Os08g0431300		Os09g0438400		Os10g0545600		Os11g0275400		Os12g0479100
Os01g0574500		Os02g0558100		Os03g0255200		Os04g0185600		Os05g0312600		Os06g0503900		Os07g0463400		Os08g0442300		Os09g0438700		Os10g0546600		Os11g0276000		Os12g0479400
Os01g0575200		Os02g0561900		Os03g0363950		Os04g0300600		Os05g0313100		Os06g0504100		Os07g0467800		Os08g0440800		Os09g0439200		Os10g0546900		Os11g0276300		Os12g0480000
Os01g0575400		Os02g0562100		Os03g0366200		Os04g0301700		Os05g0429700		Os06g0504900		Os07g0469100		Os08g0422200		Os09g0440300		Os10g0547500		Os11g0279750		Os12g0480200
Os01g0575500		Os02g0562300		Os03g0366700		Os04g0304400		Os05g0430300		Os06g0505100		Os07g0471000		Os08g0426866		Os09g0440700		Os10g0547900		Os11g0282600		MQTL12.2
Os01g0579600		Os02g0562600		Os03g0367000		Os04g0310400		Os05g0430900		Os06g0505400		Os07g0134200		Os08g0425200		Os09g0441000		Os10g0548200		Os11g0282800		Os12g0482700
Os01g0580500		Os02g0214500		Os03g0367900		Os04g0312500		Os05g0432500		Os06g0598800		Os07g0137800		Os08g0450900		Os09g0441100		Os10g0548400		Os11g0284900		Os12g0484700
Os01g0580800		Os02g0214900		Os03g0370000		Os04g0320100		Os05g0425000		Os06g0599200		Os07g0138100		Os08g0452100		Os09g0441900		Os10g0549500		Os11g0285000		Os12g0485000
Os01g0581300		Os02g0215700		Os03g0370200		Os04g0337500		Os05g0426000		Os06g0600400		Os07g0141400		Os08g0404000		Os09g0443500		Os10g0550066		Os11g0289700		Os12g0485400
Os01g0582400		Os02g0216250		Os03g0370400		Os04g0415100		Os05g0426100		Os06g0601000		Os07g0142700		Os08g0441600		Os09g0443700		Os10g0550900		Os11g0490900		Os12g0485500
Os01g0584900		Os02g0218200		Os03g0370600		Os04g0416000		Os05g0426400		Os06g0601500		Os07g0144900		Os08g0400000		Os09g0444700		Os10g0551200				Os12g0485600
Os01g0585100		Os02g0218700		Os03g0370800		Os04g0416100		Os05g0427200		Os06g0602500		Os07g0145400		Os08g0427300		Os09g0448200		Os10g0551600				Os12g0489100
Os01g0587400		Os02g0220000		Os03g0372600		Os04g0416400				Os06g0602800		Os07g0147500		Os08g0441300		Os09g0450600		Os10g0553300				Os12g0489300
Os01g0587500		Os02g0220400		Os03g0374100		Os04g0416700				Os06g0602900		Os07g0148200		Os08g0450700		Os09g0452400		Os10g0553600				Os12g0490100
Os01g0589800		Os02g0225000		Os03g0376600		Os04g0417000				Os06g0603000		Os07g0148600		Os08g0416000		Os09g0452700		Os10g0554100				MQTL12.3
Os01g0590900		Os02g0225100		Os03g0381000		Os04g0212200				Os06g0603400		Os07g0150100		Os08g0430200		Os09g0452900		Os10g0554200				Os12g0278700
Os01g0600200		Os02g0227000		Os03g0385400		Os04g0212450				Os06g0603600		Os07g0150700		Os08g0425500		Os09g0453000		Os10g0555200				Os12g0283800
Os01g0600900		Os02g0227400		Os03g0386700		Os04g0418000				Os06g0606000		Os07g0151200		Os08g0450800		Os09g0453500		Os10g0556700				Os12g0286300
Os01g0601000		Os02g0329933		Os03g0386800		Os04g0418100				Os06g0490400		Os07g0155600		Os08g0440100		Os09g0454100		Os10g0557900				Os12g0287300
Os01g0342750		Os02g0469300		Os03g0388500						Os06g0492000		Os07g0156200		Os08g0401500		Os09g0454500		Os10g0558200				Os12g0288000
Os01g0348600		Os02g0469600		Os03g0390200						Os06g0506000		Os07g0158200		Os08g0431900		Os09g0454600		Os10g0558600				Os12g0288900
Os01g0348700		Os02g0470400		Os03g0390400						Os06g0506200		Os07g0158800		Os08g0415900		Os09g0454900		Os10g0559200				Os12g0290150
Os01g0349400				Os03g0390900						Os06g0506600				Os08g0416900		Os09g0455200		Os10g0559900				Os12g0291000
Os01g0560200				Os03g0592500						Os06g0507400				Os08g0428400		Os09g0457100		Os10g0560400				Os12g0294100
Os01g0561600				Os03g0593200						Os06g0509600				Os08g0411000		Os09g0458000		Os10g0560450				Os12g0299700
Os01g0562400				Os03g0311300						Os06g0332400				Os08g0412500		Os09g0459900		Os10g0561400				Os12g0403800
Os01g0566100				Os03g0312500						Os06g0332600				Os08g0432500		Os09g0460000		Os10g0561900				Os12g0405700
Os01g0566500				Os03g0318600						Os06g0332800				Os08g0409100		Os09g0462400		Os10g0562100				Os12g0407300
Os01g0570800				Os03g0319300						Os06g0332900				MQTL8.3		Os09g0462875		Os10g0562500				Os12g0407500
Os01g0571000				Os03g0320400						Os06g0335500				Os08g0199300		MQTL9.4		Os10g0562700				Os12g0421000
Os01g0571200				Os03g0320600						Os06g0335900				Os08g0200400		Os09g0382400		Os10g0563300				Os12g0422971
Os01g0571300				Os03g0321700						Os06g0338900				Os08g0202300		Os09g0393200		Os10g0563500				Os12g0423484
Os01g0572100				Os03g0323800						Os06g0339800						Os09g0394500		Os10g0563600				Os12g0427600
Os01g0711600				Os03g0324200						Os06g0343100						Os09g0394600		Os10g0563700				Os12g0428600
Os01g0712800				Os03g0330000						Os06g0343600						Os09g0394900		Os10g0563900				Os12g0430900
Os01g0713200				Os03g0330200						Os06g0347700						Os09g0396900		Os10g0564100				Os12g0430000
Os01g0714100				Os03g0332400						Os06g0348800						Os09g0397300		Os10g0564300
Os01g0338200				Os03g0333400						Os06g0351500						Os09g0397900		Os10g0564400
Os01g0338600				Os03g0336900						Os06g0352200						Os09g0401200		Os10g0564800
Os01g0340100				Os03g0337500						Os06g0355150						Os09g0402300		Os10g0564900
Os01g0350900				Os03g0337600						Os06g0360300						Os09g0402533		Os10g0565000
Os01g0351100				Os03g0337800						Os06g0364500						Os09g0407800		Os10g0565100
Os01g0353400				Os03g0339700						Os06g0470000						Os09g0408550		Os10g0565200
Os01g0605500				Os03g0340500						Os06g0476200						Os09g0408600		Os10g0565300
Os01g0607200				Os03g0340900						Os06g0480000						Os09g0408900		Os10g0566050
				Os03g0358100						Os06g0483200						Os09g0413300		Os10g0566700
				Os03g0358800						Os06g0486300						Os09g0416200		Os10g0566800
				Os03g0202001						Os06g0486400						Os09g0420900		Os10g0567100
				Os03g0202200						Os06g0486800						Os09g0422000		Os10g0567500
				Os03g0395000						MQTL6.7						Os09g0424701		Os10g0569000
				Os03g0396500						Os06g0607100						Os09g0434200		Os10g0569200
				Os03g0396900						Os06g0608500								Os10g0569300
				Os03g0397400						Os06g0609600								MQTL10.3
				Os03g0398600						Os06g0610350								Os10g0539400
				Os03g0594400						Os06g0612300								Os10g0539600
										Os06g0622000								Os10g0539900
										Os06g0622300								Os10g0540100
																		MQTL10.4
																		Os10g0339290
																		Os10g0339400

## Sheet: char 1
Gene stable ID	Transcript stable ID	Triticum aestivum gene stable ID	Triticum aestivum chromosome/scaffold start (bp)	Triticum aestivum chromosome/scaffold end (bp)
Os01g0303600	Os01t0303600-01	TraesCS1D02G209400	295402549	295405325
Os01g0303600	Os01t0303600-01	TraesCS1B02G219700	396817609	396820173
Os01g0303600	Os01t0303600-01	TraesCS1A02G206100	368711528	368714085
Os01g0304100	Os01t0304100-00	TraesCS2A02G059800	25478724	25485824
Os01g0304100	Os01t0304100-00	TraesCS2B02G069800	36998461	37005513
Os01g0304100	Os01t0304100-00	TraesCS2D02G058700	23304916	23311445
Os01g0305900	Os01t0305900-01
Os01g0306800	Os01t0306800-02	TraesCS5A02G159400	340130625	340136271
Os01g0306800	Os01t0306800-02	TraesCS5D02G164500	255942689	255948489
Os01g0306800	Os01t0306800-02	TraesCS5B02G157200	289703439	289709003
Os01g0306800	Os01t0306800-01	TraesCS5A02G159400	340130625	340136271
Os01g0306800	Os01t0306800-01	TraesCS5D02G164500	255942689	255948489
Os01g0306800	Os01t0306800-01	TraesCS5B02G157200	289703439	289709003
Os01g0307500	Os01t0307500-01	TraesCS4B02G376000	659664756	659666893
Os01g0307500	Os01t0307500-01	TraesCS4B02G370800	656815048	656817444
Os01g0307500	Os01t0307500-01	TraesCS4D02G361300	507965542	507967822
Os01g0309800	Os01t0309800-01	TraesCS5A02G043000	38796605	38797971
Os01g0309800	Os01t0309800-01	TraesCS5B02G046600	51974546	51975730
Os01g0309800	Os01t0309800-01	TraesCS5D02G051500	49305931	49307265
Os01g0310500	Os01t0310500-01
Os01g0310500	Os01t0310500-02
Os01g0310800	Os01t0310800-01
Os01g0311500	Os01t0311500-01	TraesCS1D02G265200	361109557	361115773
Os01g0311500	Os01t0311500-01	TraesCS1A02G265000	460669777	460676972
Os01g0311500	Os01t0311500-01	TraesCS1B02G275700	483367067	483372856
Os01g0311500	Os01t0311500-02	TraesCS1D02G265200	361109557	361115773
Os01g0311500	Os01t0311500-02	TraesCS1A02G265000	460669777	460676972
Os01g0311500	Os01t0311500-02	TraesCS1B02G275700	483367067	483372856
Os01g0311600	Os01t0311600-01	TraesCS6A02G249100	461972251	461973759
Os01g0311600	Os01t0311600-01	TraesCS6D02G231100	324570591	324572250
Os01g0311700	Os01t0311700-01	TraesCS2A02G518500	742133803	742134831
Os01g0311700	Os01t0311700-01	TraesCS2B02G546900	743729986	743731650
Os01g0311700	Os01t0311700-01	TraesCS2D02G519900	609435178	609436160
Os01g0314600	Os01t0314600-00	TraesCS5B02G040800	45234256	45238171
Os01g0314600	Os01t0314600-00	TraesCS5D02G046400	45205893	45209435
Os01g0314600	Os01t0314600-00	TraesCS5D02G046300	45171232	45174867
Os01g0314600	Os01t0314600-00	TraesCS5A02G038900	35821978	35825936
Os01g0314600	Os01t0314600-00	TraesCS5B02G040700	45204005	45207482
Os01g0314600	Os01t0314600-00	TraesCS5A02G039000	36011720	36015830
Os01g0338200	Os01t0338200-01	TraesCS3B02G223600	293738917	293751658
Os01g0338200	Os01t0338200-01	TraesCS3A02G192900	259324185	259340969
Os01g0338200	Os01t0338200-01	TraesCS3D02G199200	219560726	219576652
Os01g0338600	Os01t0338600-01	TraesCS7D02G384900	498714517	498718486
Os01g0338600	Os01t0338600-01	TraesCS7B02G290900	527039031	527043107
Os01g0338600	Os01t0338600-01	TraesCS7A02G389000	564610768	564620129
Os01g0340100	Os01t0340100-00	TraesCS7A02G367500	540871508	540872944
Os01g0340100	Os01t0340100-00	TraesCS7D02G343400	439867571	439868650
Os01g0340100	Os01t0340100-00	TraesCS7B02G295100	531816649	531817887
Os01g0340100	Os01t0340100-00	TraesCS7A02G393100	570174585	570176072
Os01g0340100	Os01t0340100-00	TraesCS7B02G295200	531891167	531892495
Os01g0340100	Os01t0340100-00	TraesCS7D02G388600	503323167	503339500
Os01g0340100	Os01t0340100-00	TraesCS7B02G247300	457530162	457531247
Os01g0340100	Os01t0340100-00	TraesCS7D02G355300	459425624	459427229
Os01g0340100	Os01t0340100-00	TraesCS7A02G335700	491259265	491260480
Os01g0340100	Os01t0340100-00	TraesCS7A02G367400	540798195	540799545
Os01g0342750	Os01t0342750-01	TraesCS3A02G272800	501928791	501943731
Os01g0342750	Os01t0342750-01	TraesCS3B02G306400	492203257	492215965
Os01g0342750	Os01t0342750-01	TraesCS3D02G272200	377882782	377894813
Os01g0348600	Os01t0348600-01	TraesCS3A02G086700	56133676	56140702
Os01g0348600	Os01t0348600-01	TraesCS3D02G086900	43960806	43971178
Os01g0348600	Os01t0348600-01	TraesCS3B02G102100	68871684	68880041
Os01g0348600	Os01t0348600-02	TraesCS3A02G086700	56133676	56140702
Os01g0348600	Os01t0348600-02	TraesCS3D02G086900	43960806	43971178
Os01g0348600	Os01t0348600-02	TraesCS3B02G102100	68871684	68880041
Os01g0348600	Os01t0348600-03	TraesCS3A02G086700	56133676	56140702
Os01g0348600	Os01t0348600-03	TraesCS3D02G086900	43960806	43971178
Os01g0348600	Os01t0348600-03	TraesCS3B02G102100	68871684	68880041
Os01g0348700	Os01t0348700-01
Os01g0349400	Os01t0349400-01	TraesCS3A02G195500	283093819	283112506
Os01g0349400	Os01t0349400-01	TraesCS3D02G199300	223466412	223477022
Os01g0349400	Os01t0349400-01	TraesCS3B02G226800	317624072	317626674
Os01g0350900	Os01t0350900-02
Os01g0350900	Os01t0350900-01
Os01g0351100	Os01t0351100-00	TraesCS6B02G410300	684418554	684433191
Os01g0353400	Os01t0353400-00	TraesCS5B02G021100	20072323	20073803
Os01g0353400	Os01t0353400-00	TraesCS5B02G021800	20670664	20671904
Os01g0353400	Os01t0353400-00	TraesCS5A02G024000	18919074	18920536
Os01g0353400	Os01t0353400-00	TraesCS5B02G020700	20013864	20014936
Os01g0353400	Os01t0353400-00	TraesCS5A02G024100	18948857	18950202
Os01g0353400	Os01t0353400-00	TraesCS4A02G349700	626284731	626285914
Os01g0353400	Os01t0353400-00	TraesCS5D02G030000	27689524	27690891
Os01g0353400	Os01t0353400-00	TraesCS5B02G020900	20036844	20048610
Os01g0560200	Os01t0560200-01	TraesCS3A02G207400	365352984	365356593
Os01g0560200	Os01t0560200-01	TraesCS3D02G207900	274490578	274500011
Os01g0560200	Os01t0560200-01	TraesCS3B02G234600	367241033	367244479
Os01g0560200	Os01t0560200-01	TraesCS3D02G208300	275125737	275128919
Os01g0561600	Os01t0561600-01	TraesCS7A02G101300	62475490	62477394
Os01g0561600	Os01t0561600-01	TraesCS4A02G398800	673772828	673774562
Os01g0561600	Os01t0561600-01	TraesCS2A02G008100	3532809	3534386
Os01g0561600	Os01t0561600-01	TraesCS4A02G399000	673802665	673804497
Os01g0561600	Os01t0561600-01	TraesCS2A02G008000	3523032	3524646
Os01g0561600	Os01t0561600-01	TraesCS7D02G095500	58131982	58134079
Os01g0561600	Os01t0561600-01	TraesCS7D02G095700	58152763	58154555
Os01g0562400	Os01t0562400-01
Os01g0566100	Os01t0566100-01	TraesCS1B02G477400	685645091	685649671
Os01g0566100	Os01t0566100-01	TraesCS1D02G451200	493484098	493488692
Os01g0566100	Os01t0566100-01	TraesCS1A02G443200	591611106	591615811
Os01g0566100	Os01t0566100-02	TraesCS1B02G477400	685645091	685649671
Os01g0566100	Os01t0566100-02	TraesCS1D02G451200	493484098	493488692
Os01g0566100	Os01t0566100-02	TraesCS1A02G443200	591611106	591615811
Os01g0566500	Os01t0566500-01	TraesCSU02G085100	76052061	76054877
Os01g0566500	Os01t0566500-01	TraesCS2A02G074900	33175034	33176987
Os01g0570800	Os01t0570800-01	TraesCS3B02G238500	373842628	373844908
Os01g0570800	Os01t0570800-01	TraesCS3A02G206400	363415357	363419189
Os01g0570800	Os01t0570800-01	TraesCS3D02G209200	276574646	276577885
Os01g0571000	Os01t0571000-01	TraesCS3B02G238400	373622849	373625713
Os01g0571000	Os01t0571000-01	TraesCS3A02G206300	362902090	362904115
Os01g0571000	Os01t0571000-01	TraesCS3D02G209300	276747229	276751250
Os01g0571000	Os01t0571000-02	TraesCS3B02G238400	373622849	373625713
Os01g0571000	Os01t0571000-02	TraesCS3A02G206300	362902090	362904115
Os01g0571000	Os01t0571000-02	TraesCS3D02G209300	276747229	276751250
Os01g0571200	Os01t0571200-01
Os01g0571300	Os01t0571300-01	TraesCS2D02G211400	168597086	168599974
Os01g0572100	Os01t0572100-01
Os01g0574500	Os01t0574500-01	TraesCS3A02G205300	360826522	360832375
Os01g0574500	Os01t0574500-01	TraesCS3D02G210100	278439175	278448948
Os01g0574500	Os01t0574500-01	TraesCS3B02G237400	372241887	372247682
Os01g0574500	Os01t0574500-02	TraesCS3A02G205300	360826522	360832375
Os01g0574500	Os01t0574500-02	TraesCS3D02G210100	278439175	278448948
Os01g0574500	Os01t0574500-02	TraesCS3B02G237400	372241887	372247682
Os01g0575200	Os01t0575200-01	TraesCS3A02G204800	359569747	359573814
Os01g0575200	Os01t0575200-01	TraesCS3B02G236900	370728097	370732105
Os01g0575200	Os01t0575200-01	TraesCS3D02G210600	279790812	279794084
Os01g0575400	Os01t0575400-00
Os01g0575500	Os01t0575500-01	TraesCS3A02G204600	359329612	359360815
Os01g0575500	Os01t0575500-01	TraesCS3D02G210700	279901477	279934569
Os01g0575500	Os01t0575500-01	TraesCS3B02G236700	370135701	370166028
Os01g0579600	Os01t0579600-03	TraesCS3A02G208300	368411113	368414338
Os01g0579600	Os01t0579600-03	TraesCS3B02G064500	35873903	35876936
Os01g0579600	Os01t0579600-03	TraesCS3D02G211300	282330557	282336664
Os01g0579600	Os01t0579600-03	TraesCS3A02G053300	30344590	30347556
Os01g0579600	Os01t0579600-03	TraesCS3B02G235500	368539168	368546919
Os01g0579600	Os01t0579600-02	TraesCS3A02G208300	368411113	368414338
Os01g0579600	Os01t0579600-02	TraesCS3B02G064500	35873903	35876936
Os01g0579600	Os01t0579600-02	TraesCS3D02G211300	282330557	282336664
Os01g0579600	Os01t0579600-02	TraesCS3A02G053300	30344590	30347556
Os01g0579600	Os01t0579600-02	TraesCS3B02G235500	368539168	368546919
Os01g0579600	Os01t0579600-01	TraesCS3A02G208300	368411113	368414338
Os01g0579600	Os01t0579600-01	TraesCS3B02G064500	35873903	35876936
Os01g0579600	Os01t0579600-01	TraesCS3D02G211300	282330557	282336664
Os01g0579600	Os01t0579600-01	TraesCS3A02G053300	30344590	30347556
Os01g0579600	Os01t0579600-01	TraesCS3B02G235500	368539168	368546919
Os01g0580500	Os01t0580500-01	TraesCS7D02G516200	615946386	615947703
Os01g0580500	Os01t0580500-01	TraesCS7B02G444900	709081284	709082771
Os01g0580800	Os01t0580800-01	TraesCS3A02G208700	369461744	369465559
Os01g0580800	Os01t0580800-01	TraesCS3B02G235000	367675660	367680490
Os01g0580800	Os01t0580800-01	TraesCS3B02G610000	828825985	828829194
Os01g0580800	Os01t0580800-01	TraesCS3D02G538000	610993963	610998154
Os01g0580800	Os01t0580800-01	TraesCS3D02G211600	282953440	282957566
Os01g0581300	Os01t0581300-01	TraesCS3D02G211700	283310563	283314300
Os01g0581300	Os01t0581300-01	TraesCS3B02G239100	377418863	377422939
Os01g0581300	Os01t0581300-01	TraesCS3A02G208800	370233477	370237975
Os01g0582400	Os01t0582400-01	TraesCS3A02G209000	370243187	370250719
Os01g0582400	Os01t0582400-01	TraesCS3D02G211900	283318822	283328008
Os01g0582400	Os01t0582400-01	TraesCS3B02G239300	377426766	377432727
Os01g0584900	Os01t0584900-01	TraesCS3A02G209800	374445928	374447068
Os01g0584900	Os01t0584900-01	TraesCS3D02G212700	286189458	286190614
Os01g0584900	Os01t0584900-01	TraesCS3B02G240200	379172114	379173329
Os01g0585100	Os01t0585100-01	TraesCS3D02G212800	286672023	286675884
Os01g0585100	Os01t0585100-01	TraesCS3B02G240300	379219843	379223531
Os01g0585100	Os01t0585100-01	TraesCS3A02G209900	374675820	374679935
Os01g0587400	Os01t0587400-01	TraesCS3A02G402100	647611588	647614072
Os01g0587400	Os01t0587400-01	TraesCS3D02G397000	511533818	511536727
Os01g0587400	Os01t0587400-01	TraesCS3B02G435200	673169542	673172678
Os01g0587500	Os01t0587500-00
Os01g0589800	Os01t0589800-01
Os01g0590900	Os01t0590900-01	TraesCS3D02G214800	290136143	290141640
Os01g0590900	Os01t0590900-01	TraesCS3A02G212200	382143376	382150182
Os01g0590900	Os01t0590900-01	TraesCS3B02G242600	382656707	382662544
Os01g0600200	Os01t0600200-01	TraesCS3B02G245100	389037020	389044638
Os01g0600200	Os01t0600200-01	TraesCS3A02G214500	390009694	390016411
Os01g0600200	Os01t0600200-01	TraesCS3D02G217100	294731718	294738068
Os01g0600900	Os01t0600900-02	TraesCS7A02G237100	211211974	211218368
Os01g0600900	Os01t0600900-02	TraesCS6B02G122800	117837068	117841225
Os01g0600900	Os01t0600900-02	TraesCS6A02G094300	61411743	61412742
Os01g0600900	Os01t0600900-02	TraesCS6A02G094200	61408561	61409698
Os01g0600900	Os01t0600900-02	TraesCS5A02G454300	635410444	635411662
Os01g0600900	Os01t0600900-02	TraesCS5B02G463000	638352711	638353511
Os01g0600900	Os01t0600900-02	TraesCS5B02G353200	532876586	532877808
Os01g0600900	Os01t0600900-02	TraesCS1A02G403300	566564178	566564978
Os01g0600900	Os01t0600900-02	TraesCS1B02G388200	622218208	622219366
Os01g0600900	Os01t0600900-02	TraesCS7B02G103400	118891357	118892479
Os01g0600900	Os01t0600900-02	TraesCS1A02G306600	498596555	498597648
Os01g0600900	Os01t0600900-02	TraesCS6B02G122500	117706797	117707764
Os01g0600900	Os01t0600900-02	TraesCS6A02G094500	61418503	61419535
Os01g0600900	Os01t0600900-02	TraesCS5B02G462900	638344429	638345229
Os01g0600900	Os01t0600900-02	TraesCS5A02G350600	553420891	553421688
Os01g0600900	Os01t0600900-02	TraesCS6A02G094600	61422517	61423317
Os01g0600900	Os01t0600900-02	TraesCS5B02G462800	638335852	638337094
Os01g0600900	Os01t0600900-02	TraesCS7A02G238400	211412376	211413176
Os01g0600900	Os01t0600900-02	TraesCS1B02G433300	657506674	657507474
Os01g0600900	Os01t0600900-02	TraesCS1B02G388300	622313111	622313908
Os01g0600900	Os01t0600900-02	TraesCSU02G167700	246248431	246249656
Os01g0600900	Os01t0600900-02	TraesCS5A02G454400	635414687	635415387
Os01g0600900	Os01t0600900-02	TraesCSU02G086800	77433778	77434074
Os01g0600900	Os01t0600900-02	TraesCS7B02G103300	118821298	118822449
Os01g0600900	Os01t0600900-02	TraesCS6B02G122700	117772324	117773024
Os01g0600900	Os01t0600900-02	TraesCS1B02G388500	622358754	622359551
Os01g0600900	Os01t0600900-02	TraesCS1B02G432700	657271989	657273125
Os01g0600900	Os01t0600900-02	TraesCSU02G250000	381572696	381573806
Os01g0600900	Os01t0600900-02	TraesCS6A02G094100	61400462	61401442
Os01g0600900	Os01t0600900-02	TraesCS6B02G122600	117751189	117807204
Os01g0600900	Os01t0600900-02	TraesCS7A02G276400	288928458	288929628
Os01g0600900	Os01t0600900-02	TraesCS5A02G454200	635407574	635408909
Os01g0600900	Os01t0600900-02	TraesCS6A02G094400	61414736	61416488
Os01g0600900	Os01t0600900-02	TraesCS6A02G093700	61211829	61215961
Os01g0600900	Os01t0600900-02	TraesCS5B02G463100	638396836	638398001
Os01g0600900	Os01t0600900-02	TraesCS1B02G317500	542578994	542580037
Os01g0600900	Os01t0600900-02	TraesCS1A02G403800	566688721	566689723
Os01g0600900	Os01t0600900-03	TraesCS7A02G237100	211211974	211218368
Os01g0600900	Os01t0600900-03	TraesCS6B02G122800	117837068	117841225
Os01g0600900	Os01t0600900-03	TraesCS6A02G094300	61411743	61412742
Os01g0600900	Os01t0600900-03	TraesCS6A02G094200	61408561	61409698
Os01g0600900	Os01t0600900-03	TraesCS5A02G454300	635410444	635411662
Os01g0600900	Os01t0600900-03	TraesCS5B02G463000	638352711	638353511
Os01g0600900	Os01t0600900-03	TraesCS5B02G353200	532876586	532877808
Os01g0600900	Os01t0600900-03	TraesCS1A02G403300	566564178	566564978
Os01g0600900	Os01t0600900-03	TraesCS1B02G388200	622218208	622219366
Os01g0600900	Os01t0600900-03	TraesCS7B02G103400	118891357	118892479
Os01g0600900	Os01t0600900-03	TraesCS1A02G306600	498596555	498597648
Os01g0600900	Os01t0600900-03	TraesCS6B02G122500	117706797	117707764
Os01g0600900	Os01t0600900-03	TraesCS6A02G094500	61418503	61419535
Os01g0600900	Os01t0600900-03	TraesCS5B02G462900	638344429	638345229
Os01g0600900	Os01t0600900-03	TraesCS5A02G350600	553420891	553421688
Os01g0600900	Os01t0600900-03	TraesCS6A02G094600	61422517	61423317
Os01g0600900	Os01t0600900-03	TraesCS5B02G462800	638335852	638337094
Os01g0600900	Os01t0600900-03	TraesCS7A02G238400	211412376	211413176
Os01g0600900	Os01t0600900-03	TraesCS1B02G433300	657506674	657507474
Os01g0600900	Os01t0600900-03	TraesCS1B02G388300	622313111	622313908
Os01g0600900	Os01t0600900-03	TraesCSU02G167700	246248431	246249656
Os01g0600900	Os01t0600900-03	TraesCS5A02G454400	635414687	635415387
Os01g0600900	Os01t0600900-03	TraesCSU02G086800	77433778	77434074
Os01g0600900	Os01t0600900-03	TraesCS7B02G103300	118821298	118822449
Os01g0600900	Os01t0600900-03	TraesCS6B02G122700	117772324	117773024
Os01g0600900	Os01t0600900-03	TraesCS1B02G388500	622358754	622359551
Os01g0600900	Os01t0600900-03	TraesCS1B02G432700	657271989	657273125
Os01g0600900	Os01t0600900-03	TraesCSU02G250000	381572696	381573806
Os01g0600900	Os01t0600900-03	TraesCS6A02G094100	61400462	61401442
Os01g0600900	Os01t0600900-03	TraesCS6B02G122600	117751189	117807204
Os01g0600900	Os01t0600900-03	TraesCS7A02G276400	288928458	288929628
Os01g0600900	Os01t0600900-03	TraesCS5A02G454200	635407574	635408909
Os01g0600900	Os01t0600900-03	TraesCS6A02G094400	61414736	61416488
Os01g0600900	Os01t0600900-03	TraesCS6A02G093700	61211829	61215961
Os01g0600900	Os01t0600900-03	TraesCS5B02G463100	638396836	638398001
Os01g0600900	Os01t0600900-03	TraesCS1B02G317500	542578994	542580037
Os01g0600900	Os01t0600900-03	TraesCS1A02G403800	566688721	566689723
Os01g0601000	Os01t0601000-00	TraesCS3A02G215500	393103142	393106581
Os01g0601000	Os01t0601000-00	TraesCS3B02G245500	389309643	389313054
Os01g0601000	Os01t0601000-00	TraesCS3D02G217500	295149765	295153131
Os01g0605500	Os01t0605500-00	TraesCS3D02G218300	297495032	297499090
Os01g0605500	Os01t0605500-00	TraesCS3B02G246600	392297571	392301457
Os01g0605500	Os01t0605500-00	TraesCS3A02G214700	391469223	391473390
Os01g0607200	Os01t0607200-01	TraesCS3B02G247500	393316307	393339746
Os01g0607200	Os01t0607200-01	TraesCS3D02G096500	48836328	48842240
Os01g0607200	Os01t0607200-01	TraesCS3A02G217200	396013577	396022214
Os01g0607200	Os01t0607200-01	TraesCSU02G049700	39535113	39536829
Os01g0607200	Os01t0607200-01	TraesCS3A02G096000	61311578	61316624
Os01g0607200	Os01t0607200-01	TraesCS3D02G219100	298353062	298359835
Os01g0607200	Os01t0607200-01	TraesCS3B02G111600	77840731	77847896
Os01g0607200	Os01t0607200-02	TraesCS3B02G247500	393316307	393339746
Os01g0607200	Os01t0607200-02	TraesCS3D02G096500	48836328	48842240
Os01g0607200	Os01t0607200-02	TraesCS3A02G217200	396013577	396022214
Os01g0607200	Os01t0607200-02	TraesCSU02G049700	39535113	39536829
Os01g0607200	Os01t0607200-02	TraesCS3A02G096000	61311578	61316624
Os01g0607200	Os01t0607200-02	TraesCS3D02G219100	298353062	298359835
Os01g0607200	Os01t0607200-02	TraesCS3B02G111600	77840731	77847896
Os01g0711600	Os01t0711600-01	TraesCS3D02G250500	350795470	350798753
Os01g0711600	Os01t0711600-01	TraesCS3B02G279600	449205936	449209111
Os01g0711600	Os01t0711600-01	TraesCS3A02G250100	468532113	468540278
Os01g0712800	Os01t0712800-00	TraesCS3B02G278100	448313367	448314738
Os01g0712800	Os01t0712800-00	TraesCS3A02G249200	467402401	467404286
Os01g0712800	Os01t0712800-00	TraesCS3D02G249200	348911464	348913175
Os01g0713200	Os01t0713200-01	TraesCS3D02G475000	575736767	575738260
Os01g0713200	Os01t0713200-01	TraesCS3A02G480300	711285221	711286569
Os01g0713200	Os01t0713200-01	TraesCS3D02G476500	577238361	577240529
Os01g0713200	Os01t0713200-01	TraesCS3B02G526700	768745558	768746974
Os01g0713200	Os01t0713200-01	TraesCS3A02G480200	711259638	711261061
Os01g0713200	Os01t0713200-01	TraesCS3D02G476600	577249557	577251249
Os01g0713200	Os01t0713200-01	TraesCS3B02G524700	766642011	766643492
Os01g0713200	Os01t0713200-01	TraesCS3B02G526100	768470821	768482837
Os01g0713200	Os01t0713200-01	TraesCS3A02G481500	712545116	712546522
Os01g0713200	Os01t0713200-01	TraesCS3D02G475100	575739377	575740827
Os01g0713200	Os01t0713200-01	TraesCS3B02G526600	768740001	768741527
Os01g0713200	Os01t0713200-01	TraesCS3B02G524800	766660397	766661758
Os01g0713200	Os01t0713200-01	TraesCS3A02G481600	712552546	712554003

## Sheet: Char 2
Gene stable ID	Transcript stable ID	Triticum aestivum gene stable ID	Triticum aestivum chromosome/scaffold start (bp)	Triticum aestivum chromosome/scaffold end (bp)
Os02g0214500	Os02t0214500-01
Os02g0214900	Os02t0214900-01	TraesCS6A02G184100	214563731	214569359
Os02g0214900	Os02t0214900-01	TraesCS6D02G171000	157583544	157589113
Os02g0214900	Os02t0214900-01	TraesCS6B02G212600	281226434	281231988
Os02g0214900	Os02t0214900-02	TraesCS6A02G184100	214563731	214569359
Os02g0214900	Os02t0214900-02	TraesCS6D02G171000	157583544	157589113
Os02g0214900	Os02t0214900-02	TraesCS6B02G212600	281226434	281231988
Os02g0215700	Os02t0215700-01	TraesCS6B02G212300	280364964	280366674
Os02g0216250	Os02t0216250-00
Os02g0218200	Os02t0218200-01	TraesCS6D02G171800	158112369	158120032
Os02g0218200	Os02t0218200-01	TraesCS6A02G182500	210792127	210800389
Os02g0218200	Os02t0218200-01	TraesCS6B02G213700	288648263	288657112
Os02g0218200	Os02t0218200-02	TraesCS6D02G171800	158112369	158120032
Os02g0218200	Os02t0218200-02	TraesCS6A02G182500	210792127	210800389
Os02g0218200	Os02t0218200-02	TraesCS6B02G213700	288648263	288657112
Os02g0218700	Os02t0218700-01	TraesCS6D02G172200	158817214	158819180
Os02g0218700	Os02t0218700-01	TraesCS6A02G185100	216461871	216463460
Os02g0218700	Os02t0218700-01	TraesCS6B02G213300	288046272	288048311
Os02g0220000	Os02t0220000-00	TraesCS6D02G172900	159787916	159792494
Os02g0220000	Os02t0220000-00	TraesCS6A02G185800	218800041	218801760
Os02g0220000	Os02t0220000-00	TraesCS6B02G214700	290213802	290215403
Os02g0220000	Os02t0220000-00	TraesCS6D02G172800	159715701	159716057
Os02g0220400	Os02t0220400-01	TraesCS6A02G185900	219561159	219562660
Os02g0220400	Os02t0220400-01	TraesCS6D02G173000	160428448	160429957
Os02g0220400	Os02t0220400-01	TraesCS6B02G214900	290627795	290629335
Os02g0225000	Os02t0225000-01	TraesCS4D02G248600	417671017	417681321
Os02g0225000	Os02t0225000-01	TraesCS4A02G062300	58910717	58916431
Os02g0225000	Os02t0225000-01	TraesCS4D02G239100	401203443	401208605
Os02g0225000	Os02t0225000-01	TraesCS4B02G239100	496279786	496285157
Os02g0225100	Os02t0225100-00
Os02g0227000	Os02t0227000-01	TraesCS2A02G492600	724747429	724752414
Os02g0227000	Os02t0227000-01	TraesCS2B02G520800	715598741	715606406
Os02g0227000	Os02t0227000-01	TraesCS2D02G492900	590367504	590372990
Os02g0227400	Os02t0227400-01	TraesCS6D02G174400	163830613	163837664
Os02g0227400	Os02t0227400-01	TraesCS6A02G191200	258132738	258142839
Os02g0227400	Os02t0227400-01	TraesCS6B02G219800	309748760	309755673
Os02g0233100	Os02t0233100-01
Os02g0233333	Os02t0233333-00	TraesCS5D02G181100	281214843	281220362
Os02g0233333	Os02t0233333-00	TraesCS5B02G174100	319334922	319338627
Os02g0233333	Os02t0233333-00	TraesCS5A02G174900	367788488	367799867
Os02g0234051	Os02t0234051-00
Os02g0234450	Os02t0234450-00	TraesCS2A02G429400	682551827	682554664
Os02g0234450	Os02t0234450-00	TraesCS2B02G449900	643181831	643184591
Os02g0234450	Os02t0234450-00	TraesCS2D02G427100	539259215	539262036
Os02g0234500	Os02t0234500-01	TraesCS2B02G151800	118603315	118608503
Os02g0234500	Os02t0234500-01	TraesCS2D02G131900	76858777	76863843
Os02g0234500	Os02t0234500-01	TraesCS2A02G129600	77528094	77533300
Os02g0234500	Os02t0234500-03	TraesCS2B02G151800	118603315	118608503
Os02g0234500	Os02t0234500-03	TraesCS2D02G131900	76858777	76863843
Os02g0234500	Os02t0234500-03	TraesCS2A02G129600	77528094	77533300
Os02g0234500	Os02t0234500-02	TraesCS2B02G151800	118603315	118608503
Os02g0234500	Os02t0234500-02	TraesCS2D02G131900	76858777	76863843
Os02g0234500	Os02t0234500-02	TraesCS2A02G129600	77528094	77533300
Os02g0235600	Os02t0235600-01
Os02g0236100	Os02t0236100-01	TraesCS6A02G156100	145126166	145131531
Os02g0236100	Os02t0236100-01	TraesCS6D02G146100	116856494	116863203
Os02g0236100	Os02t0236100-01	TraesCS6B02G184300	207105347	207110770
Os02g0236200	Os02t0236200-01
Os02g0236600	Os02t0236600-01	TraesCS6D02G127100	90922421	90924935
Os02g0236600	Os02t0236600-01	TraesCS6A02G138000	109135518	109137941
Os02g0236600	Os02t0236600-01	TraesCS6B02G166200	173391431	173393952
Os02g0237100	Os02t0237100-01	TraesCS4A02G398300	673411559	673414121
Os02g0237100	Os02t0237100-01	TraesCS7D02G094300	56880436	56886021
Os02g0329933	Os02t0329933-00
Os02g0448000	Os02t0448000-00	TraesCS6D02G167600	151506748	151508191
Os02g0448000	Os02t0448000-00	TraesCS6B02G209300	275925213	275926817
Os02g0448000	Os02t0448000-00	TraesCS6A02G176200	192829617	192830983
Os02g0448400	Os02t0448400-01
Os02g0469300	Os02t0469300-01
Os02g0469300	Os02t0469300-02
Os02g0469600	Os02t0469600-01	TraesCS5B02G326500	510729629	510732677
Os02g0469600	Os02t0469600-01	TraesCS5A02G326100	536677183	536680476
Os02g0469600	Os02t0469600-01	TraesCS5D02G332200	423232498	423235204
Os02g0470400	Os02t0470400-00	TraesCS6D02G182900	218382292	218454647
Os02g0470400	Os02t0470400-00	TraesCS6B02G224600	342981350	343044536
Os02g0470400	Os02t0470400-00	TraesCS6A02G197400	297625198	297719132
Os02g0558100	Os02t0558100-01	TraesCS3D02G126600	84568670	84582503
Os02g0558100	Os02t0558100-01	TraesCS3D02G126700	84587555	84589918
Os02g0558100	Os02t0558100-01	TraesCS3A02G125300	100885506	100893368
Os02g0558100	Os02t0558100-01	TraesCS3B02G144700	133183935	133197593
Os02g0558100	Os02t0558100-03	TraesCS3D02G126600	84568670	84582503
Os02g0558100	Os02t0558100-03	TraesCS3D02G126700	84587555	84589918
Os02g0558100	Os02t0558100-03	TraesCS3A02G125300	100885506	100893368
Os02g0558100	Os02t0558100-03	TraesCS3B02G144700	133183935	133197593
Os02g0558100	Os02t0558100-02	TraesCS3D02G126600	84568670	84582503
Os02g0558100	Os02t0558100-02	TraesCS3D02G126700	84587555	84589918
Os02g0558100	Os02t0558100-02	TraesCS3A02G125300	100885506	100893368
Os02g0558100	Os02t0558100-02	TraesCS3B02G144700	133183935	133197593
Os02g0561900	Os02t0561900-00	TraesCS7D02G370800	479597566	479598806
Os02g0561900	Os02t0561900-00	TraesCS7A02G352100	515226452	515227559
Os02g0561900	Os02t0561900-00	TraesCS7B02G276000	505368476	505369769
Os02g0562100	Os02t0562100-00	TraesCS6A02G199100	313297538	313298846
Os02g0562100	Os02t0562100-00	TraesCS6B02G229400	367349252	367350334
Os02g0562100	Os02t0562100-00	TraesCS6D02G182800	217759025	217760216
Os02g0562300	Os02t0562300-01	TraesCS6B02G230900	376291309	376301617
Os02g0562300	Os02t0562300-01	TraesCS6D02G185500	239043416	239050384
Os02g0562300	Os02t0562300-01	TraesCS6A02G199900	319201021	319208932
Os02g0562300	Os02t0562300-02	TraesCS6B02G230900	376291309	376301617
Os02g0562300	Os02t0562300-02	TraesCS6D02G185500	239043416	239050384
Os02g0562300	Os02t0562300-02	TraesCS6A02G199900	319201021	319208932
Os02g0562600	Os02t0562600-01	TraesCS2A02G083600	38321535	38324905
Os02g0562600	Os02t0562600-01	TraesCS2D02G081500	35022527	35025791
Os02g0562600	Os02t0562600-01	TraesCS2A02G083700	38329586	38332784
Os02g0562600	Os02t0562600-01	TraesCS6B02G337000	593354135	593359065
Os02g0562600	Os02t0562600-01	TraesCS6D02G287500	396839317	396846428
Os02g0562600	Os02t0562600-01	TraesCS7A02G021600	8761896	8763009
Os02g0562600	Os02t0562600-01	TraesCS2D02G081400	34999904	35003326
Os02g0562600	Os02t0562600-01	TraesCS6A02G308300	543206042	543210786
Os02g0562600	Os02t0562600-01	TraesCS2B02G097900	57778375	57781675
Os02g0562600	Os02t0562600-01	TraesCS2B02G097800	57679415	57682721
Os02g0562600	Os02t0562600-01	TraesCS7D02G018800	8291679	8333650

## Sheet: Char 3
Gene stable ID	Transcript stable ID	Triticum aestivum gene stable ID	Triticum aestivum chromosome/scaffold start (bp)	Triticum aestivum chromosome/scaffold end (bp)
Os03g0202001	Os03t0202001-01	TraesCS4A02G045900	37804221	37809088
Os03g0202001	Os03t0202001-01	TraesCS4B02G259500	526928359	526933554
Os03g0202001	Os03t0202001-01	TraesCS4D02G259000	428585681	428590695
Os03g0202200	Os03t0202200-01	TraesCS4B02G259600	526939795	526943433
Os03g0202200	Os03t0202200-01	TraesCS4D02G258900	428579061	428582805
Os03g0202200	Os03t0202200-01	TraesCS4A02G046000	37812832	37816611
Os03g0243950	Os03t0243950-00
Os03g0244000	Os03t0244000-01	TraesCS4B02G223100	467796585	467799257
Os03g0244000	Os03t0244000-01	TraesCS4A02G080900	83403791	83406270
Os03g0244000	Os03t0244000-01	TraesCS4D02G223500	380336599	380339812
Os03g0244000	Os03t0244000-02	TraesCS4B02G223100	467796585	467799257
Os03g0244000	Os03t0244000-02	TraesCS4A02G080900	83403791	83406270
Os03g0244000	Os03t0244000-02	TraesCS4D02G223500	380336599	380339812
Os03g0244600	Os03t0244600-01	TraesCS4B02G226500	473568648	473572265
Os03g0244600	Os03t0244600-01	TraesCS4A02G070500	67891133	67894905
Os03g0244600	Os03t0244600-01	TraesCS4D02G227200	386432877	386438565
Os03g0244600	Os03t0244600-02	TraesCS4B02G226500	473568648	473572265
Os03g0244600	Os03t0244600-02	TraesCS4A02G070500	67891133	67894905
Os03g0244600	Os03t0244600-02	TraesCS4D02G227200	386432877	386438565
Os03g0245100	Os03t0245100-03	TraesCS4D02G226800	385987417	385992078
Os03g0245100	Os03t0245100-03	TraesCS4A02G069000	67261276	67270137
Os03g0245100	Os03t0245100-03	TraesCS4B02G226100	472485580	472493684
Os03g0245100	Os03t0245100-02	TraesCS4D02G226800	385987417	385992078
Os03g0245100	Os03t0245100-02	TraesCS4A02G069000	67261276	67270137
Os03g0245100	Os03t0245100-02	TraesCS4B02G226100	472485580	472493684
Os03g0245100	Os03t0245100-01	TraesCS4D02G226800	385987417	385992078
Os03g0245100	Os03t0245100-01	TraesCS4A02G069000	67261276	67270137
Os03g0245100	Os03t0245100-01	TraesCS4B02G226100	472485580	472493684
Os03g0245700	Os03t0245700-03	TraesCS4B02G225500	472133279	472134919
Os03g0245700	Os03t0245700-03	TraesCS4D02G226100	385510392	385512745
Os03g0245700	Os03t0245700-03	TraesCS4A02G068400	66909705	66911330
Os03g0245700	Os03t0245700-02	TraesCS4B02G225500	472133279	472134919
Os03g0245700	Os03t0245700-02	TraesCS4D02G226100	385510392	385512745
Os03g0245700	Os03t0245700-02	TraesCS4A02G068400	66909705	66911330
Os03g0248200	Os03t0248200-01	TraesCS3D02G363500	477843422	477846400
Os03g0248200	Os03t0248200-01	TraesCS3B02G402600	637016701	637018299
Os03g0248200	Os03t0248200-01	TraesCS3D02G363400	477834191	477835761
Os03g0248200	Os03t0248200-01	TraesCS3A02G370400	621158130	621160971
Os03g0248200	Os03t0248200-01	TraesCS3B02G402500	636946615	636948184
Os03g0249300	Os03t0249300-01	TraesCS4D02G224100	380800015	380803566
Os03g0249300	Os03t0249300-01	TraesCS4B02G223800	468236306	468240989
Os03g0249300	Os03t0249300-01	TraesCS4A02G080200	82735553	82740001
Os03g0252900	Os03t0252900-00	TraesCS4A02G082000	85145772	85146138
Os03g0252900	Os03t0252900-00	TraesCS4D02G222400	379362733	379363390
Os03g0252900	Os03t0252900-00	TraesCS4B02G222000	466640087	466640805
Os03g0253200	Os03t0253200-01	TraesCS4D02G222200	379258838	379260394
Os03g0253200	Os03t0253200-01	TraesCS4B02G221800	466058377	466059930
Os03g0253200	Os03t0253200-01	TraesCS4A02G082200	85568765	85570607
Os03g0254200	Os03t0254200-00	TraesCS4D02G221500	378502581	378505713
Os03g0254200	Os03t0254200-00	TraesCS4A02G083100	86850701	86853897
Os03g0254200	Os03t0254200-00	TraesCS4B02G221100	465026332	465029543
Os03g0254800	Os03t0254800-01	TraesCS4B02G220800	464163479	464167927
Os03g0254800	Os03t0254800-01	TraesCS4D02G221100	378266252	378270290
Os03g0254800	Os03t0254800-01	TraesCS4A02G083400	87404858	87409250
Os03g0254900	Os03t0254900-01	TraesCS4A02G083500	87411847	87415616
Os03g0254900	Os03t0254900-01	TraesCS4D02G221000	378259122	378263413
Os03g0254900	Os03t0254900-01	TraesCS4B02G220700	464156491	464161145
Os03g0254900	Os03t0254900-02	TraesCS4A02G083500	87411847	87415616
Os03g0254900	Os03t0254900-02	TraesCS4D02G221000	378259122	378263413
Os03g0254900	Os03t0254900-02	TraesCS4B02G220700	464156491	464161145
Os03g0255200	Os03t0255200-02	TraesCS4D02G220700	377826012	377830353
Os03g0255200	Os03t0255200-02	TraesCS4B02G220400	463580208	463584477
Os03g0255200	Os03t0255200-01	TraesCS4D02G220700	377826012	377830353
Os03g0255200	Os03t0255200-01	TraesCS4B02G220400	463580208	463584477
Os03g0311300	Os03t0311300-02	TraesCS4B02G181000	396687191	396717719
Os03g0311300	Os03t0311300-02	TraesCS4D02G182600	319240119	319271534
Os03g0311300	Os03t0311300-02	TraesCS4A02G123300	154499880	154528943
Os03g0311300	Os03t0311300-01	TraesCS4B02G181000	396687191	396717719
Os03g0311300	Os03t0311300-01	TraesCS4D02G182600	319240119	319271534
Os03g0311300	Os03t0311300-01	TraesCS4A02G123300	154499880	154528943
Os03g0311300	Os03t0311300-03	TraesCS4B02G181000	396687191	396717719
Os03g0311300	Os03t0311300-03	TraesCS4D02G182600	319240119	319271534
Os03g0311300	Os03t0311300-03	TraesCS4A02G123300	154499880	154528943
Os03g0312500	Os03t0312500-01
Os03g0312500	Os03t0312500-02
Os03g0318600	Os03t0318600-01	TraesCS4A02G126300	162423186	162427249
Os03g0318600	Os03t0318600-01	TraesCS4B02G178600	391537582	391541691
Os03g0318600	Os03t0318600-01	TraesCS4D02G180200	314063385	314067508
Os03g0319300	Os03t0319300-01
Os03g0320400	Os03t0320400-01
Os03g0320600	Os03t0320600-01	TraesCS4D02G179400	311961793	311962341
Os03g0320600	Os03t0320600-01	TraesCS4A02G127100	164312435	164313346
Os03g0320600	Os03t0320600-01	TraesCS4B02G177800	388719227	388719775
Os03g0321700	Os03t0321700-01	TraesCS4A02G128100	165354674	165356110
Os03g0321700	Os03t0321700-01	TraesCS4D02G178400	309702955	309704347
Os03g0321700	Os03t0321700-01	TraesCS4B02G176700	386749723	386751143
Os03g0323800	Os03t0323800-01	TraesCS4A02G129200	167745082	167749768
Os03g0323800	Os03t0323800-01	TraesCS4D02G177200	308592868	308597513
Os03g0323800	Os03t0323800-01	TraesCS4B02G175300	385420236	385424950
Os03g0324200	Os03t0324200-02	TraesCS4B02G175100	384290652	384294449
Os03g0324200	Os03t0324200-02	TraesCS4A02G129400	168792099	168794054
Os03g0324200	Os03t0324200-02	TraesCS4D02G177000	308369378	308374449
Os03g0324200	Os03t0324200-01	TraesCS4B02G175100	384290652	384294449
Os03g0324200	Os03t0324200-01	TraesCS4A02G129400	168792099	168794054
Os03g0324200	Os03t0324200-01	TraesCS4D02G177000	308369378	308374449
Os03g0330000	Os03t0330000-01	TraesCS4D02G174800	303062449	303067793
Os03g0330000	Os03t0330000-01	TraesCS4B02G172800	377786417	377791881
Os03g0330000	Os03t0330000-01	TraesCS4A02G131800	176596050	176601315
Os03g0330200	Os03t0330200-00	TraesCS4B02G172700	377685685	377690975
Os03g0330200	Os03t0330200-00	TraesCS4D02G174700	302688607	302694752
Os03g0330200	Os03t0330200-00	TraesCS4A02G131900	176859270	176867614
Os03g0332400	Os03t0332400-01	TraesCS4A02G132900	179141849	179145967
Os03g0332400	Os03t0332400-01	TraesCS4D02G173800	301729159	301733699
Os03g0332400	Os03t0332400-01	TraesCS4B02G171800	376135294	376140582
Os03g0333400	Os03t0333400-01	TraesCS4D02G172800	300785157	300787968
Os03g0333400	Os03t0333400-01	TraesCS4B02G170800	373993859	373994697
Os03g0333400	Os03t0333400-01	TraesCS4A02G134100	182128608	182129419
Os03g0336900	Os03t0336900-00
Os03g0337500	Os03t0337500-00	TraesCS4A02G136300	190823379	190835376
Os03g0337500	Os03t0337500-00	TraesCS4D02G170900	297358206	297385317
Os03g0337500	Os03t0337500-00	TraesCS4B02G168400	368411260	368420475
Os03g0337600	Os03t0337600-01	TraesCS4A02G136400	191038601	191042601
Os03g0337600	Os03t0337600-01	TraesCS4D02G170800	297301589	297310240
Os03g0337600	Os03t0337600-01	TraesCS4B02G168300	368104323	368108369
Os03g0337800	Os03t0337800-01	TraesCS4D02G170100	295432749	295435027
Os03g0337800	Os03t0337800-01	TraesCS4A02G137200	196571352	196573524
Os03g0339700	Os03t0339700-01
Os03g0340500	Os03t0340500-03	TraesCS4A02G140000	213024884	213036054
Os03g0340500	Os03t0340500-03	TraesCS4B02G167500	364656435	364682505
Os03g0340500	Os03t0340500-03	TraesCS4D02G169800	295013101	295026519
Os03g0340500	Os03t0340500-01	TraesCS4A02G140000	213024884	213036054
Os03g0340500	Os03t0340500-01	TraesCS4B02G167500	364656435	364682505
Os03g0340500	Os03t0340500-01	TraesCS4D02G169800	295013101	295026519
Os03g0340900	Os03t0340900-01	TraesCS4A02G140200	215137568	215149116
Os03g0340900	Os03t0340900-01	TraesCS4D02G169500	294444604	294456744
Os03g0340900	Os03t0340900-01	TraesCS4B02G167000	363305894	363315209
Os03g0358100	Os03t0358100-01	TraesCS4D02G162000	245094641	245109395
Os03g0358100	Os03t0358100-01	TraesCS4B02G152800	256324840	256340340
Os03g0358100	Os03t0358100-01	TraesCS4A02G142000	225316619	225336366
Os03g0358800	Os03t0358800-00
Os03g0363950	Os03t0363950-00	TraesCS1D02G250300	342848029	342850585
Os03g0363950	Os03t0363950-00	TraesCS1B02G261300	459809786	459815474
Os03g0363950	Os03t0363950-00	TraesCS1A02G250700	442470888	442476407
Os03g0366200	Os03t0366200-01
Os03g0366700	Os03t0366700-01
Os03g0367000	Os03t0367000-01	TraesCS1A02G184600	335012317	335034601
Os03g0367000	Os03t0367000-01	TraesCS1D02G192100	267788383	267804883
Os03g0367000	Os03t0367000-01	TraesCS1B02G192700	345303083	345325533
Os03g0367000	Os03t0367000-02	TraesCS1A02G184600	335012317	335034601
Os03g0367000	Os03t0367000-02	TraesCS1D02G192100	267788383	267804883
Os03g0367000	Os03t0367000-02	TraesCS1B02G192700	345303083	345325533
Os03g0367900	Os03t0367900-02
Os03g0367900	Os03t0367900-01
Os03g0370000	Os03t0370000-01	TraesCS4B02G177700	388617630	388624216
Os03g0370000	Os03t0370000-01	TraesCS4D02G179300	311157146	311162494
Os03g0370200	Os03t0370200-00
Os03g0370400	Os03t0370400-01	TraesCS7A02G438100	632539667	632541002
Os03g0370400	Os03t0370400-01	TraesCS7B02G337100	592187688	592188635
Os03g0370400	Os03t0370400-01	TraesCS7D02G428000	548765888	548766821
Os03g0370600	Os03t0370600-00	TraesCS2B02G603700	785820781	785821748
Os03g0370600	Os03t0370600-00	TraesCS2D02G597300	649780835	649781785
Os03g0370600	Os03t0370600-00	TraesCS2A02G582800	775064732	775065621
Os03g0370800	Os03t0370800-00	TraesCS2A02G199000	171609317	171609853
Os03g0370800	Os03t0370800-00	TraesCS2D02G206800	160210958	160211705
Os03g0370800	Os03t0370800-00	TraesCS2B02G226400	216964970	216965509
Os03g0372600	Os03t0372600-00	TraesCS4B02G304700	593134221	593135016
Os03g0372600	Os03t0372600-00	TraesCS4A02G404900	678367652	678368501
Os03g0372600	Os03t0372600-00	TraesCS4D02G302900	471147859	471148734
Os03g0374100	Os03t0374100-01	TraesCS6B02G452700	711372963	711375917
Os03g0374100	Os03t0374100-01	TraesCS6B02G452500	711345338	711348401
Os03g0374100	Os03t0374100-01	TraesCS6D02G391200	466268414	466272093
Os03g0374100	Os03t0374100-01	TraesCS6A02G407300	612186654	612189894
Os03g0374100	Os03t0374100-01	TraesCS6A02G407200	612177309	612180757
Os03g0374100	Os03t0374100-02	TraesCS6B02G452700	711372963	711375917
Os03g0374100	Os03t0374100-02	TraesCS6B02G452500	711345338	711348401
Os03g0374100	Os03t0374100-02	TraesCS6D02G391200	466268414	466272093
Os03g0374100	Os03t0374100-02	TraesCS6A02G407300	612186654	612189894
Os03g0374100	Os03t0374100-02	TraesCS6A02G407200	612177309	612180757
Os03g0374100	Os03t0374100-03	TraesCS6B02G452700	711372963	711375917
Os03g0374100	Os03t0374100-03	TraesCS6B02G452500	711345338	711348401
Os03g0374100	Os03t0374100-03	TraesCS6D02G391200	466268414	466272093
Os03g0374100	Os03t0374100-03	TraesCS6A02G407300	612186654	612189894
Os03g0374100	Os03t0374100-03	TraesCS6A02G407200	612177309	612180757
Os03g0376600	Os03t0376600-01	TraesCS4B02G156400	286744478	286749539
Os03g0376600	Os03t0376600-01	TraesCS4A02G157300	320270523	320273940
Os03g0381000	Os03t0381000-01	TraesCS3D02G403500	517488140	517489616
Os03g0381000	Os03t0381000-01	TraesCS3B02G442100	681210390	681211928
Os03g0381000	Os03t0381000-01	TraesCS3A02G408400	653330890	653332397
Os03g0385400	Os03t0385400-01	TraesCS6B02G347600	612197715	612198075
Os03g0385400	Os03t0385400-01	TraesCS6A02G317403	553745060	553745509
Os03g0385400	Os03t0385400-01	TraesCS6D02G296700	408151079	408151436
Os03g0385400	Os03t0385400-01	TraesCS6D02G296600	408147367	408147870
Os03g0385400	Os03t0385400-01	TraesCS6A02G317401	553741586	553742095
Os03g0386700	Os03t0386700-00
Os03g0386800	Os03t0386800-01	TraesCS4B02G136700	180544827	180547778
Os03g0386800	Os03t0386800-01	TraesCS4A02G181100	455279769	455282911
Os03g0386800	Os03t0386800-01	TraesCS4D02G131400	118311701	118317485
Os03g0388500	Os03t0388500-01
Os03g0390200	Os03t0390200-01	TraesCS2A02G493800	726029783	726034011
Os03g0390200	Os03t0390200-01	TraesCS2B02G521800	716809651	716816243
Os03g0390200	Os03t0390200-01	TraesCS2D02G493700	591027189	591031752
Os03g0390200	Os03t0390200-02	TraesCS2A02G493800	726029783	726034011
Os03g0390200	Os03t0390200-02	TraesCS2B02G521800	716809651	716816243
Os03g0390200	Os03t0390200-02	TraesCS2D02G493700	591027189	591031752
Os03g0390400	Os03t0390400-01
Os03g0390900	Os03t0390900-01	TraesCS2D02G374200	477433440	477436312
Os03g0390900	Os03t0390900-01	TraesCS2B02G394800	559427212	559430593
Os03g0390900	Os03t0390900-01	TraesCS2A02G377800	619856387	619860438
Os03g0395000	Os03t0395000-01	TraesCS4B02G131800	172314683	172320150
Os03g0395000	Os03t0395000-01	TraesCS4D02G126600	111133582	111139607
Os03g0395000	Os03t0395000-01	TraesCS4A02G186900	465793611	465799879
Os03g0395000	Os03t0395000-02	TraesCS4B02G131800	172314683	172320150
Os03g0395000	Os03t0395000-02	TraesCS4D02G126600	111133582	111139607
Os03g0395000	Os03t0395000-02	TraesCS4A02G186900	465793611	465799879
Os03g0396500	Os03t0396500-00
Os03g0396900	Os03t0396900-02
Os03g0396900	Os03t0396900-01
Os03g0397400	Os03t0397400-01	TraesCS4A02G156500	312669507	312708877
Os03g0397400	Os03t0397400-01	TraesCS4B02G161500	317757981	317766296
Os03g0397400	Os03t0397400-01	TraesCS4D02G156900	212150517	212164732
Os03g0398600	Os03t0398600-00	TraesCS5A02G396000	591081866	591082624
Os03g0398600	Os03t0398600-00	TraesCS5D02G405300	470376887	470378075
Os03g0398600	Os03t0398600-00	TraesCS5B02G400800	577659498	577660923
Os03g0592500	Os03t0592500-01	TraesCS5A02G322500	535011504	535013194
Os03g0592500	Os03t0592500-01	TraesCS5B02G322900	507704843	507706130
Os03g0592500	Os03t0592500-01	TraesCS5D02G329200	421421468	421422863
Os03g0592500	Os03t0592500-02	TraesCS5A02G322500	535011504	535013194
Os03g0592500	Os03t0592500-02	TraesCS5B02G322900	507704843	507706130
Os03g0592500	Os03t0592500-02	TraesCS5D02G329200	421421468	421422863
Os03g0593200	Os03t0593200-01	TraesCS5D02G476300	515406694	515409754
Os03g0593200	Os03t0593200-01	TraesCS5B02G475100	648139258	648142680
Os03g0593200	Os03t0593200-01	TraesCS5A02G463600	643621099	643623405

## Sheet: Char 4
Gene stable ID	Transcript stable ID	Triticum aestivum gene stable ID	Triticum aestivum chromosome/scaffold start (bp)	Triticum aestivum chromosome/scaffold end (bp)
Os04g0160600	Os04t0160600-00	TraesCS3B02G606300	825495499	825497139
Os04g0160600	Os04t0160600-00	TraesCSU02G055000	43082420	43083680
Os04g0160600	Os04t0160600-00	TraesCS3B02G605500	823983618	823985140
Os04g0160801	Os04t0160801-01
Os04g0161850	Os04t0161850-00	TraesCS2B02G028700	13338097	13340452
Os04g0162500	Os04t0162500-01	TraesCS2A02G002400	1364422	1365450
Os04g0162500	Os04t0162500-01	TraesCS2B02G020300	9724163	9725705
Os04g0163425	Os04t0163425-00
Os04g0165300	Os04t0165300-02	TraesCS2A02G001200	529346	533102
Os04g0165300	Os04t0165300-02	TraesCS2B02G022700	10780178	10784230
Os04g0165300	Os04t0165300-02	TraesCS2D02G001400	676084	679951
Os04g0165300	Os04t0165300-01	TraesCS2A02G001200	529346	533102
Os04g0165300	Os04t0165300-01	TraesCS2B02G022700	10780178	10784230
Os04g0165300	Os04t0165300-01	TraesCS2D02G001400	676084	679951
Os04g0165700	Os04t0165700-01	TraesCS5B02G300800	485902954	485906627
Os04g0165700	Os04t0165700-01	TraesCS5A02G300400	509654114	509657771
Os04g0169100	Os04t0169100-01	TraesCS2D02G000500	273562	277000
Os04g0169100	Os04t0169100-01	TraesCS2A02G000200	258830	262973
Os04g0169100	Os04t0169100-01	TraesCS2B02G023800	11075050	11079340
Os04g0169100	Os04t0169100-02	TraesCS2D02G000500	273562	277000
Os04g0169100	Os04t0169100-02	TraesCS2A02G000200	258830	262973
Os04g0169100	Os04t0169100-02	TraesCS2B02G023800	11075050	11079340
Os04g0169500	Os04t0169500-01	TraesCS5D02G468800	510095255	510096964
Os04g0169500	Os04t0169500-01	TraesCS5B02G467000	641098113	641099834
Os04g0169500	Os04t0169500-01	TraesCS5A02G458100	638132184	638133899
Os04g0172400	Os04t0172400-01	TraesCS3B02G041000	20378573	20379983
Os04g0172400	Os04t0172400-01	TraesCS3A02G042500	22805015	22806476
Os04g0176400	Os04t0176400-00	TraesCS4D02G337300	494829139	494833871
Os04g0176400	Os04t0176400-00	TraesCS4B02G341500	634340070	634344702
Os04g0176400	Os04t0176400-00	TraesCS5A02G510700	674222521	674223783
Os04g0176400	Os04t0176400-00	TraesCS4B02G341400	634332444	634338284
Os04g0176400	Os04t0176400-00	TraesCS1B02G023800	11177447	11182638
Os04g0178400	Os04t0178400-01	TraesCS2D02G030000	12322885	12324828
Os04g0178400	Os04t0178400-01	TraesCS2B02G091500	52716928	52718817
Os04g0178400	Os04t0178400-01	TraesCS5D02G560100	560883543	560885429
Os04g0178400	Os04t0178400-01	TraesCS2A02G076500	34156034	34157599
Os04g0178400	Os04t0178400-01	TraesCSU02G009100	12471730	12473637
Os04g0178400	Os04t0178400-01	TraesCS2A02G027700	12803704	12805614
Os04g0178400	Os04t0178400-01	TraesCS2D02G029900	12303272	12305072
Os04g0178400	Os04t0178400-01	TraesCSU02G008900	12461840	12463674
Os04g0178400	Os04t0178400-01	TraesCS2D02G029700	12290063	12292008
Os04g0178400	Os04t0178400-01	TraesCS2D02G030700	12523535	12525136
Os04g0178400	Os04t0178400-01	TraesCS2A02G027400	12610082	12611933
Os04g0178400	Os04t0178400-01	TraesCSU02G008800	12449510	12451486
Os04g0178400	Os04t0178400-01	TraesCS2D02G029500	12136973	12138822
Os04g0185600	Os04t0185600-00	TraesCS2A02G047300	18357613	18360283
Os04g0212200	Os04t0212200-01	TraesCS2B02G086800	49081902	49100320
Os04g0212200	Os04t0212200-01	TraesCS2A02G072500	32143999	32156738
Os04g0212200	Os04t0212200-01	TraesCS2D02G071500	30251060	30263373
Os04g0212450	Os04t0212450-00
Os04g0300600	Os04t0300600-00
Os04g0301700	Os04t0301700-01	TraesCS2D02G270400	334081025	334099654
Os04g0301700	Os04t0301700-01	TraesCS2A02G271800	444785456	444797757
Os04g0301700	Os04t0301700-01	TraesCS2B02G290000	402368507	402376672
Os04g0304400	Os04t0304400-01	TraesCS7D02G107200	64527342	64528011
Os04g0304400	Os04t0304400-01	TraesCS5B02G002400	3849532	3862578
Os04g0304400	Os04t0304400-01	TraesCS7A02G111800	68324797	68338010
Os04g0304400	Os04t0304400-01	TraesCS7B02G009500	5981561	5999719
Os04g0304400	Os04t0304400-01	TraesCS7D02G106900	64471702	64488450
Os04g0304400	Os04t0304400-01	TraesCS7B02G009800	6066133	6078702
Os04g0304400	Os04t0304400-01	TraesCS7D02G106600	64436698	64446546
Os04g0304400	Os04t0304400-01	TraesCS7A02G111900	68740581	68762098
Os04g0304400	Os04t0304400-01	TraesCS5D02G002200	2291803	2303188
Os04g0304400	Os04t0304400-01	TraesCSU02G209900	311790493	311791081
Os04g0304400	Os04t0304400-01	TraesCS7A02G111700	68227268	68236464
Os04g0310400	Os04t0310400-00
Os04g0312500	Os04t0312500-00
Os04g0320100	Os04t0320100-01	TraesCS1D02G241000	331300915	331304707
Os04g0320100	Os04t0320100-01	TraesCS1B02G252900	445742370	445746630
Os04g0320100	Os04t0320100-01	TraesCS1A02G241000	428546384	428550024
Os04g0320100	Os04t0320100-02	TraesCS1D02G241000	331300915	331304707
Os04g0320100	Os04t0320100-02	TraesCS1B02G252900	445742370	445746630
Os04g0320100	Os04t0320100-02	TraesCS1A02G241000	428546384	428550024
Os04g0337500	Os04t0337500-01	TraesCS6D02G127900	91842595	91844286
Os04g0337500	Os04t0337500-01	TraesCS2A02G274700	450993736	450997337
Os04g0337500	Os04t0337500-02	TraesCS6D02G127900	91842595	91844286
Os04g0337500	Os04t0337500-02	TraesCS2A02G274700	450993736	450997337
Os04g0415100	Os04t0415100-01	TraesCS2A02G296700	510855511	510856825
Os04g0415100	Os04t0415100-01	TraesCS2D02G294600	376938616	376939872
Os04g0415100	Os04t0415100-01	TraesCS2B02G312900	448323465	448324777
Os04g0416000	Os04t0416000-01	TraesCS2B02G313500	448872985	448874201
Os04g0416000	Os04t0416000-01	TraesCS2D02G295200	377157415	377158524
Os04g0416000	Os04t0416000-01	TraesCS2A02G297300	511115945	511116741
Os04g0416100	Os04t0416100-01
Os04g0416400	Os04t0416400-01
Os04g0416700	Os04t0416700-01	TraesCS2D02G295700	377502729	377504112
Os04g0416700	Os04t0416700-01	TraesCS2A02G297700	511922209	511924396
Os04g0416700	Os04t0416700-01	TraesCS2B02G313900	449119622	449121173
Os04g0417000	Os04t0417000-01	TraesCS2B02G314100	449169928	449172935
Os04g0417000	Os04t0417000-01	TraesCS2A02G297900	512243566	512246224
Os04g0417000	Os04t0417000-01	TraesCS4D02G283600	455341941	455346185
Os04g0417000	Os04t0417000-01	TraesCS2D02G295900	378059560	378062752
Os04g0418000	Os04t0418000-01	TraesCS2B02G314900	450181241	450184576
Os04g0418000	Os04t0418000-01	TraesCS2A02G298400	513841262	513844936
Os04g0418000	Os04t0418000-01	TraesCS7D02G064400	35600155	35604233
Os04g0418000	Os04t0418000-01	TraesCS2D02G296500	378895911	378899141
Os04g0418000	Os04t0418000-01	TraesCS4A02G418100	688092001	688096031
Os04g0418100	Os04t0418100-00	TraesCS2B02G315000	450257963	450258229
Os04g0418100	Os04t0418100-00	TraesCS2D02G296600	378909527	378909790
Os04g0418100	Os04t0418100-00	TraesCS2A02G298500	513853301	513853979

## Sheet: Char 5
Gene stable ID	Transcript stable ID	Triticum aestivum gene stable ID	Triticum aestivum chromosome/scaffold start (bp)	Triticum aestivum chromosome/scaffold end (bp)
Os05g0252000	Os05t0252000-01	TraesCS5A02G448500	630930723	630931797
Os05g0252000	Os05t0252000-01	TraesCS5D02G455100	502027685	502030949
Os05g0252000	Os05t0252000-01	TraesCS1B02G153500	250982539	251056868
Os05g0252000	Os05t0252000-01	TraesCS1A02G132800	182068831	182176388
Os05g0252000	Os05t0252000-01	TraesCS1D02G135700	178838990	178839410
Os05g0252000	Os05t0252000-01	TraesCS5B02G453100	626009702	626038394
Os05g0256100	Os05t0256100-01
Os05g0256500	Os05t0256500-00
Os05g0257100	Os05t0257100-01
Os05g0257100	Os05t0257100-02
Os05g0268500	Os05t0268500-04	TraesCS1D02G087700	73050820	73054436
Os05g0268500	Os05t0268500-04	TraesCS1B02G104500	115278975	115282343
Os05g0268500	Os05t0268500-04	TraesCS1D02G087600	72903631	72907102
Os05g0268500	Os05t0268500-04	TraesCS1A02G086100	72782626	72785888
Os05g0268500	Os05t0268500-01	TraesCS1D02G087700	73050820	73054436
Os05g0268500	Os05t0268500-01	TraesCS1B02G104500	115278975	115282343
Os05g0268500	Os05t0268500-01	TraesCS1D02G087600	72903631	72907102
Os05g0268500	Os05t0268500-01	TraesCS1A02G086100	72782626	72785888
Os05g0268500	Os05t0268500-03	TraesCS1D02G087700	73050820	73054436
Os05g0268500	Os05t0268500-03	TraesCS1B02G104500	115278975	115282343
Os05g0268500	Os05t0268500-03	TraesCS1D02G087600	72903631	72907102
Os05g0268500	Os05t0268500-03	TraesCS1A02G086100	72782626	72785888
Os05g0268500	Os05t0268500-02	TraesCS1D02G087700	73050820	73054436
Os05g0268500	Os05t0268500-02	TraesCS1B02G104500	115278975	115282343
Os05g0268500	Os05t0268500-02	TraesCS1D02G087600	72903631	72907102
Os05g0268500	Os05t0268500-02	TraesCS1A02G086100	72782626	72785888
Os05g0269500	Os05t0269500-01
Os05g0270400	Os05t0270400-01	TraesCS2D02G269600	331737704	331738799
Os05g0270400	Os05t0270400-01	TraesCS2A02G270500	439199612	439201102
Os05g0270400	Os05t0270400-01	TraesCS2B02G289300	399934180	399935306
Os05g0270875	Os05t0270875-00	TraesCS6A02G361200	591804124	591804840
Os05g0270875	Os05t0270875-00	TraesCS6A02G361700	591983346	591986913
Os05g0270875	Os05t0270875-00	TraesCS6B02G394800	670209284	670213989
Os05g0271300	Os05t0271300-00	TraesCS7D02G398600	514894650	514901309
Os05g0271300	Os05t0271300-00	TraesCS7B02G430900	699190038	699194649
Os05g0271300	Os05t0271300-00	TraesCS7D02G502800	608203575	608209122
Os05g0271300	Os05t0271300-00	TraesCS7D02G504300	610479878	610485255
Os05g0271300	Os05t0271300-00	TraesCS7B02G428200	697284007	697309616
Os05g0271300	Os05t0271300-00	TraesCS7A02G512700	699900782	699907061
Os05g0271300	Os05t0271300-00	TraesCS7A02G513400	700278009	700329613
Os05g0271300	Os05t0271300-00	TraesCSU02G086900	77466876	77471339
Os05g0271300	Os05t0271300-00	TraesCS7A02G513500	700285115	700286754
Os05g0304400	Os05t0304400-01	TraesCS1A02G261000	455031001	455038358
Os05g0304400	Os05t0304400-01	TraesCS1B02G271800	477399557	477406379
Os05g0304400	Os05t0304400-01	TraesCS1D02G261000	355174195	355181517
Os05g0304600	Os05t0304600-02	TraesCS1B02G226400	407290708	407294489
Os05g0304600	Os05t0304600-02	TraesCS1A02G212900	376476402	376480121
Os05g0304600	Os05t0304600-02	TraesCS1D02G215800	301624690	301628394
Os05g0304600	Os05t0304600-01	TraesCS1B02G226400	407290708	407294489
Os05g0304600	Os05t0304600-01	TraesCS1A02G212900	376476402	376480121
Os05g0304600	Os05t0304600-01	TraesCS1D02G215800	301624690	301628394
Os05g0305300	Os05t0305300-00	TraesCS3B02G123400	95155049	95157035
Os05g0305300	Os05t0305300-00	TraesCS3D02G107100	59294096	59296759
Os05g0305300	Os05t0305300-00	TraesCS3A02G104900	68283653	68287698
Os05g0312600	Os05t0312600-01	TraesCS5D02G348900	434363278	434364185
Os05g0312600	Os05t0312600-01	TraesCS5B02G342800	527033804	527034649
Os05g0312600	Os05t0312600-01	TraesCS5A02G343000	548219178	548221179
Os05g0313100	Os05t0313100-00
Os05g0425000	Os05t0425000-00	TraesCS1D02G265000	360883361	360888145
Os05g0425000	Os05t0425000-00	TraesCS1A02G264800	460553635	460557686
Os05g0425000	Os05t0425000-00	TraesCS1B02G275500	483114409	483119166
Os05g0426000	Os05t0426000-01	TraesCS1A02G265200	460860063	460863294
Os05g0426000	Os05t0426000-01	TraesCS1B02G276000	483587180	483590135
Os05g0426000	Os05t0426000-01	TraesCS1D02G265400	361151329	361154544
Os05g0426100	Os05t0426100-00	TraesCS1A02G266200	461768723	461771079
Os05g0426100	Os05t0426100-00	TraesCS1B02G277200	484882575	484884863
Os05g0426100	Os05t0426100-00	TraesCS1D02G266400	362316437	362318669
Os05g0426400	Os05t0426400-02	TraesCS1B02G277500	485288381	485293801
Os05g0426400	Os05t0426400-02	TraesCS1A02G266600	462000812	462006133
Os05g0426400	Os05t0426400-02	TraesCS1D02G266700	362488655	362493940
Os05g0426400	Os05t0426400-01	TraesCS1B02G277500	485288381	485293801
Os05g0426400	Os05t0426400-01	TraesCS1A02G266600	462000812	462006133
Os05g0426400	Os05t0426400-01	TraesCS1D02G266700	362488655	362493940
Os05g0427200	Os05t0427200-02	TraesCS1B02G278100	486488222	486490536
Os05g0427200	Os05t0427200-02	TraesCS1A02G267200	462399582	462402019
Os05g0427200	Os05t0427200-02	TraesCS1D02G267300	363249427	363251726
Os05g0427200	Os05t0427200-01	TraesCS1B02G278100	486488222	486490536
Os05g0427200	Os05t0427200-01	TraesCS1A02G267200	462399582	462402019
Os05g0427200	Os05t0427200-01	TraesCS1D02G267300	363249427	363251726
Os05g0429700	Os05t0429700-03	TraesCS1D02G268800	364384276	364387365
Os05g0429700	Os05t0429700-03	TraesCS1A02G268700	463400234	463403089
Os05g0429700	Os05t0429700-03	TraesCS1B02G279300	487678899	487682502
Os05g0429700	Os05t0429700-01	TraesCS1D02G268800	364384276	364387365
Os05g0429700	Os05t0429700-01	TraesCS1A02G268700	463400234	463403089
Os05g0429700	Os05t0429700-01	TraesCS1B02G279300	487678899	487682502
Os05g0429700	Os05t0429700-02	TraesCS1D02G268800	364384276	364387365
Os05g0429700	Os05t0429700-02	TraesCS1A02G268700	463400234	463403089
Os05g0429700	Os05t0429700-02	TraesCS1B02G279300	487678899	487682502
Os05g0430300	Os05t0430300-02	TraesCS1D02G269200	364762369	364773454
Os05g0430300	Os05t0430300-02	TraesCS1B02G279600	488207700	488215642
Os05g0430300	Os05t0430300-02	TraesCS1A02G269100	463820155	463827474
Os05g0430300	Os05t0430300-01	TraesCS1D02G269200	364762369	364773454
Os05g0430300	Os05t0430300-01	TraesCS1B02G279600	488207700	488215642
Os05g0430300	Os05t0430300-01	TraesCS1A02G269100	463820155	463827474
Os05g0430900	Os05t0430900-01	TraesCS1D02G269600	365063698	365066427
Os05g0430900	Os05t0430900-01	TraesCS1B02G280000	488463731	488466624
Os05g0430900	Os05t0430900-01	TraesCS1B02G279900	488395900	488420426
Os05g0430900	Os05t0430900-01	TraesCS1A02G269500	463929756	463932776
Os05g0430900	Os05t0430900-01	TraesCS1A02G269400	463923731	463928925
Os05g0430900	Os05t0430900-01	TraesCS1D02G269500	365043093	365051550
Os05g0432500	Os05t0432500-01	TraesCS1A02G270500	464794579	464796552
Os05g0432500	Os05t0432500-01	TraesCS1B02G280800	489198584	489200719
Os05g0432500	Os05t0432500-01	TraesCS1D02G270700	365540159	365542110

## Sheet: Char 6
Gene stable ID	Transcript stable ID	Triticum aestivum gene stable ID	Triticum aestivum chromosome/scaffold start (bp)	Triticum aestivum chromosome/scaffold end (bp)
Os06g0276300	Os06t0276300-01
Os06g0282000	Os06t0282000-01	TraesCS7B02G119500	138863616	138865341
Os06g0282000	Os06t0282000-01	TraesCS7A02G002600	1521562	1524436
Os06g0282000	Os06t0282000-01	TraesCS7D02G003600	2047752	2049425
Os06g0282000	Os06t0282000-01	TraesCS7D02G214700	174334103	174335545
Os06g0282000	Os06t0282000-01	TraesCS7A02G212800	176284492	176286199
Os06g0283100	Os06t0283100-00
Os06g0284500	Os06t0284500-00	TraesCS7A02G213400	177135900	177137449
Os06g0284500	Os06t0284500-00	TraesCS7D02G215300	174992358	174993734
Os06g0285400	Os06t0285400-02	TraesCS7A02G214400	178615534	178618009
Os06g0285400	Os06t0285400-02	TraesCS7D02G216300	176159048	176161198
Os06g0285400	Os06t0285400-02	TraesCS7B02G121700	141956315	141958755
Os06g0285400	Os06t0285400-01	TraesCS7A02G214400	178615534	178618009
Os06g0285400	Os06t0285400-01	TraesCS7D02G216300	176159048	176161198
Os06g0285400	Os06t0285400-01	TraesCS7B02G121700	141956315	141958755
Os06g0288100	Os06t0288100-01	TraesCS7A02G215800	182122282	182123748
Os06g0288100	Os06t0288100-01	TraesCS7B02G122800	144110503	144112308
Os06g0288100	Os06t0288100-01	TraesCS7D02G217500	178130975	178132447
Os06g0288300	Os06t0288300-01	TraesCS7D02G217700	178291737	178293161
Os06g0288300	Os06t0288300-01	TraesCS7A02G215900	182384453	182386078
Os06g0288300	Os06t0288300-01	TraesCS7B02G123000	144483417	144485194
Os06g0332400	Os06t0332400-02	TraesCS7D02G338200	431872893	431880760
Os06g0332400	Os06t0332400-02	TraesCS7B02G242700	450640943	450649937
Os06g0332400	Os06t0332400-02	TraesCS7A02G341400	501154359	501162370
Os06g0332400	Os06t0332400-01	TraesCS7D02G338200	431872893	431880760
Os06g0332400	Os06t0332400-01	TraesCS7B02G242700	450640943	450649937
Os06g0332400	Os06t0332400-01	TraesCS7A02G341400	501154359	501162370
Os06g0332600	Os06t0332600-01
Os06g0332800	Os06t0332800-01	TraesCS7A02G341000	500567183	500572233
Os06g0332800	Os06t0332800-01	TraesCS7B02G242200	450279884	450282747
Os06g0332800	Os06t0332800-01	TraesCS7D02G338600	432432851	432435510
Os06g0332900	Os06t0332900-01	TraesCS7B02G242100	450266828	450271879
Os06g0332900	Os06t0332900-01	TraesCS7D02G338700	432490162	432495902
Os06g0332900	Os06t0332900-01	TraesCS7A02G340900	500324926	500330531
Os06g0335500	Os06t0335500-01	TraesCS7D02G339300	433713559	433717723
Os06g0335500	Os06t0335500-01	TraesCS7A02G331100	484219123	484223190
Os06g0335500	Os06t0335500-01	TraesCS7B02G242800	451075017	451078889
Os06g0335500	Os06t0335500-02	TraesCS7D02G339300	433713559	433717723
Os06g0335500	Os06t0335500-02	TraesCS7A02G331100	484219123	484223190
Os06g0335500	Os06t0335500-02	TraesCS7B02G242800	451075017	451078889
Os06g0335900	Os06t0335900-02	TraesCS7B02G242900	451147435	451149021
Os06g0335900	Os06t0335900-02	TraesCS7A02G331200	484395116	484396478
Os06g0335900	Os06t0335900-02	TraesCS7D02G339400	433723764	433725193
Os06g0338900	Os06t0338900-01	TraesCS7B02G243400	451490170	451498614
Os06g0338900	Os06t0338900-01	TraesCS7D02G339900	434270857	434279056
Os06g0338900	Os06t0338900-01	TraesCS7A02G331800	485189348	485196485
Os06g0339800	Os06t0339800-00
Os06g0343100	Os06t0343100-02	TraesCS7B02G245800	454240832	454245950
Os06g0343100	Os06t0343100-02	TraesCS7D02G341800	437425172	437431074
Os06g0343100	Os06t0343100-01	TraesCS7B02G245800	454240832	454245950
Os06g0343100	Os06t0343100-01	TraesCS7D02G341800	437425172	437431074
Os06g0343600	Os06t0343600-01	TraesCS7A02G334300	487713861	487716615
Os06g0343600	Os06t0343600-01	TraesCS7D02G342000	437486248	437488015
Os06g0343600	Os06t0343600-01	TraesCS7B02G246700	456915319	456917111
Os06g0343600	Os06t0343600-01	TraesCS7A02G334400	487748702	487750330
Os06g0343600	Os06t0343600-01	TraesCS7B02G246600	456617028	456618431
Os06g0343600	Os06t0343600-01	TraesCS7D02G342100	437490865	437492506
Os06g0347700	Os06t0347700-00	TraesCS1B02G058300	40386700	40390934
Os06g0347700	Os06t0347700-00	TraesCS1B02G058200	40355719	40361723
Os06g0347700	Os06t0347700-00	TraesCS1A02G045000	25791245	25795227
Os06g0347700	Os06t0347700-00	TraesCS1D02G045700	25101298	25105646
Os06g0347700	Os06t0347700-00	TraesCS1B02G058100	40195419	40199829
Os06g0347700	Os06t0347700-00	TraesCS1A02G044900	25710162	25714282
Os06g0347700	Os06t0347700-00	TraesCS1D02G045600	24929717	24936036
Os06g0347700	Os06t0347700-00	TraesCS1D02G045500	24787643	24791443
Os06g0348800	Os06t0348800-02	TraesCS7D02G347500	446987793	446990822
Os06g0348800	Os06t0348800-02	TraesCS7B02G251400	463650930	463654451
Os06g0348800	Os06t0348800-02	TraesCS7A02G339800	497860052	497863686
Os06g0348800	Os06t0348800-03	TraesCS7D02G347500	446987793	446990822
Os06g0348800	Os06t0348800-03	TraesCS7B02G251400	463650930	463654451
Os06g0348800	Os06t0348800-03	TraesCS7A02G339800	497860052	497863686
Os06g0348800	Os06t0348800-01	TraesCS7D02G347500	446987793	446990822
Os06g0348800	Os06t0348800-01	TraesCS7B02G251400	463650930	463654451
Os06g0348800	Os06t0348800-01	TraesCS7A02G339800	497860052	497863686
Os06g0351500	Os06t0351500-01	TraesCS7D02G346800	446349395	446350783
Os06g0351500	Os06t0351500-01	TraesCS7A02G339400	497276479	497279984
Os06g0351500	Os06t0351500-01	TraesCS7D02G346900	446350789	446354507
Os06g0351500	Os06t0351500-01	TraesCS6B02G139100	136449184	136454237
Os06g0351500	Os06t0351500-01	TraesCS7D02G347000	446429068	446432469
Os06g0351500	Os06t0351500-01	TraesCS7D02G346700	446289007	446315780
Os06g0351500	Os06t0351500-01	TraesCS7A02G339300	496962980	496965686
Os06g0351500	Os06t0351500-01	TraesCS7B02G250800	463033674	463037960
Os06g0351500	Os06t0351500-01	TraesCS7B02G250700	462792284	462818967
Os06g0351500	Os06t0351500-01	TraesCS6A02G111000	80514013	80517806
Os06g0352200	Os06t0352200-01
Os06g0355150	Os06t0355150-00	TraesCS7D02G319200	407852663	407860408
Os06g0355150	Os06t0355150-00	TraesCS7B02G223200	419038658	419045822
Os06g0355150	Os06t0355150-00	TraesCS7A02G322300	466250247	466257469
Os06g0360300	Os06t0360300-02	TraesCS7B02G250100	461246129	461247550
Os06g0360300	Os06t0360300-02	TraesCS7A02G338800	495581096	495582503
Os06g0360300	Os06t0360300-02	TraesCS7D02G346000	444377778	444379136
Os06g0360300	Os06t0360300-01	TraesCS7B02G250100	461246129	461247550
Os06g0360300	Os06t0360300-01	TraesCS7A02G338800	495581096	495582503
Os06g0360300	Os06t0360300-01	TraesCS7D02G346000	444377778	444379136
Os06g0364500	Os06t0364500-01	TraesCS7A02G336300	492086523	492088425
Os06g0470000	Os06t0470000-01	TraesCS7B02G133800	162778571	162781113
Os06g0470000	Os06t0470000-01	TraesCS7D02G235700	198621460	198624067
Os06g0470000	Os06t0470000-01	TraesCS7A02G235700	207899899	207902463
Os06g0476200	Os06t0476200-01	TraesCS7A02G337000	493096018	493100498
Os06g0476200	Os06t0476200-01	TraesCS7B02G248500	458794277	458798807
Os06g0476200	Os06t0476200-01	TraesCS7D02G344700	442217981	442220998
Os06g0476200	Os06t0476200-02	TraesCS7A02G337000	493096018	493100498
Os06g0476200	Os06t0476200-02	TraesCS7B02G248500	458794277	458798807
Os06g0476200	Os06t0476200-02	TraesCS7D02G344700	442217981	442220998
Os06g0480000	Os06t0480000-01	TraesCS7D02G233400	195307743	195313151
Os06g0480000	Os06t0480000-01	TraesCS7A02G233400	205167335	205172387
Os06g0480000	Os06t0480000-01	TraesCS7B02G131700	159136977	159142774
Os06g0483200	Os06t0483200-01
Os06g0483200	Os06t0483200-02
Os06g0486300	Os06t0486300-00	TraesCS5A02G489900	659527008	659529999
Os06g0486300	Os06t0486300-00	TraesCS4D02G319100	483065495	483068744
Os06g0486300	Os06t0486300-00	TraesCS5A02G494800	663215692	663218964
Os06g0486300	Os06t0486300-00	TraesCS5A02G494400	663160220	663173917
Os06g0486300	Os06t0486300-00	TraesCS4D02G318700	483034043	483037154
Os06g0486300	Os06t0486300-00	TraesCS4B02G322700	613157952	613160922
Os06g0486300	Os06t0486300-00	TraesCS4D02G318600	482955269	482967964
Os06g0486300	Os06t0486300-00	TraesCS4B02G322100	612855666	612873425
Os06g0486400	Os06t0486400-01	TraesCS7B02G130700	157674223	157684150
Os06g0486400	Os06t0486400-01	TraesCS7D02G232400	193922055	193930244
Os06g0486400	Os06t0486400-01	TraesCS7A02G232300	203511879	203521492
Os06g0486800	Os06t0486800-01	TraesCS4D02G007200	3608995	3613032
Os06g0486800	Os06t0486800-01	TraesCS7B02G130600	157216608	157219667
Os06g0486800	Os06t0486800-01	TraesCS4B02G066400	59231238	59234415
Os06g0486800	Os06t0486800-01	TraesCS7A02G232200	203039236	203042358
Os06g0486800	Os06t0486800-01	TraesCS7D02G232300	193584245	193587324
Os06g0490400	Os06t0490400-00	TraesCS7B02G099600	113801640	113802912
Os06g0490400	Os06t0490400-00	TraesCS1D02G354100	439414111	439415360
Os06g0490400	Os06t0490400-00	TraesCS7D02G195100	151790285	151791547
Os06g0490400	Os06t0490400-00	TraesCSU02G151100	185554630	185555827
Os06g0490400	Os06t0490400-00	TraesCS1B02G365300	596247306	596248687
Os06g0490400	Os06t0490400-00	TraesCS7A02G194100	152084396	152085775
Os06g0490400	Os06t0490400-00	TraesCS7A02G193800	151862672	151863937
Os06g0490400	Os06t0490400-00	TraesCS7D02G195700	152086815	152088177
Os06g0490400	Os06t0490400-00	TraesCS7D02G195200	151824764	151826042
Os06g0490400	Os06t0490400-00	TraesCS7A02G193900	151874323	151875361
Os06g0490400	Os06t0490400-00	TraesCS7B02G099400	113625714	113627081
Os06g0490400	Os06t0490400-00	TraesCS7D02G223900	184573455	184574705
Os06g0490400	Os06t0490400-00	TraesCS7A02G222300	191693729	191694901
Os06g0490400	Os06t0490400-00	TraesCS7B02G099100	113527391	113531354
Os06g0490400	Os06t0490400-00	TraesCS7B02G128700	154160741	154162036
Os06g0490400	Os06t0490400-00	TraesCS7A02G194000	151960340	151961653
Os06g0490400	Os06t0490400-00	TraesCS1A02G356100	539323095	539324401
Os06g0490400	Os06t0490400-00	TraesCS7A02G194200	152507053	152508332
Os06g0490400	Os06t0490400-00	TraesCS7D02G195000	151778243	151779580
Os06g0490400	Os06t0490400-00	TraesCS7D02G195500	151930945	151932270
Os06g0490400	Os06t0490400-00	TraesCS7B02G099200	113538578	113539912
Os06g0490400	Os06t0490400-00	TraesCSU02G096600	85624358	85625599
Os06g0490400	Os06t0490400-00	TraesCS7A02G222200	191663899	191665390
Os06g0490400	Os06t0490400-00	TraesCS7D02G195400	151915776	151917055
Os06g0490400	Os06t0490400-00	TraesCS7B02G099800	113922558	113923736
Os06g0490400	Os06t0490400-00	TraesCSU02G163200	235701398	235702693
Os06g0490400	Os06t0490400-00	TraesCSU02G096700	85700991	85702284
Os06g0490400	Os06t0490400-00	TraesCS7B02G099300	113571114	113572025
Os06g0492000	Os06t0492000-01
Os06g0497200	Os06t0497200-00	TraesCSU02G106400	93234441	93236354
Os06g0497200	Os06t0497200-00	TraesCS2A02G463600	709419013	709420761
Os06g0497200	Os06t0497200-00	TraesCS1D02G020400	8796980	8798800
Os06g0497200	Os06t0497200-00	TraesCS7B02G467000	724795989	724797817
Os06g0497200	Os06t0497200-00	TraesCS1A02G020800	10126424	10128313
Os06g0497200	Os06t0497200-00	TraesCS7D02G117300	72386311	72387980
Os06g0497200	Os06t0497200-00	TraesCS2A02G463800	709696400	709698618
Os06g0497350	Os06t0497350-00	TraesCSU02G106400	93234441	93236354
Os06g0497350	Os06t0497350-00	TraesCS2A02G463600	709419013	709420761
Os06g0497350	Os06t0497350-00	TraesCS1D02G020400	8796980	8798800
Os06g0497350	Os06t0497350-00	TraesCS7B02G467000	724795989	724797817
Os06g0497350	Os06t0497350-00	TraesCS1A02G020800	10126424	10128313
Os06g0497350	Os06t0497350-00	TraesCS7D02G117300	72386311	72387980
Os06g0497350	Os06t0497350-00	TraesCS2A02G463800	709696400	709698618
Os06g0501900	Os06t0501900-01	TraesCS2D02G238500	248471596	248473101
Os06g0501900	Os06t0501900-01	TraesCS6B02G038900	23224839	23226536
Os06g0501900	Os06t0501900-01	TraesCS6D02G057800	27452143	27453660
Os06g0501900	Os06t0501900-01	TraesCS6A02G058400	30867398	30869058
Os06g0501900	Os06t0501900-01	TraesCS6B02G074100	50482932	50484545
Os06g0503100	Os06t0503100-01	TraesCS7D02G337600	430926421	430928825
Os06g0503100	Os06t0503100-01	TraesCS7B02G240900	448342288	448344704
Os06g0503100	Os06t0503100-01	TraesCS7A02G342000	501974238	501976658
Os06g0503400	Os06t0503400-01	TraesCS7D02G337800	431248072	431253290
Os06g0503400	Os06t0503400-01	TraesCS7A02G341800	501647735	501652909
Os06g0503400	Os06t0503400-01	TraesCS7B02G241100	448723879	448728403
Os06g0503900	Os06t0503900-01	TraesCS7B02G235700	439994312	439995288
Os06g0503900	Os06t0503900-01	TraesCS7D02G331400	422721599	422722390
Os06g0503900	Os06t0503900-01	TraesCS7A02G347600	510466602	510467396
Os06g0503900	Os06t0503900-01	TraesCS7A02G347500	510399003	510400197
Os06g0504100	Os06t0504100-00
Os06g0504900	Os06t0504900-00	TraesCS7B02G240000	446664691	446666132
Os06g0504900	Os06t0504900-00	TraesCS7A02G343000	503051379	503053057
Os06g0504900	Os06t0504900-00	TraesCS7D02G336400	428951833	428953472
Os06g0505100	Os06t0505100-00
Os06g0505400	Os06t0505400-01	TraesCS6B02G141500	140843699	140847655
Os06g0505400	Os06t0505400-01	TraesCS7D02G336100	428023374	428027886
Os06g0505400	Os06t0505400-01	TraesCS7A02G343500	504218756	504222572
Os06g0505400	Os06t0505400-01	TraesCS7B02G239600	445661746	445666602
Os06g0505400	Os06t0505400-01	TraesCS6D02G102500	65753223	65756943
Os06g0505400	Os06t0505400-01	TraesCS6A02G112700	82105404	82109668
Os06g0506000	Os06t0506000-01	TraesCS7A02G343700	505015341	505018070
Os06g0506000	Os06t0506000-01	TraesCS7D02G335900	427628368	427631906
Os06g0506000	Os06t0506000-01	TraesCS7B02G239400	445421294	445423516
Os06g0506200	Os06t0506200-01	TraesCS2A02G380500	623941108	623946240
Os06g0506200	Os06t0506200-01	TraesCS2D02G376800	481051280	481056521
Os06g0506200	Os06t0506200-01	TraesCS2B02G397500	564232227	564237568
Os06g0506600	Os06t0506600-01
Os06g0507400	Os06t0507400-01	TraesCS7B02G239100	444870497	444875428
Os06g0507400	Os06t0507400-01	TraesCS7B02G239200	445017740	445023798
Os06g0507400	Os06t0507400-01	TraesCS7A02G343900	505684526	505689271
Os06g0507400	Os06t0507400-01	TraesCS7D02G335600	426990850	426995968
Os06g0507400	Os06t0507400-01	TraesCS7D02G335700	426998967	427004053
Os06g0507400	Os06t0507400-01	TraesCS7A02G344000	505718270	505723668
Os06g0509600	Os06t0509600-00	TraesCS7D02G270500	256219076	256220499
Os06g0509600	Os06t0509600-00	TraesCS7A02G270000	275971899	275973610
Os06g0509600	Os06t0509600-00	TraesCS7B02G168200	234912943	234914373
Os06g0598800	Os06t0598800-01
Os06g0599200	Os06t0599200-01	TraesCS7A02G101300	62475490	62477394
Os06g0599200	Os06t0599200-01	TraesCS4A02G398800	673772828	673774562
Os06g0599200	Os06t0599200-01	TraesCS2A02G008100	3532809	3534386
Os06g0599200	Os06t0599200-01	TraesCS4A02G399000	673802665	673804497
Os06g0599200	Os06t0599200-01	TraesCS2A02G008000	3523032	3524646
Os06g0599200	Os06t0599200-01	TraesCS7D02G095500	58131982	58134079
Os06g0599200	Os06t0599200-01	TraesCS7D02G095700	58152763	58154555
Os06g0600400	Os06t0600400-01	TraesCS7B02G254100	468405026	468407892
Os06g0600400	Os06t0600400-01	TraesCS7A02G373100	546260120	546264028
Os06g0601000	Os06t0601000-01	TraesCS7B02G253500	467444446	467446534
Os06g0601000	Os06t0601000-01	TraesCS7D02G349600	449459089	449460701
Os06g0601000	Os06t0601000-01	TraesCS7A02G373500	546631662	546633881
Os06g0601500	Os06t0601500-01
Os06g0601500	Os06t0601500-02
Os06g0602500	Os06t0602500-01	TraesCS7A02G544200	720885208	720887286
Os06g0602500	Os06t0602500-01	TraesCS7D02G530400	625224976	625227720
Os06g0602500	Os06t0602500-01	TraesCS7A02G374200	547111482	547114190
Os06g0602500	Os06t0602500-01	TraesCS7D02G349100	448855456	448858055
Os06g0602500	Os06t0602500-01	TraesCS1D02G376400	453113616	453115769
Os06g0602500	Os06t0602500-01	TraesCS7D02G530900	625351144	625355535
Os06g0602500	Os06t0602500-01	TraesCS7D02G530500	625250443	625253169
Os06g0602500	Os06t0602500-01	TraesCS7B02G466300	723900282	723903056
Os06g0602500	Os06t0602500-01	TraesCS7A02G544000	720861944	720863185
Os06g0602500	Os06t0602500-01	TraesCS7B02G253200	466668834	466671594
Os06g0602500	Os06t0602500-01	TraesCS7B02G467400	724953521	724954867
Os06g0602500	Os06t0602500-01	TraesCS6A02G396100	608491070	608493863
Os06g0602800	Os06t0602800-01	TraesCS7D02G348700	448335567	448340768
Os06g0602800	Os06t0602800-01	TraesCS7B02G252700	465588255	465593422
Os06g0602800	Os06t0602800-01	TraesCS7A02G374700	547568878	547574155
Os06g0602900	Os06t0602900-01	TraesCS7B02G252600	465586463	465587859
Os06g0602900	Os06t0602900-01	TraesCS7A02G374800	547640429	547641811
Os06g0602900	Os06t0602900-01	TraesCS7D02G348600	448333609	448335427
Os06g0603000	Os06t0603000-01	TraesCS2A02G533900	749836578	749842921
Os06g0603000	Os06t0603000-01	TraesCS7A02G375400	548048711	548052952
Os06g0603000	Os06t0603000-01	TraesCS7D02G550200	634592257	634594854
Os06g0603000	Os06t0603000-01	TraesCS7B02G277000	506560032	506564154
Os06g0603000	Os06t0603000-01	TraesCS2B02G564200	756100854	756106857
Os06g0603000	Os06t0603000-01	TraesCS7D02G371900	480901186	480904705
Os06g0603000	Os06t0603000-01	TraesCS2D02G536200	618822214	618827293
Os06g0603400	Os06t0603400-02	TraesCS7B02G277600	507849035	507850472
Os06g0603400	Os06t0603400-02	TraesCS7A02G376000	549010949	549011740
Os06g0603400	Os06t0603400-02	TraesCS7A02G376100	549018025	549018821
Os06g0603400	Os06t0603400-02	TraesCS7D02G372500	481843912	481848069
Os06g0603400	Os06t0603400-01	TraesCS7B02G277600	507849035	507850472
Os06g0603400	Os06t0603400-01	TraesCS7A02G376000	549010949	549011740
Os06g0603400	Os06t0603400-01	TraesCS7A02G376100	549018025	549018821
Os06g0603400	Os06t0603400-01	TraesCS7D02G372500	481843912	481848069
Os06g0603600	Os06t0603600-01	TraesCS7A02G376200	549101719	549105925
Os06g0603600	Os06t0603600-01	TraesCS7D02G372600	481850406	481854355
Os06g0603600	Os06t0603600-01	TraesCS7B02G277700	507948458	507952903
Os06g0603600	Os06t0603600-02	TraesCS7A02G376200	549101719	549105925
Os06g0603600	Os06t0603600-02	TraesCS7D02G372600	481850406	481854355
Os06g0603600	Os06t0603600-02	TraesCS7B02G277700	507948458	507952903
Os06g0606000	Os06t0606000-01	TraesCS7D02G374400	484724524	484730731
Os06g0606000	Os06t0606000-01	TraesCS7B02G279300	511928111	511934290
Os06g0606000	Os06t0606000-01	TraesCS7A02G377600	553036442	553043512
Os06g0607100	Os06t0607100-01	TraesCS7B02G280100	513240062	513242387
Os06g0607100	Os06t0607100-01	TraesCS7A02G378300	553746457	553748782
Os06g0607100	Os06t0607100-01	TraesCS7D02G375100	485515493	485517443
Os06g0608500	Os06t0608500-01	TraesCS7D02G377000	488551495	488555117
Os06g0608500	Os06t0608500-01	TraesCS7B02G282500	516802357	516806485
Os06g0608500	Os06t0608500-01	TraesCS7A02G380600	555942884	555945387
Os06g0609600	Os06t0609600-02	TraesCS7A02G382000	556504733	556507158
Os06g0609600	Os06t0609600-02	TraesCS7B02G284500	518386986	518389658
Os06g0609600	Os06t0609600-02	TraesCS7D02G378500	489719879	489722886
Os06g0610350	Os06t0610350-01	TraesCS7B02G285500	519784422	519785711
Os06g0610350	Os06t0610350-01	TraesCS7A02G382800	557553546	557555387
Os06g0610350	Os06t0610350-01	TraesCS7D02G379200	491246617	491248162
Os06g0612300	Os06t0612300-01
Os06g0622000	Os06t0622000-01	TraesCS7B02G299600	536655514	536667509
Os06g0622000	Os06t0622000-01	TraesCS7D02G393200	508601720	508613671
Os06g0622000	Os06t0622000-01	TraesCS7A02G399000	578985127	578996802
Os06g0622300	Os06t0622300-01	TraesCS2B02G260300	326675374	326681932
Os06g0622300	Os06t0622300-01	TraesCS2A02G240000	334590422	334598358
Os06g0622300	Os06t0622300-01	TraesCS2D02G245500	280648319	280656245
Os06g0622300	Os06t0622300-02	TraesCS2B02G260300	326675374	326681932
Os06g0622300	Os06t0622300-02	TraesCS2A02G240000	334590422	334598358
Os06g0622300	Os06t0622300-02	TraesCS2D02G245500	280648319	280656245
Os06g0622300	Os06t0622300-04	TraesCS2B02G260300	326675374	326681932
Os06g0622300	Os06t0622300-04	TraesCS2A02G240000	334590422	334598358
Os06g0622300	Os06t0622300-04	TraesCS2D02G245500	280648319	280656245
Os06g0622300	Os06t0622300-03	TraesCS2B02G260300	326675374	326681932
Os06g0622300	Os06t0622300-03	TraesCS2A02G240000	334590422	334598358
Os06g0622300	Os06t0622300-03	TraesCS2D02G245500	280648319	280656245

## Sheet: Char 7
Gene stable ID	Transcript stable ID	Triticum aestivum gene stable ID	Triticum aestivum chromosome/scaffold start (bp)	Triticum aestivum chromosome/scaffold end (bp)
Os07g0134200	Os07t0134200-01	TraesCS2A02G268300	430950872	430954983
Os07g0134200	Os07t0134200-01	TraesCS2B02G266700	359310845	359315102
Os07g0134200	Os07t0134200-01	TraesCS2D02G255900	308982356	308986489
Os07g0137800	Os07t0137800-00
Os07g0138100	Os07t0138100-02	TraesCS2B02G267300	359931480	359937876
Os07g0138100	Os07t0138100-02	TraesCS2D02G255300	307854975	307861279
Os07g0138100	Os07t0138100-02	TraesCS2A02G254800	388675248	388684176
Os07g0138100	Os07t0138100-01	TraesCS2B02G267300	359931480	359937876
Os07g0138100	Os07t0138100-01	TraesCS2D02G255300	307854975	307861279
Os07g0138100	Os07t0138100-01	TraesCS2A02G254800	388675248	388684176
Os07g0141400	Os07t0141400-01	TraesCS2B02G267500	360481412	360482730
Os07g0141400	Os07t0141400-01	TraesCS2A02G254600	387775955	387776908
Os07g0141400	Os07t0141400-01	TraesCS2D02G255100	307155480	307156833
Os07g0141400	Os07t0141400-02	TraesCS2B02G267500	360481412	360482730
Os07g0141400	Os07t0141400-02	TraesCS2A02G254600	387775955	387776908
Os07g0141400	Os07t0141400-02	TraesCS2D02G255100	307155480	307156833
Os07g0142700	Os07t0142700-00
Os07g0144900	Os07t0144900-01
Os07g0145400	Os07t0145400-01	TraesCS2D02G254000	306340032	306345640
Os07g0145400	Os07t0145400-01	TraesCS2A02G253500	385444249	385450116
Os07g0145400	Os07t0145400-01	TraesCS2B02G273100	374258659	374263996
Os07g0147500	Os07t0147500-01	TraesCS6B02G412100	685635997	685637553
Os07g0147500	Os07t0147500-01	TraesCS6A02G374400	597284909	597286210
Os07g0147500	Os07t0147500-01	TraesCS6D02G358900	451663607	451664757
Os07g0148200	Os07t0148200-01
Os07g0148600	Os07t0148600-00	TraesCS2D02G086500	37245200	37246549
Os07g0148600	Os07t0148600-00	TraesCS2A02G426500	679970168	679971980
Os07g0148600	Os07t0148600-00	TraesCSU02G176100	265075367	265076549
Os07g0148600	Os07t0148600-00	TraesCS7A02G001500	1273203	1274422
Os07g0148600	Os07t0148600-00	TraesCS1A02G023200	11530146	11531462
Os07g0148600	Os07t0148600-00	TraesCS4D02G315700	481173131	481173943
Os07g0148600	Os07t0148600-00	TraesCS2B02G104100	64862915	64864140
Os07g0148600	Os07t0148600-00	TraesCS4B02G315900	605517236	605518808
Os07g0148600	Os07t0148600-00	TraesCS3D02G464900	568654871	568656398
Os07g0148600	Os07t0148600-00	TraesCS2D02G596600	649467492	649469155
Os07g0148600	Os07t0148600-00	TraesCS2A02G536200	750549861	750551498
Os07g0148600	Os07t0148600-00	TraesCS4A02G415200	685339136	685340249
Os07g0148600	Os07t0148600-00	TraesCS7D02G003700	2052222	2053394
Os07g0148600	Os07t0148600-00	TraesCS1D02G031800	12335159	12337241
Os07g0148600	Os07t0148600-00	TraesCS7B02G265700	488142864	488151125
Os07g0148600	Os07t0148600-00	TraesCS4A02G496100	742750935	742752323
Os07g0148600	Os07t0148600-00	TraesCS2B02G446900	639968536	639970165
Os07g0150100	Os07t0150100-01	TraesCS2B02G271900	373476491	373481152
Os07g0150100	Os07t0150100-01	TraesCS2A02G252100	383596822	383601415
Os07g0150100	Os07t0150100-01	TraesCS3D02G026700	9094139	9098190
Os07g0150100	Os07t0150100-01	TraesCS3A02G019900	11891585	11895285
Os07g0150100	Os07t0150100-01	TraesCS2D02G252800	304963347	304967946
Os07g0150700	Os07t0150700-01	TraesCS2B02G271700	373301321	373305756
Os07g0150700	Os07t0150700-01	TraesCS2D02G252600	304640756	304644667
Os07g0150700	Os07t0150700-01	TraesCS2A02G251800	382807166	382811070
Os07g0151200	Os07t0151200-00	TraesCS2A02G251600	380744621	380746975
Os07g0151200	Os07t0151200-00	TraesCS2D02G252400	302776789	302779201
Os07g0151200	Os07t0151200-00	TraesCS2B02G266000	358332628	358335024
Os07g0155600	Os07t0155600-01
Os07g0156200	Os07t0156200-00	TraesCS7B02G375600	640914744	640916435
Os07g0156200	Os07t0156200-00	TraesCS7A02G474200	669727531	669729352
Os07g0156200	Os07t0156200-00	TraesCS7D02G461200	577594737	577596381
Os07g0158200	Os07t0158200-01	TraesCS2B02G271200	371161438	371165120
Os07g0158200	Os07t0158200-01	TraesCS2D02G251100	299890393	299893836
Os07g0158200	Os07t0158200-01	TraesCS2A02G249700	376081680	376086742
Os07g0158800	Os07t0158800-01	TraesCS2A02G249400	374717693	374722111
Os07g0158800	Os07t0158800-01	TraesCS2D02G250900	299550254	299552592
Os07g0158800	Os07t0158800-01	TraesCS2B02G271500	371562098	371563195
Os07g0435300	Os07t0435300-01
Os07g0438550	Os07t0438550-01	TraesCS5D02G560600	561672813	561678803
Os07g0438550	Os07t0438550-01	TraesCS5B02G568400	711580538	711586754
Os07g0438550	Os07t0438550-01	TraesCS7B02G003200	1277261	1283594
Os07g0438700	Os07t0438700-01
Os07g0440700	Os07t0440700-01
Os07g0447800	Os07t0447800-01	TraesCS5D02G112600	128571809	128587233
Os07g0447800	Os07t0447800-01	TraesCS5A02G100100	143570188	143586763
Os07g0447800	Os07t0447800-01	TraesCS5B02G105200	140960642	140974914
Os07g0448100	Os07t0448100-01	TraesCS5D02G112500	128564106	128565550
Os07g0448100	Os07t0448100-01	TraesCS5A02G100000	143551585	143553030
Os07g0451300	Os07t0451300-01	TraesCS7A02G340500	499376735	499379002
Os07g0451300	Os07t0451300-01	TraesCS7D02G338900	432954778	432956490
Os07g0451300	Os07t0451300-01	TraesCS7B02G241800	449603017	449605032
Os07g0456700	Os07t0456700-01	TraesCS2D02G124900	73018580	73024610
Os07g0456700	Os07t0456700-01	TraesCS2B02G144300	110460243	110466843
Os07g0456700	Os07t0456700-01	TraesCS2A02G122200	71619472	71625333
Os07g0457550	Os07t0457550-00	TraesCS7B02G230400	432932023	432933842
Os07g0457550	Os07t0457550-00	TraesCS7D02G326600	417034123	417035819
Os07g0458800	Os07t0458800-01	TraesCS1A02G011200	6569388	6576401
Os07g0458800	Os07t0458800-01	TraesCS1B02G037900	17810810	17816891
Os07g0458800	Os07t0458800-01	TraesCS1D02G010000	5405428	5410957
Os07g0462000	Os07t0462000-01
Os07g0462500	Os07t0462500-00
Os07g0463400	Os07t0463400-01	TraesCS2A02G234100	280108325	280108699
Os07g0463400	Os07t0463400-01	TraesCS2D02G238200	247438701	247439060
Os07g0467800	Os07t0467800-01	TraesCS2D02G201800	153791323	153801769
Os07g0467800	Os07t0467800-01	TraesCS2A02G185900	147473812	147478492
Os07g0467800	Os07t0467800-01	TraesCS2B02G221400	211210598	211214820
Os07g0469100	Os07t0469100-01	TraesCS2D02G238700	249188779	249195706
Os07g0469100	Os07t0469100-01	TraesCS2A02G235000	289759389	289776382
Os07g0469100	Os07t0469100-01	TraesCS2B02G256300	298151055	298167707
Os07g0469100	Os07t0469100-02	TraesCS2D02G238700	249188779	249195706
Os07g0469100	Os07t0469100-02	TraesCS2A02G235000	289759389	289776382
Os07g0469100	Os07t0469100-02	TraesCS2B02G256300	298151055	298167707
Os07g0471000	Os07t0471000-01	TraesCS6B02G412400	685978642	685986735
Os07g0471000	Os07t0471000-01	TraesCS6D02G358600	451538374	451547271
Os07g0471000	Os07t0471000-01	TraesCS6A02G374700	597350948	597358981

## Sheet: Char 8
Gene stable ID	Transcript stable ID	Triticum aestivum gene stable ID	Triticum aestivum chromosome/scaffold start (bp)	Triticum aestivum chromosome/scaffold end (bp)
Os08g0199300	Os08t0199300-01	TraesCS3D02G414600	526459481	526474330
Os08g0199300	Os08t0199300-01	TraesCS3B02G454400	695790021	695796416
Os08g0199300	Os08t0199300-01	TraesCS3A02G419100	660864796	660872768
Os08g0199300	Os08t0199300-01	TraesCS3D02G414700	526468443	526473036
Os08g0199300	Os08t0199300-01	TraesCS3B02G454300	695781303	695787603
Os08g0199300	Os08t0199300-01	TraesCS3A02G419000	660855536	660862987
Os08g0200400	Os08t0200400-01
Os08g0202300	Os08t0202300-04	TraesCS3D02G418900	531369583	531373296
Os08g0202300	Os08t0202300-04	TraesCS3B02G459100	702698478	702701074
Os08g0202300	Os08t0202300-04	TraesCS3A02G423600	665980620	665987221
Os08g0202300	Os08t0202300-04	TraesCS3B02G459200	702826991	702836075
Os08g0202300	Os08t0202300-03	TraesCS3D02G418900	531369583	531373296
Os08g0202300	Os08t0202300-03	TraesCS3B02G459100	702698478	702701074
Os08g0202300	Os08t0202300-03	TraesCS3A02G423600	665980620	665987221
Os08g0202300	Os08t0202300-03	TraesCS3B02G459200	702826991	702836075
Os08g0202300	Os08t0202300-02	TraesCS3D02G418900	531369583	531373296
Os08g0202300	Os08t0202300-02	TraesCS3B02G459100	702698478	702701074
Os08g0202300	Os08t0202300-02	TraesCS3A02G423600	665980620	665987221
Os08g0202300	Os08t0202300-02	TraesCS3B02G459200	702826991	702836075
Os08g0202300	Os08t0202300-01	TraesCS3D02G418900	531369583	531373296
Os08g0202300	Os08t0202300-01	TraesCS3B02G459100	702698478	702701074
Os08g0202300	Os08t0202300-01	TraesCS3A02G423600	665980620	665987221
Os08g0202300	Os08t0202300-01	TraesCS3B02G459200	702826991	702836075
Os08g0399050	Os08t0399050-00	TraesCS2A02G272500	446019777	446020454
Os08g0399050	Os08t0399050-00	TraesCS2D02G271800	335546897	335547520
Os08g0399050	Os08t0399050-00	TraesCS2B02G290700	403561427	403562702
Os08g0400000	Os08t0400000-01	TraesCS1B02G137100	174985733	174990370
Os08g0400000	Os08t0400000-01	TraesCS1A02G117300	124479419	124482262
Os08g0400000	Os08t0400000-01	TraesCS1D02G118300	114153239	114157390
Os08g0401500	Os08t0401500-01	TraesCS3B02G206100	241391081	241397247
Os08g0401500	Os08t0401500-01	TraesCS3D02G182100	165733513	165740433
Os08g0401500	Os08t0401500-01	TraesCS3A02G178600	203654393	203659284
Os08g0403300	Os08t0403300-00	TraesCS4B02G105100	112499216	112499963
Os08g0403300	Os08t0403300-00	TraesCS4D02G102000	80220933	80221864
Os08g0403300	Os08t0403300-00	TraesCS4A02G211400	505495462	505496397
Os08g0404000	Os08t0404000-00	TraesCS7D02G052300	27243305	27245148
Os08g0404000	Os08t0404000-00	TraesCS7D02G051000	26557926	26560486
Os08g0404000	Os08t0404000-00	TraesCS4A02G433000	703650734	703653295
Os08g0404000	Os08t0404000-00	TraesCS7A02G056100	26976465	26978679
Os08g0404000	Os08t0404000-00	TraesCS4A02G442200	710271287	710272666
Os08g0404000	Os08t0404000-00	TraesCS7A02G057400	27604540	27606596
Os08g0404000	Os08t0404000-00	TraesCS7A02G056200	27030672	27033118
Os08g0404000	Os08t0404000-00	TraesCS4A02G442700	710674942	710677472
Os08g0404000	Os08t0404000-00	TraesCS2D02G272800	338322549	338331996
Os08g0404000	Os08t0404000-00	TraesCS2B02G629000	800170915	800172503
Os08g0404000	Os08t0404000-00	TraesCS4A02G442300	710282649	710285041
Os08g0404000	Os08t0404000-00	TraesCS4A02G442800	710693604	710695735
Os08g0404000	Os08t0404000-00	TraesCS7D02G050400	25896648	25898800
Os08g0404000	Os08t0404000-00	TraesCS7D02G051100	26563400	26566631
Os08g0404000	Os08t0404000-00	TraesCS2B02G628900	800169420	800170613
Os08g0404000	Os08t0404000-00	TraesCS4A02G433100	703707163	703709118
Os08g0404000	Os08t0404000-00	TraesCS4A02G432900	703605344	703607243
Os08g0404000	Os08t0404000-00	TraesCS3B02G197600	224956096	224961037
Os08g0404000	Os08t0404000-00	TraesCS2A02G273800	448293085	448295084
Os08g0404000	Os08t0404000-00	TraesCS7A02G055800	26822034	26824056
Os08g0406500	Os08t0406500-01	TraesCS6B02G051500	30576351	30577567
Os08g0406500	Os08t0406500-01	TraesCS7A02G403400	583580853	583582237
Os08g0406500	Os08t0406500-01	TraesCS3D02G077000	37669000	37670862
Os08g0406500	Os08t0406500-01	TraesCS3D02G001800	853402	855095
Os08g0406500	Os08t0406500-01	TraesCS7D02G545600	632733738	632736733
Os08g0406500	Os08t0406500-01	TraesCS5D02G525200	543746129	543748553
Os08g0409100	Os08t0409100-01
Os08g0411000	Os08t0411000-00
Os08g0412500	Os08t0412500-01	TraesCS2B02G368100	525248621	525250422
Os08g0412500	Os08t0412500-01	TraesCS2D02G348100	446233774	446236492
Os08g0412500	Os08t0412500-01	TraesCS2A02G349700	589656071	589658039
Os08g0415900	Os08t0415900-00	TraesCS5D02G125700	192537792	192539424
Os08g0415900	Os08t0415900-00	TraesCS5A02G115100	230453239	230454979
Os08g0415900	Os08t0415900-00	TraesCS5B02G116100	197192550	197201486
Os08g0416000	Os08t0416000-01
Os08g0416000	Os08t0416000-02
Os08g0416900	Os08t0416900-01	TraesCS2D02G526800	614847553	614850955
Os08g0416900	Os08t0416900-01	TraesCS7A02G112200	68879233	68883164
Os08g0416900	Os08t0416900-01	TraesCS7B02G010200	6233306	6237005
Os08g0421100	Os08t0421100-00
Os08g0422200	Os08t0422200-00	TraesCS2A02G141400	86898795	86904724
Os08g0422200	Os08t0422200-00	TraesCS2D02G144900	86491594	86495162
Os08g0422200	Os08t0422200-00	TraesCS2B02G166400	139340594	139344539
Os08g0425200	Os08t0425200-01	TraesCS7A02G172900	127594893	127602177
Os08g0425200	Os08t0425200-01	TraesCS7D02G174200	126668781	126670891
Os08g0425200	Os08t0425200-01	TraesCS7B02G078200	88242377	88244263
Os08g0425500	Os08t0425500-01
Os08g0426866	Os08t0426866-00
Os08g0427300	Os08t0427300-01	TraesCS5A02G041800	37831474	37843723
Os08g0427300	Os08t0427300-01	TraesCS5B02G044300	49558106	49570174
Os08g0427300	Os08t0427300-01	TraesCS5D02G049400	47023818	47035761
Os08g0427300	Os08t0427300-02	TraesCS5A02G041800	37831474	37843723
Os08g0427300	Os08t0427300-02	TraesCS5B02G044300	49558106	49570174
Os08g0427300	Os08t0427300-02	TraesCS5D02G049400	47023818	47035761
Os08g0428400	Os08t0428400-02	TraesCS5A02G533000	690437500	690439608
Os08g0428400	Os08t0428400-02	TraesCSU02G139100	126983508	126985620
Os08g0428400	Os08t0428400-02	TraesCS4B02G364700	652966892	652968732
Os08g0428400	Os08t0428400-02	TraesCSU02G139000	126976556	126978490
Os08g0428400	Os08t0428400-02	TraesCS5A02G533100	690443608	690445204
Os08g0428400	Os08t0428400-01	TraesCS5A02G533000	690437500	690439608
Os08g0428400	Os08t0428400-01	TraesCSU02G139100	126983508	126985620
Os08g0428400	Os08t0428400-01	TraesCS4B02G364700	652966892	652968732
Os08g0428400	Os08t0428400-01	TraesCSU02G139000	126976556	126978490
Os08g0428400	Os08t0428400-01	TraesCS5A02G533100	690443608	690445204
Os08g0430200	Os08t0430200-02
Os08g0430200	Os08t0430200-01
Os08g0431300	Os08t0431300-01	TraesCS5D02G490000	524922027	524925359
Os08g0431300	Os08t0431300-01	TraesCS5B02G489600	659415415	659418550
Os08g0431300	Os08t0431300-01	TraesCS5A02G476700	651446843	651450579
Os08g0431900	Os08t0431900-00
Os08g0432500	Os08t0432500-01	TraesCS2B02G031800	14833211	14836760
Os08g0432500	Os08t0432500-01	TraesCS2A02G022700	10992541	10996031
Os08g0432500	Os08t0432500-01	TraesCS2D02G023900	10722086	10725545
Os08g0440100	Os08t0440100-01	TraesCS6A02G323400	556887238	556888145
Os08g0440100	Os08t0440100-01	TraesCS6D02G303200	411921852	411922855
Os08g0440100	Os08t0440100-01	TraesCS6B02G354000	619728551	619729642
Os08g0440800	Os08t0440800-01	TraesCS2B02G216400	202482106	202485783
Os08g0440800	Os08t0440800-01	TraesCS2A02G190700	157468378	157472460
Os08g0440800	Os08t0440800-01	TraesCS2D02G197300	144441715	144445480
Os08g0441300	Os08t0441300-01	TraesCS1A02G024800	12109358	12109555
Os08g0441300	Os08t0441300-01	TraesCS7D02G105000	63648050	63648253
Os08g0441300	Os08t0441300-01	TraesCS1B02G031400	15421816	15422013
Os08g0441300	Os08t0441300-01	TraesCS1A02G024900	12129622	12129819
Os08g0441300	Os08t0441300-01	TraesCS1A02G025000	12138837	12139034
Os08g0441300	Os08t0441300-01	TraesCS7B02G007700	4202081	4202336
Os08g0441300	Os08t0441300-01	TraesCS7A02G109500	66446673	66446876
Os08g0441300	Os08t0441300-01	TraesCS7B02G007500	4137615	4137818
Os08g0441300	Os08t0441300-01	TraesCS1B02G031200	15339921	15340166
Os08g0441300	Os08t0441300-01	TraesCS1A02G025300	12170678	12170875
Os08g0441300	Os08t0441300-01	TraesCS1B02G031900	15530721	15530918
Os08g0441300	Os08t0441300-01	TraesCS7D02G104800	63611408	63611611
Os08g0441300	Os08t0441300-01	TraesCS1D02G024900	10390612	10390809
Os08g0441300	Os08t0441300-01	TraesCS7A02G109700	66614816	66615019
Os08g0441600	Os08t0441600-01	TraesCS7D02G251900	226701119	226703182
Os08g0441600	Os08t0441600-01	TraesCS7A02G253300	238874827	238877567
Os08g0441600	Os08t0441600-01	TraesCS7B02G149600	198618919	198621670
Os08g0442300	Os08t0442300-02
Os08g0442300	Os08t0442300-01
Os08g0442700	Os08t0442700-02	TraesCS7A02G425500	618239746	618243928
Os08g0442700	Os08t0442700-02	TraesCS7B02G324500	577203060	577207260
Os08g0442700	Os08t0442700-02	TraesCS7D02G416400	535512553	535516762
Os08g0442700	Os08t0442700-01	TraesCS7A02G425500	618239746	618243928
Os08g0442700	Os08t0442700-01	TraesCS7B02G324500	577203060	577207260
Os08g0442700	Os08t0442700-01	TraesCS7D02G416400	535512553	535516762
Os08g0445000	Os08t0445000-01	TraesCS4D02G192800	335897401	335899273
Os08g0445000	Os08t0445000-01	TraesCS4A02G112500	137164112	137166651
Os08g0445000	Os08t0445000-01	TraesCS4B02G191600	413874314	413876393
Os08g0445700	Os08t0445700-01
Os08g0445700	Os08t0445700-02
Os08g0446301	Os08t0446301-00
Os08g0446550	Os08t0446550-00
Os08g0446800	Os08t0446800-01	TraesCS4D02G079800	53777911	53778865
Os08g0446800	Os08t0446800-01	TraesCS4B02G081100	78662015	78662500
Os08g0446800	Os08t0446800-01	TraesCS4A02G234200	543340459	543341462
Os08g0447000	Os08t0447000-01	TraesCS1A02G221000	389869226	389875163
Os08g0447000	Os08t0447000-01	TraesCS1B02G234300	420231568	420236763
Os08g0447000	Os08t0447000-01	TraesCS1D02G222600	310140453	310145133
Os08g0447000	Os08t0447000-01	TraesCS3A02G146800	128522801	128527783
Os08g0450700	Os08t0450700-01	TraesCS7D02G289700	334828245	334861506
Os08g0450700	Os08t0450700-01	TraesCS7B02G184000	293974761	293988364
Os08g0450700	Os08t0450700-01	TraesCS7A02G294300	379903374	379926992
Os08g0450800	Os08t0450800-02
Os08g0450800	Os08t0450800-01
Os08g0450900	Os08t0450900-00	TraesCS4A02G047900	38805132	38805704
Os08g0452100	Os08t0452100-00	TraesCS3A02G420500	661977965	661980298
Os08g0452100	Os08t0452100-00	TraesCS3B02G455900	697473908	697475245
Os08g0452100	Os08t0452100-00	TraesCS3D02G416100	527553784	527556123

## Sheet: Char 9
Gene stable ID	Transcript stable ID	Triticum aestivum gene stable ID	Triticum aestivum chromosome/scaffold start (bp)	Triticum aestivum chromosome/scaffold end (bp)
Os09g0283600	Os09t0283600-01
Os09g0284200	Os09t0284200-01	TraesCS5A02G176800	372590864	372595698
Os09g0284200	Os09t0284200-01	TraesCS5D02G180100	280378886	280383645
Os09g0284200	Os09t0284200-01	TraesCS5B02G173100	318169745	318175093
Os09g0284200	Os09t0284200-02	TraesCS5A02G176800	372590864	372595698
Os09g0284200	Os09t0284200-02	TraesCS5D02G180100	280378886	280383645
Os09g0284200	Os09t0284200-02	TraesCS5B02G173100	318169745	318175093
Os09g0284600	Os09t0284600-01	TraesCS5B02G173500	318401046	318409580
Os09g0284600	Os09t0284600-01	TraesCS5A02G176400	371021654	371031127
Os09g0284600	Os09t0284600-01	TraesCS5D02G180500	280783751	280792250
Os09g0286300	Os09t0286300-00	TraesCS5B02G173700	318987046	318990291
Os09g0286300	Os09t0286300-00	TraesCS5D02G180700	281016457	281019868
Os09g0286300	Os09t0286300-00	TraesCS5A02G176200	370260581	370263148
Os09g0286400	Os09t0286400-01	TraesCS5A02G176100	370239620	370247353
Os09g0286400	Os09t0286400-01	TraesCS5B02G173800	318992910	319002092
Os09g0286400	Os09t0286400-01	TraesCS5D02G180800	281021983	281031600
Os09g0286600	Os09t0286600-01
Os09g0286600	Os09t0286600-03
Os09g0286600	Os09t0286600-02
Os09g0287300	Os09t0287300-01	TraesCS5D02G181000	281208293	281211279
Os09g0287300	Os09t0287300-01	TraesCS5B02G174000	319328064	319331029
Os09g0287300	Os09t0287300-01	TraesCS5A02G174800	367781775	367784826
Os09g0343200	Os09t0343200-01	TraesCS6B02G466500	716611388	716614876
Os09g0343200	Os09t0343200-01	TraesCS3A02G537000	749167949	749169351
Os09g0344500	Os09t0344500-01	TraesCS6A02G391200	606091208	606091864
Os09g0344500	Os09t0344500-01	TraesCSU02G246000	371634626	371635876
Os09g0344500	Os09t0344500-01	TraesCS2B02G110700	72587849	72589236
Os09g0344500	Os09t0344500-01	TraesCS7D02G541400	630793715	630795533
Os09g0344500	Os09t0344500-01	TraesCS1B02G481400	689683591	689685340
Os09g0344500	Os09t0344500-01	TraesCS2D02G093900	45545395	45547975
Os09g0344500	Os09t0344500-01	TraesCS2A02G472400	714020364	714022409
Os09g0344500	Os09t0344500-01	TraesCS7B02G478100	733460245	733461874
Os09g0344500	Os09t0344500-01	TraesCS1B02G021000	9711345	9712633
Os09g0344500	Os09t0344500-01	TraesCS1D02G413800	474066402	474067887
Os09g0344500	Os09t0344500-01	TraesCSU02G205900	306395011	306396716
Os09g0344500	Os09t0344500-01	TraesCS6B02G455900	712331847	712333291
Os09g0344500	Os09t0344500-01	TraesCSU02G271000	455436008	455436205
Os09g0344500	Os09t0344500-01	TraesCS5D02G288800	387917227	387919135
Os09g0344500	Os09t0344500-01	TraesCS2A02G556400	760619027	760620516
Os09g0344500	Os09t0344500-01	TraesCSU02G253900	391042971	391044350
Os09g0344500	Os09t0344500-01	TraesCS2D02G557600	630465958	630467260
Os09g0344500	Os09t0344500-01	TraesCS1D02G016700	7510088	7511448
Os09g0344500	Os09t0344500-01	TraesCS4B02G383900	663462843	663464330
Os09g0344500	Os09t0344500-01	TraesCS1B02G481300	689555252	689556433
Os09g0344500	Os09t0344500-01	TraesCS5B02G280800	466427260	466428944
Os09g0344500	Os09t0344500-01	TraesCS4B02G384000	663520686	663522249
Os09g0344500	Os09t0344500-01	TraesCS2B02G495100	692071295	692073993
Os09g0344500	Os09t0344500-01	TraesCS4A02G463400	727127698	727129121
Os09g0344500	Os09t0344500-01	TraesCS4B02G384100	663621599	663622506
Os09g0344500	Os09t0344500-01	TraesCS1B02G481500	689807367	689808845
Os09g0344500	Os09t0344500-01	TraesCS4B02G383500	662719273	662720079
Os09g0382400	Os09t0382400-01	TraesCS5A02G200600	406532022	406533693
Os09g0382400	Os09t0382400-01	TraesCS5D02G206300	312446322	312448484
Os09g0382400	Os09t0382400-01	TraesCS5B02G199200	358888691	358890376
Os09g0393200	Os09t0393200-01	TraesCS5A02G202300	409314534	409326703
Os09g0393200	Os09t0393200-01	TraesCS5B02G200900	363251684	363263279
Os09g0393200	Os09t0393200-01	TraesCS5D02G208700	315194975	315209133
Os09g0394500	Os09t0394500-01	TraesCS5B02G201200	364122835	364127384
Os09g0394500	Os09t0394500-01	TraesCS5D02G209100	315918029	315923085
Os09g0394500	Os09t0394500-01	TraesCS5A02G202700	410495216	410499714
Os09g0394600	Os09t0394600-01	TraesCS5A02G202800	410501434	410504047
Os09g0394600	Os09t0394600-01	TraesCS5D02G209200	315925538	315928250
Os09g0394600	Os09t0394600-01	TraesCS5B02G201300	364129466	364131761
Os09g0394900	Os09t0394900-01	TraesCS5B02G201700	366005254	366010683
Os09g0394900	Os09t0394900-01	TraesCS5A02G203000	410798804	410804297
Os09g0394900	Os09t0394900-01	TraesCS5D02G209400	316241284	316246702
Os09g0396900	Os09t0396900-01	TraesCS5A02G203400	412913325	412916008
Os09g0396900	Os09t0396900-01	TraesCS5D02G209900	318059728	318062447
Os09g0396900	Os09t0396900-01	TraesCS5B02G202100	367908983	367911829
Os09g0396900	Os09t0396900-02	TraesCS5A02G203400	412913325	412916008
Os09g0396900	Os09t0396900-02	TraesCS5D02G209900	318059728	318062447
Os09g0396900	Os09t0396900-02	TraesCS5B02G202100	367908983	367911829
Os09g0397300	Os09t0397300-01	TraesCS5D02G210000	318440942	318445242
Os09g0397300	Os09t0397300-01	TraesCS5B02G202200	368485743	368489065
Os09g0397300	Os09t0397300-01	TraesCS5A02G203500	413040609	413044527
Os09g0397900	Os09t0397900-01	TraesCS5A02G203800	413222701	413228055
Os09g0397900	Os09t0397900-01	TraesCS5B02G202500	368662248	368667135
Os09g0397900	Os09t0397900-01	TraesCS5D02G210400	318875270	318880257
Os09g0401200	Os09t0401200-01
Os09g0401200	Os09t0401200-02
Os09g0402300	Os09t0402300-01	TraesCS5D02G211500	320308495	320316043
Os09g0402300	Os09t0402300-01	TraesCS5B02G203700	371187046	371194375
Os09g0402300	Os09t0402300-01	TraesCS5A02G204600	414160532	414167745
Os09g0402533	Os09t0402533-00
Os09g0407800	Os09t0407800-01	TraesCS5A02G257193	472472140	472472880
Os09g0407800	Os09t0407800-01	TraesCS5A02G130409	292253979	292254719
Os09g0407800	Os09t0407800-01	TraesCS7D02G024300	11428533	11430382
Os09g0407800	Os09t0407800-01	TraesCS7A02G027200	10904946	10907266
Os09g0407800	Os09t0407800-01	TraesCS4A02G462200	726442154	726444278
Os09g0408550	Os09t0408550-00	TraesCS5D02G212700	321900121	321900579
Os09g0408550	Os09t0408550-00	TraesCS5A02G206500	417044661	417045114
Os09g0408550	Os09t0408550-00	TraesCS5B02G204700	373042995	373043756
Os09g0408600	Os09t0408600-01	TraesCS5A02G206600	417045355	417051808
Os09g0408600	Os09t0408600-01	TraesCS3B02G372900	585729077	585731675
Os09g0408600	Os09t0408600-01	TraesCS5D02G212800	321900826	321903880
Os09g0408600	Os09t0408600-01	TraesCS5B02G204800	373043951	373046865
Os09g0408900	Os09t0408900-00
Os09g0413300	Os09t0413300-00	TraesCS5B02G226700	403702773	403705238
Os09g0413300	Os09t0413300-00	TraesCS5A02G227900	444527329	444529752
Os09g0413300	Os09t0413300-00	TraesCS5D02G239700	347447314	347449740
Os09g0416200	Os09t0416200-01	TraesCS5A02G226800	442679601	442682591
Os09g0416200	Os09t0416200-01	TraesCS5D02G233900	341075026	341079114
Os09g0416200	Os09t0416200-01	TraesCS5B02G225300	400773139	400778621
Os09g0416200	Os09t0416200-01	TraesCS4A02G314900	605085385	605087313
Os09g0416200	Os09t0416200-01	TraesCS5A02G226700	442504158	442509275
Os09g0416200	Os09t0416200-01	TraesCS5B02G225100	400562567	400566481
Os09g0416200	Os09t0416200-01	TraesCS5B02G225400	400997272	400999891
Os09g0416200	Os09t0416200-01	TraesCS5D02G234200	341530380	341533217
Os09g0416200	Os09t0416200-01	TraesCS5D02G558100	560106085	560108105
Os09g0416200	Os09t0416200-01	TraesCS5A02G226500	442290485	442294661
Os09g0416200	Os09t0416200-01	TraesCS5D02G234100	341240905	341246055
Os09g0416200	Os09t0416200-01	TraesCS5D02G549900	556721129	556723218
Os09g0420900	Os09t0420900-01	TraesCS5B02G222700	397828412	397834362
Os09g0420900	Os09t0420900-01	TraesCS5A02G223800	439545695	439551492
Os09g0420900	Os09t0420900-01	TraesCS5D02G231300	338650434	338656359
Os09g0422000	Os09t0422000-01	TraesCS5A02G222700	438786805	438790855
Os09g0422000	Os09t0422000-01	TraesCS5B02G221700	396160286	396164631
Os09g0422000	Os09t0422000-01	TraesCS5D02G230500	337525189	337529863
Os09g0424701	Os09t0424701-00	TraesCS5A02G221000	437213605	437219829
Os09g0424701	Os09t0424701-00	TraesCS5D02G228700	336053088	336058287
Os09g0424701	Os09t0424701-00	TraesCS5B02G219800	394012925	394018786
Os09g0434200	Os09t0434200-02	TraesCS5D02G223800	331572260	331575937
Os09g0434200	Os09t0434200-02	TraesCS5A02G216000	432228410	432232121
Os09g0434200	Os09t0434200-02	TraesCS5B02G214500	387363738	387367783
Os09g0434200	Os09t0434200-01	TraesCS5D02G223800	331572260	331575937
Os09g0434200	Os09t0434200-01	TraesCS5A02G216000	432228410	432232121
Os09g0434200	Os09t0434200-01	TraesCS5B02G214500	387363738	387367783
Os09g0438400	Os09t0438400-00	TraesCS5D02G219700	328909215	328912858
Os09g0438400	Os09t0438400-00	TraesCS5B02G211400	382225440	382229488
Os09g0438400	Os09t0438400-00	TraesCS5A02G212300	427666896	427670908
Os09g0438700	Os09t0438700-01	TraesCS5B02G211200	382076060	382080552
Os09g0438700	Os09t0438700-01	TraesCS5D02G219500	328720246	328724475
Os09g0438700	Os09t0438700-01	TraesCS5A02G212500	427821884	427825381
Os09g0439200	Os09t0439200-01	TraesCS5B02G211000	381842644	381844315
Os09g0439200	Os09t0439200-01	TraesCS5A02G212800	427893873	427895620
Os09g0439200	Os09t0439200-01	TraesCS5D02G219300	328608577	328610258
Os09g0440300	Os09t0440300-02	TraesCS5D02G218400	327467417	327474098
Os09g0440300	Os09t0440300-02	TraesCS5B02G210100	380312349	380320211
Os09g0440300	Os09t0440300-02	TraesCS5A02G213600	429245014	429251861
Os09g0440300	Os09t0440300-01	TraesCS5D02G218400	327467417	327474098
Os09g0440300	Os09t0440300-01	TraesCS5B02G210100	380312349	380320211
Os09g0440300	Os09t0440300-01	TraesCS5A02G213600	429245014	429251861
Os09g0440300	Os09t0440300-03	TraesCS5D02G218400	327467417	327474098
Os09g0440300	Os09t0440300-03	TraesCS5B02G210100	380312349	380320211
Os09g0440300	Os09t0440300-03	TraesCS5A02G213600	429245014	429251861
Os09g0440700	Os09t0440700-02	TraesCS5A02G213700	429476428	429477292
Os09g0440700	Os09t0440700-02	TraesCS5B02G210000	379902315	379903190
Os09g0440700	Os09t0440700-02	TraesCS5D02G218300	327213662	327214482
Os09g0441000	Os09t0441000-00	TraesCS5D02G217700	326733541	326736539
Os09g0441000	Os09t0441000-00	TraesCS5B02G209500	379333432	379336429
Os09g0441000	Os09t0441000-00	TraesCS5A02G214200	429753996	429757212
Os09g0441100	Os09t0441100-01	TraesCS2D02G581700	643050668	643052225
Os09g0441100	Os09t0441100-01	TraesCS6D02G063100	29465492	29467121
Os09g0441900	Os09t0441900-01	TraesCS5B02G208700	378517204	378520796
Os09g0441900	Os09t0441900-02	TraesCS5B02G208700	378517204	378520796
Os09g0441900	Os09t0441900-03	TraesCS5B02G208700	378517204	378520796
Os09g0441900	Os09t0441900-04	TraesCS5B02G208700	378517204	378520796
Os09g0443500	Os09t0443500-01	TraesCS2D02G513700	605828452	605830633
Os09g0443500	Os09t0443500-01	TraesCS5A02G208200	421823355	421827038
Os09g0443500	Os09t0443500-01	TraesCS5D02G214200	323907197	323910030
Os09g0443500	Os09t0443500-01	TraesCS5B02G206200	375615918	375618792
Os09g0443700	Os09t0443700-01
Os09g0444700	Os09t0444700-01
Os09g0448200	Os09t0448200-01	TraesCS5B02G231800	408955193	408961571
Os09g0448200	Os09t0448200-01	TraesCS5D02G240200	348479747	348485739
Os09g0448200	Os09t0448200-01	TraesCS5A02G233200	448602858	448607957
Os09g0448200	Os09t0448200-01	TraesCS5B02G231700	408437145	408456435
Os09g0448200	Os09t0448200-01	TraesCS5A02G233300	448614339	448619942
Os09g0448200	Os09t0448200-01	TraesCS5D02G240100	348346856	348352006
Os09g0448200	Os09t0448200-02	TraesCS5B02G231800	408955193	408961571
Os09g0448200	Os09t0448200-02	TraesCS5D02G240200	348479747	348485739
Os09g0448200	Os09t0448200-02	TraesCS5A02G233200	448602858	448607957
Os09g0448200	Os09t0448200-02	TraesCS5B02G231700	408437145	408456435
Os09g0448200	Os09t0448200-02	TraesCS5A02G233300	448614339	448619942
Os09g0448200	Os09t0448200-02	TraesCS5D02G240100	348346856	348352006
Os09g0450600	Os09t0450600-00	TraesCS5B02G232500	410583981	410584908
Os09g0450600	Os09t0450600-00	TraesCS5A02G234100	450471166	450471992
Os09g0450600	Os09t0450600-00	TraesCS5D02G240900	349934068	349935316
Os09g0452400	Os09t0452400-01	TraesCS5A02G234800	451137969	451139700
Os09g0452400	Os09t0452400-01	TraesCS5B02G233300	411621367	411623113
Os09g0452400	Os09t0452400-01	TraesCS5D02G241700	350675928	350677379
Os09g0452700	Os09t0452700-00	TraesCS2D02G458700	565515535	565517463
Os09g0452700	Os09t0452700-00	TraesCS2A02G458100	705917628	705919547
Os09g0452700	Os09t0452700-00	TraesCS2D02G458600	565483390	565485115
Os09g0452700	Os09t0452700-00	TraesCS2B02G480300	677809335	677811488
Os09g0452700	Os09t0452700-00	TraesCS2B02G480400	677852298	677856921
Os09g0452700	Os09t0452700-00	TraesCS2A02G458000	705880996	705882757
Os09g0452900	Os09t0452900-01	TraesCS5B02G233700	411799089	411802848
Os09g0452900	Os09t0452900-01	TraesCS5A02G235300	451454753	451458817
Os09g0452900	Os09t0452900-01	TraesCS5D02G242400	350985564	350989187
Os09g0453000	Os09t0453000-01	TraesCS5D02G242500	350992774	350996005
Os09g0453000	Os09t0453000-01	TraesCS5B02G233800	411807809	411811143
Os09g0453000	Os09t0453000-01	TraesCS5A02G235400	451461427	451465449
Os09g0453000	Os09t0453000-02	TraesCS5D02G242500	350992774	350996005
Os09g0453000	Os09t0453000-02	TraesCS5B02G233800	411807809	411811143
Os09g0453000	Os09t0453000-02	TraesCS5A02G235400	451461427	451465449
Os09g0453500	Os09t0453500-01	TraesCS5B02G234200	411947223	411952220
Os09g0453500	Os09t0453500-01	TraesCS5A02G235800	451483396	451488942
Os09g0453500	Os09t0453500-01	TraesCS5D02G242900	351010788	351015665
Os09g0454100	Os09t0454100-01	TraesCS5A02G236300	451880134	451883804
Os09g0454100	Os09t0454100-01	TraesCS5D02G243300	351468635	351476886
Os09g0454100	Os09t0454100-01	TraesCS5B02G234600	412681434	412685170
Os09g0454500	Os09t0454500-01	TraesCS5D02G243600	351795193	351798774
Os09g0454500	Os09t0454500-01	TraesCS5A02G236600	452113059	452118285
Os09g0454500	Os09t0454500-01	TraesCS5B02G235100	414831836	414835000
Os09g0454600	Os09t0454600-00	TraesCS5A02G236700	452122768	452125017
Os09g0454600	Os09t0454600-00	TraesCS5B02G236300	417338338	417343111
Os09g0454600	Os09t0454600-00	TraesCS5D02G243700	351802361	351804425
Os09g0454900	Os09t0454900-01	TraesCS5A02G237700	454269553	454272734
Os09g0454900	Os09t0454900-01	TraesCS5D02G243800	351806036	351809261
Os09g0454900	Os09t0454900-01	TraesCS5B02G236200	417151372	417154563
Os09g0455200	Os09t0455200-01	TraesCS5A02G237600	453875573	453877456
Os09g0455200	Os09t0455200-01	TraesCS5B02G236100	416849555	416851332
Os09g0455200	Os09t0455200-01	TraesCS5D02G243900	352219059	352220729
Os09g0457100	Os09t0457100-01	TraesCS5B02G236500	417549704	417552736
Os09g0457100	Os09t0457100-01	TraesCS5D02G244900	353510587	353513609
Os09g0457100	Os09t0457100-01	TraesCS5A02G238000	454434541	454437584
Os09g0458000	Os09t0458000-00	TraesCS5D02G245400	353799737	353804099
Os09g0458000	Os09t0458000-00	TraesCS5B02G237000	418007668	418012045
Os09g0458000	Os09t0458000-00	TraesCS5A02G238500	454764497	454769643
Os09g0459900	Os09t0459900-01
Os09g0459900	Os09t0459900-02
Os09g0460000	Os09t0460000-01	TraesCS5B02G238900	419615553	419618365
Os09g0460000	Os09t0460000-01	TraesCS5D02G247200	354832727	354835009
Os09g0460000	Os09t0460000-01	TraesCS5A02G240700	456972646	456973167
Os09g0462400	Os09t0462400-00	TraesCS5A02G243200	457900911	457903390
Os09g0462400	Os09t0462400-00	TraesCS5D02G249800	356200779	356204674
Os09g0462400	Os09t0462400-00	TraesCS5B02G241100	421182778	421185707
Os09g0462875	Os09t0462875-00	TraesCS5D02G251200	357060337	357062452
Os09g0462875	Os09t0462875-00	TraesCS5B02G242300	421761490	421764027
Os09g0462875	Os09t0462875-00	TraesCS5A02G244600	458315981	458316790
Os09g0462875	Os09t0462875-00	TraesCS5D02G251100	357056278	357058806
Os09g0462875	Os09t0462875-00	TraesCS5A02G244400	458293816	458295541
Os09g0462875	Os09t0462875-00	TraesCS5A02G244500	458297764	458300175

[truncated: 3 more sheets: Char 10, Char 11, Char 12]
