# Supplementary material for: Meta-analysis of identified genomic regions and candidate genes underlying salinity tolerance in rice (Oryza sativa L.)
Source: Sci Rep. 2024 Mar 8;14:5730. doi: 10.1038/s41598-024-54764-9 (PMC10923909; doi:10.1038/s41598-024-54764-9)
Supplement: Supplementary file 5 — Supplementary Information 5. [file 41598_2024_54764_MOESM5_ESM.xlsx]

## Sheet: Sheet1
MQTL1.1		MQTL2.1		MQTL3.1		MQTL4.1		MQTL5.1		MQTL6.1		MQTL7.1		MQTL8.1		MQTL9.1		MQTL10.1		MQTL11.1		MQTL12.1
Gene stable ID		Gene stable ID		Gene stable ID		Gene stable ID		Gene stable ID		Gene stable ID		Gene stable ID		Gene stable ID		Gene stable ID		Gene stable ID		Gene stable ID		Gene stable ID
Os01g0303600		Os02g0233100		Os03g0243950		Os04g0160600		Os05g0252000		Os06g0276300		Os07g0435300		Os08g0446800		Os09g0283600		Os10g0540800		Os11g0491400		Os12g0464300
Os01g0304100		Os02g0233333		Os03g0244000		Os04g0160801		Os05g0256100		Os06g0282000		Os07g0438550		Os08g0445000		Os09g0284200		Os10g0541600		Os11g0491500		Os12g0464400
Os01g0305900		Os02g0234051		Os03g0244600		Os04g0161850		Os05g0256500		Os06g0283100		Os07g0438700		Os08g0447000		Os09g0284600		Os10g0541700		Os11g0491550		Os12g0465000
Os01g0306800		Os02g0234450		Os03g0245100		Os04g0162500		Os05g0257100		Os06g0284500		Os07g0440700		Os08g0446550		Os09g0286300		Os10g0542800		Os11g0493700		Os12g0465700
Os01g0307500		Os02g0234500		Os03g0245700		Os04g0163425		Os05g0268500		Os06g0285400		Os07g0447800		Os08g0446301		Os09g0286400		Os10g0543500		Os11g0149900		Os12g0468500
Os01g0309800		Os02g0235600		Os03g0248200		Os04g0165300		Os05g0269500		Os06g0288100		Os07g0448100		Os08g0445700		Os09g0286600		Os10g0543800		Os11g0150100		Os12g0468600
Os01g0310500		Os02g0236100		Os03g0249300		Os04g0165700		Os05g0270400		Os06g0288300		Os07g0451300		Os08g0442700		Os09g0287300		Os10g0544600		Os11g0274100		Os12g0472500
Os01g0310800		Os02g0236200		Os03g0252900		Os04g0169100		Os05g0270875		Os06g0497200		Os07g0456700		Os08g0421100		Os09g0343200		Os10g0544900		Os11g0274700		Os12g0476200
Os01g0311500		Os02g0236600		Os03g0253200		Os04g0169500		Os05g0271300		Os06g0497350		Os07g0457550		Os08g0406500		Os09g0344500		Os10g0545000		Os11g0275000		Os12g0477400
Os01g0311600		Os02g0237100		Os03g0254200		Os04g0172400		Os05g0304400		Os06g0501900		Os07g0458800		Os08g0399050		Os09g0438400		Os10g0545300		Os11g0275400		Os12g0478200
Os01g0311700		Os02g0448000		Os03g0254800		Os04g0176400		Os05g0304600		Os06g0503100		Os07g0462000		Os08g0403300		Os09g0438700		Os10g0545500		Os11g0276000		Os12g0478400
Os01g0314600		Os02g0448400		Os03g0254900		Os04g0178400		Os05g0305300		Os06g0503400		Os07g0462500		Os08g0431300		Os09g0439200		Os10g0545600		Os11g0276300		Os12g0479100
Os01g0574500		Os02g0558100		Os03g0255200		Os04g0185600		Os05g0312600		Os06g0503900		Os07g0463400		Os08g0442300		Os09g0440300		Os10g0546600		Os11g0279750		Os12g0479400
Os01g0575200		Os02g0561900		Os03g0363950		Os04g0300600		Os05g0313100		Os06g0504100		Os07g0467800		Os08g0440800		Os09g0440700		Os10g0546900		Os11g0282600		Os12g0480000
Os01g0575400		Os02g0562100		Os03g0366200		Os04g0301700		Os05g0429700		Os06g0504900		Os07g0469100		Os08g0422200		Os09g0441000		Os10g0547500		Os11g0282800		Os12g0480200
Os01g0575500		Os02g0562300		Os03g0366700		Os04g0304400		Os05g0430300		Os06g0505100		Os07g0471000		Os08g0426866		Os09g0441100		Os10g0547900		Os11g0284900		Os12g0482700
Os01g0579600		Os02g0562600		Os03g0367000		Os04g0310400		Os05g0430900		Os06g0505400		Os07g0134200		Os08g0425200		Os09g0441900		Os10g0548200		Os11g0285000		Os12g0484700
Os01g0580500		Os02g0214500		Os03g0367900		Os04g0312500		Os05g0432500		Os06g0598800		Os07g0137800		Os08g0450900		Os09g0443500		Os10g0548400		Os11g0289700		Os12g0485000
Os01g0580800		Os02g0214900		Os03g0370000		Os04g0320100		Os05g0425000		Os06g0599200		Os07g0138100		Os08g0452100		Os09g0443700		Os10g0549500		Os11g0490900		Os12g0485400
Os01g0581300		Os02g0215700		Os03g0370200		Os04g0337500		Os05g0426000		Os06g0600400		Os07g0141400		Os08g0404000		Os09g0444700		Os10g0550066				Os12g0485500
Os01g0582400		Os02g0216250		Os03g0370400		Os04g0415100		Os05g0426100		Os06g0601000		Os07g0142700		Os08g0441600		Os09g0448200		Os10g0550900				Os12g0485600
Os01g0584900		Os02g0218200		Os03g0370600		Os04g0416000		Os05g0426400		Os06g0601500		Os07g0144900		Os08g0400000		Os09g0450600		Os10g0551200				Os12g0489100
Os01g0585100		Os02g0218700		Os03g0370800		Os04g0416100		Os05g0427200		Os06g0602500		Os07g0145400		Os08g0427300		Os09g0452400		Os10g0551600				Os12g0489300
Os01g0587400		Os02g0220000		Os03g0372600		Os04g0416400				Os06g0602800		Os07g0147500		Os08g0441300		Os09g0452700		Os10g0553300				Os12g0490100
Os01g0587500		Os02g0220400		Os03g0374100		Os04g0416700				Os06g0602900		Os07g0148200		Os08g0450700		Os09g0452900		Os10g0553600				Os12g0278700
Os01g0589800		Os02g0225000		Os03g0376600		Os04g0417000				Os06g0603000		Os07g0148600		Os08g0416000		Os09g0453000		Os10g0554100				Os12g0283800
Os01g0590900		Os02g0225100		Os03g0381000		Os04g0212200				Os06g0603400		Os07g0150100		Os08g0430200		Os09g0453500		Os10g0554200				Os12g0286300
Os01g0600200		Os02g0227000		Os03g0385400		Os04g0212450				Os06g0603600		Os07g0150700		Os08g0425500		Os09g0454100		Os10g0555200				Os12g0287300
Os01g0600900		Os02g0227400		Os03g0386700		Os04g0418000				Os06g0606000		Os07g0151200		Os08g0450800		Os09g0454500		Os10g0556700				Os12g0288000
Os01g0601000		Os02g0329933		Os03g0386800		Os04g0418100				Os06g0490400		Os07g0155600		Os08g0440100		Os09g0454600		Os10g0557900				Os12g0288900
Os01g0342750		Os02g0469300		Os03g0388500						Os06g0492000		Os07g0156200		Os08g0401500		Os09g0454900		Os10g0558200				Os12g0290150
Os01g0348600		Os02g0469600		Os03g0390200						Os06g0506000		Os07g0158200		Os08g0431900		Os09g0455200		Os10g0558600				Os12g0291000
Os01g0348700		Os02g0470400		Os03g0390400						Os06g0506200		Os07g0158800		Os08g0415900		Os09g0457100		Os10g0559200				Os12g0294100
Os01g0349400				Os03g0390900						Os06g0506600				Os08g0416900		Os09g0458000		Os10g0559900				Os12g0299700
Os01g0560200				Os03g0592500						Os06g0507400				Os08g0428400		Os09g0459900		Os10g0560400				Os12g0403800
Os01g0561600				Os03g0593200						Os06g0509600				Os08g0411000		Os09g0460000		Os10g0560450				Os12g0405700
Os01g0562400				Os03g0311300						Os06g0332400				Os08g0412500		Os09g0462400		Os10g0561400				Os12g0407300
Os01g0566100				Os03g0312500						Os06g0332600				Os08g0432500		Os09g0462875		Os10g0561900				Os12g0407500
Os01g0566500				Os03g0318600						Os06g0332800				Os08g0409100		Os09g0382400		Os10g0562100				Os12g0421000
Os01g0570800				Os03g0319300						Os06g0332900				Os08g0199300		Os09g0393200		Os10g0562500				Os12g0422971
Os01g0571000				Os03g0320400						Os06g0335500				Os08g0200400		Os09g0394500		Os10g0562700				Os12g0423484
Os01g0571200				Os03g0320600						Os06g0335900				Os08g0202300		Os09g0394600		Os10g0563300				Os12g0427600
Os01g0571300				Os03g0321700						Os06g0338900						Os09g0394900		Os10g0563500				Os12g0428600
Os01g0572100				Os03g0323800						Os06g0339800						Os09g0396900		Os10g0563600				Os12g0430900
Os01g0711600				Os03g0324200						Os06g0343100						Os09g0397300		Os10g0563700				Os12g0430000
Os01g0712800				Os03g0330000						Os06g0343600						Os09g0397900		Os10g0563900
Os01g0713200				Os03g0330200						Os06g0347700						Os09g0401200		Os10g0564100
Os01g0714100				Os03g0332400						Os06g0348800						Os09g0402300		Os10g0564300
Os01g0338200				Os03g0333400						Os06g0351500						Os09g0402533		Os10g0564400
Os01g0338600				Os03g0336900						Os06g0352200						Os09g0407800		Os10g0564800
Os01g0340100				Os03g0337500						Os06g0355150						Os09g0408550		Os10g0564900
Os01g0350900				Os03g0337600						Os06g0360300						Os09g0408600		Os10g0565000
Os01g0351100				Os03g0337800						Os06g0364500						Os09g0408900		Os10g0565100
Os01g0353400				Os03g0339700						Os06g0470000						Os09g0413300		Os10g0565200
Os01g0605500				Os03g0340500						Os06g0476200						Os09g0416200		Os10g0565300
Os01g0607200				Os03g0340900						Os06g0480000						Os09g0420900		Os10g0566050
				Os03g0358100						Os06g0483200						Os09g0422000		Os10g0566700
				Os03g0358800						Os06g0486300						Os09g0424701		Os10g0566800
				Os03g0202001						Os06g0486400						Os09g0434200		Os10g0567100
				Os03g0202200						Os06g0486800								Os10g0567500
				Os03g0395000						Os06g0607100								Os10g0569000
				Os03g0396500						Os06g0608500								Os10g0569200
				Os03g0396900						Os06g0609600								Os10g0569300
				Os03g0397400						Os06g0610350								Os10g0539400
				Os03g0398600						Os06g0612300								Os10g0539600
				Os03g0594400						Os06g0622000								Os10g0539900
										Os06g0622300								Os10g0540100
																		Os10g0339290
																		Os10g0339400

## Sheet: chr1
Gene stable ID	Transcript stable ID	Zea mays gene stable ID	Zea mays chromosome/scaffold name	Zea mays chromosome/scaffold start (bp)	Zea mays chromosome/scaffold end (bp)	Zea mays homology type
Os01g0303600	Os01t0303600-01	Zm00001eb340290	8	37530341	37540852	ortholog_one2many
Os01g0304100	Os01t0304100-00	Zm00001eb197200	4	195273670	195294334	ortholog_one2one
Os01g0305900	Os01t0305900-01	Zm00001eb130260	3	54961178	54965222	ortholog_one2one
Os01g0306800	Os01t0306800-02	Zm00001eb261690	6	13763127	13769328	ortholog_one2many
Os01g0307500	Os01t0307500-01	Zm00001eb130310	3	55535542	55537792	ortholog_one2one
Os01g0309800	Os01t0309800-01	Zm00001eb130400	3	55952161	55953563	ortholog_one2one
Os01g0311500	Os01t0311500-01	Zm00001eb130450	3	56314546	56321651	ortholog_one2one
Os01g0311700	Os01t0311700-01	Zm00001eb340180	8	36977961	36978909	ortholog_one2one
Os01g0314600	Os01t0314600-00	Zm00001eb339850	8	34277738	34283593	ortholog_one2many
Os01g0338200	Os01t0338200-01	Zm00001eb131320	3	64546791	64561911	ortholog_one2many
Os01g0338600	Os01t0338600-01	Zm00001eb356860	8	141604023	141610274	ortholog_one2many
Os01g0340100	Os01t0340100-00	Zm00001eb107600	2	213896481	213897863	ortholog_one2many
Os01g0348600	Os01t0348600-01	Zm00001eb340720	8	41336149	41342843	ortholog_one2one
Os01g0349400	Os01t0349400-01	Zm00001eb340700	8	41232449	41237142	ortholog_one2one
Os01g0350900	Os01t0350900-02	Zm00001eb131520	3	66503033	66509015	ortholog_one2one
Os01g0353400	Os01t0353400-00	Zm00001eb152160	3	199271717	199273494	ortholog_one2many
Os01g0560200	Os01t0560200-01	Zm00001eb356870	8	141666446	141669736	ortholog_one2one
Os01g0562400	Os01t0562400-01	Zm00001eb339750	8	33747930	33748459	ortholog_one2many
Os01g0566100	Os01t0566100-01	Zm00001eb159890	3	224441716	224447713	ortholog_one2many
Os01g0570800	Os01t0570800-01	Zm00001eb160050	3	224950376	224953225	ortholog_one2many
Os01g0571000	Os01t0571000-01	Zm00001eb357260	8	143300396	143303731	ortholog_one2one
Os01g0574500	Os01t0574500-01	Zm00001eb357200	8	142853884	142861924	ortholog_many2many
Os01g0575200	Os01t0575200-01	Zm00001eb357120	8	142642486	142648523	ortholog_one2many
Os01g0575400	Os01t0575400-00	Zm00001eb169760	4	21082376	21083458	ortholog_one2one
Os01g0575500	Os01t0575500-01	Zm00001eb160220	3	225403613	225469197	ortholog_one2one
Os01g0579600	Os01t0579600-03	Zm00001eb160330	3	226083929	226087845	ortholog_one2one
Os01g0580500	Os01t0580500-01	Zm00001eb357070	8	142565914	142567685	ortholog_one2one
Os01g0580800	Os01t0580800-01	Zm00001eb160390	3	226258927	226264747	ortholog_one2one
Os01g0581300	Os01t0581300-01	Zm00001eb357090	8	142587452	142591626	ortholog_one2one
Os01g0585100	Os01t0585100-01	Zm00001eb160510	3	226757025	226762565	ortholog_one2many
Os01g0587400	Os01t0587400-01	Zm00001eb365850	8	170866287	170870106	ortholog_one2many
Os01g0590900	Os01t0590900-01	Zm00001eb160810	3	227296809	227301853	ortholog_one2many
Os01g0600200	Os01t0600200-01	Zm00001eb336600	8	17555470	17556618	ortholog_one2many
Os01g0600900	Os01t0600900-02	Zm00001eb161410	3	229147838	229148905	ortholog_one2many
Os01g0605500	Os01t0605500-00	Zm00001eb145980	3	177482845	177486004	ortholog_one2many
Os01g0607200	Os01t0607200-01	Zm00001eb161660	3	229613783	229623442	ortholog_one2one
Os01g0711600	Os01t0711600-01	Zm00001eb361330	8	158639566	158642478	ortholog_one2many
Os01g0712800	Os01t0712800-00	Zm00001eb088870	2	113303033	113305041	ortholog_one2one

## Sheet: chr2
Gene stable ID	Transcript stable ID	Zea mays gene stable ID	Zea mays gene name	Zea mays chromosome/scaffold name	Zea mays chromosome/scaffold start (bp)	Zea mays chromosome/scaffold end (bp)	Zea mays homology type
Os02g0214900	Os02t0214900-01	Zm00001eb240210		5	159622521	159632927	ortholog_many2many
Os02g0215700	Os02t0215700-01	Zm00001eb402690		9	158165694	158167201	ortholog_one2many
Os02g0218200	Os02t0218200-01	Zm00001eb240160		5	159167470	159176872	ortholog_one2one
Os02g0218700	Os02t0218700-01	Zm00001eb205210		4	238824152	238826116	ortholog_one2many
Os02g0220000	Os02t0220000-00	Zm00001eb205180		4	238624432	238626648	ortholog_many2many
Os02g0220400	Os02t0220400-01	Zm00001eb240100		5	158659078	158661065	ortholog_one2one
Os02g0225000	Os02t0225000-01	Zm00001eb354520		8	132714227	132731526	ortholog_one2many
Os02g0227000	Os02t0227000-01	Zm00001eb239610		5	155143187	155160568	ortholog_one2one
Os02g0227400	Os02t0227400-01	Zm00001eb205010		4	237498859	237506019	ortholog_one2one
Os02g0233100	Os02t0233100-01	Zm00001eb239130		5	150808166	150812636	ortholog_one2many
Os02g0233333	Os02t0233333-00	Zm00001eb213480		5	5310674	5327259	ortholog_one2many
Os02g0234450	Os02t0234450-00	Zm00001eb239040		5	150313600	150316555	ortholog_one2one
Os02g0234500	Os02t0234500-01	Zm00001eb204900		4	237055419	237061545	ortholog_one2one
Os02g0235600	Os02t0235600-01	Zm00001eb204910		4	237072488	237075300	ortholog_one2many
Os02g0236100	Os02t0236100-01	Zm00001eb276670		6	112648214	112648633	ortholog_one2many
Os02g0236200	Os02t0236200-01	Zm00001eb204920		4	237090895	237098028	ortholog_one2many
Os02g0236600	Os02t0236600-01	Zm00001eb238800		5	148319126	148320979	ortholog_one2one
Os02g0448000	Os02t0448000-00	Zm00001eb238350		5	145308922	145310972	ortholog_one2many
Os02g0469300	Os02t0469300-01	Zm00001eb203130		4	226196216	226250726	ortholog_one2one
Os02g0469600	Os02t0469600-01	Zm00001eb240700		5	162039564	162043117	ortholog_one2one
Os02g0470400	Os02t0470400-00	Zm00001eb203090		4	225947038	225959306	ortholog_one2many
Os02g0558100	Os02t0558100-01	Zm00001eb244120		5	177701922	177710664	ortholog_one2one
Os02g0561900	Os02t0561900-00	Zm00001eb243960		5	177400515	177401597	ortholog_one2many
Os02g0562100	Os02t0562100-00	Zm00001eb243950		5	177373803	177375013	ortholog_one2one
Os02g0562300	Os02t0562300-01	Zm00001eb182380		4	124737977	124743114	ortholog_one2many
Os02g0562600	Os02t0562600-01	Zm00001eb182440		4	124938537	124940384	ortholog_one2many

## Sheet: chr3
Gene stable ID	Transcript stable ID	Zea mays gene stable ID	Zea mays gene name	Zea mays chromosome/scaffold name	Zea mays chromosome/scaffold start (bp)	Zea mays chromosome/scaffold end (bp)	Zea mays homology type
Os03g0202001	Os03t0202001-01	Zm00001eb400760		9	154333225	154340020	ortholog_one2one
Os03g0202200	Os03t0202200-01	Zm00001eb007730		1	22812096	22816226	ortholog_one2many
Os03g0244000	Os03t0244000-01	Zm00001eb081060		2	44992898	44996063	ortholog_one2one
Os03g0244600	Os03t0244600-01	Zm00001eb010460		1	33308707	33313044	ortholog_one2one
Os03g0245100	Os03t0245100-03	Zm00001eb398800		9	149095440	149105728	ortholog_one2one
Os03g0245700	Os03t0245700-03	Zm00001eb010500		1	33413828	33441246	ortholog_one2many
Os03g0248200	Os03t0248200-01	Zm00001eb010640		1	33968771	33972539	ortholog_one2many
Os03g0249300	Os03t0249300-01	Zm00001eb010690		1	34215699	34219571	ortholog_one2one
Os03g0252900	Os03t0252900-00	Zm00001eb010890		1	34830530	34831057	ortholog_one2many
Os03g0253200	Os03t0253200-01	Zm00001eb010910		1	34888694	34890780	ortholog_one2one
Os03g0254800	Os03t0254800-01	Zm00001eb398410		9	148075986	148082069	ortholog_one2many
Os03g0254900	Os03t0254900-01	Zm00001eb011040		1	35440872	35444914	ortholog_one2many
Os03g0255200	Os03t0255200-02	Zm00001eb398380		9	147974840	147981868	ortholog_one2many
Os03g0311300	Os03t0311300-02	Zm00001eb014960		1	50528355	50618883	ortholog_one2one
Os03g0312500	Os03t0312500-01	Zm00001eb429510		10	141570890	141572255	ortholog_many2many
Os03g0318600	Os03t0318600-01	Zm00001eb015150		1	51626175	51632242	ortholog_one2one
Os03g0320600	Os03t0320600-01	Zm00001eb381640		9	47977312	47977683	ortholog_one2many
Os03g0321700	Os03t0321700-01	Zm00001eb015320		1	52489256	52490901	ortholog_one2one
Os03g0323800	Os03t0323800-01	Zm00001eb015420		1	52751440	52759320	ortholog_one2many
Os03g0324200	Os03t0324200-02	Zm00001eb395480		9	139161296	139165520	ortholog_many2many
Os03g0330000	Os03t0330000-01	Zm00001eb395280		9	137789171	137796963	ortholog_one2many
Os03g0330200	Os03t0330200-00	Zm00001eb015770		1	54624078	54627195	ortholog_one2one
Os03g0332400	Os03t0332400-01	Zm00001eb015860		1	55005705	55011138	ortholog_one2one
Os03g0333400	Os03t0333400-01	Zm00001eb015950		1	55551929	55552849	ortholog_one2many
Os03g0337500	Os03t0337500-00	Zm00001eb016160		1	56559085	56565784	ortholog_one2one
Os03g0337600	Os03t0337600-01	Zm00001eb016170		1	56677796	56681603	ortholog_one2many
Os03g0339700	Os03t0339700-01	Zm00001eb395070		9	136739367	136742084	ortholog_one2one
Os03g0340500	Os03t0340500-03	Zm00001eb016250		1	56884604	56891620	ortholog_one2many
Os03g0340900	Os03t0340900-01	Zm00001eb016330		1	57058410	57107779	ortholog_one2many
Os03g0358100	Os03t0358100-01	Zm00001eb394400		9	133993365	133996131	ortholog_one2one
Os03g0363950	Os03t0363950-00	Zm00001eb394300		9	133668413	133671608	ortholog_one2one
Os03g0366200	Os03t0366200-01	Zm00001eb017850		1	63501726	63510123	ortholog_one2many
Os03g0366700	Os03t0366700-01	Zm00001eb017860		1	63647617	63650898	ortholog_one2one
Os03g0367000	Os03t0367000-01	Zm00001eb017910		1	63731794	63769845	ortholog_one2many
Os03g0367900	Os03t0367900-02	Zm00001eb394200		9	133206445	133208986	ortholog_one2many
Os03g0370000	Os03t0370000-01	Zm00001eb018000		1	64134895	64140700	ortholog_one2many
Os03g0370200	Os03t0370200-00	Zm00001eb018010		1	64142788	64146814	ortholog_one2one
Os03g0370800	Os03t0370800-00	Zm00001eb201000		4	211556134	211557355	ortholog_one2one
Os03g0372600	Os03t0372600-00	Zm00001eb018100		1	64696869	64697526	ortholog_one2one
Os03g0374100	Os03t0374100-01	Zm00001eb018120		1	64755691	64760725	ortholog_one2one
Os03g0376600	Os03t0376600-01	Zm00001eb018320		1	65250199	65252230	ortholog_one2one
Os03g0381000	Os03t0381000-01	Zm00001eb018480		1	65894857	65896681	ortholog_one2one
Os03g0385400	Os03t0385400-01	Zm00001eb018690		1	66858299	66861204	ortholog_one2many
Os03g0386700	Os03t0386700-00	Zm00001eb018730		1	67224567	67229168	ortholog_one2one
Os03g0386800	Os03t0386800-01	Zm00001eb018750		1	67231931	67236293	ortholog_one2many
Os03g0388500	Os03t0388500-01	Zm00001eb124980		3	20620562	20621050	ortholog_one2many
Os03g0390200	Os03t0390200-01	Zm00001eb392580		9	126371725	126376395	ortholog_one2one
Os03g0390400	Os03t0390400-01	Zm00001eb392570		9	126309043	126331353	ortholog_one2many
Os03g0390900	Os03t0390900-01	Zm00001eb076950		2	28879228	28882191	ortholog_one2many
Os03g0395000	Os03t0395000-01	Zm00001eb392680		9	127185586	127191938	ortholog_one2one
Os03g0397400	Os03t0397400-01	Zm00001eb019340		1	69491611	69495468	ortholog_one2many
Os03g0592500	Os03t0592500-01	Zm00001eb219380		5	20178696	20179229	ortholog_one2many
Os03g0593200	Os03t0593200-01	Zm00001eb049810		1	254413519	254454657	ortholog_one2one
Os03g0594400	Os03t0594400-01	Zm00001eb043150		1	227732454	227736523	ortholog_one2one

## Sheet: chr4
Gene stable ID	Transcript stable ID	Zea mays gene stable ID	Zea mays gene name	Zea mays chromosome/scaffold name	Zea mays chromosome/scaffold start (bp)	Zea mays chromosome/scaffold end (bp)	Zea mays homology type
Os04g0160600	Os04t0160600-00	Zm00001eb137850		3	135573459	135574869	ortholog_one2many
Os04g0160801	Os04t0160801-01
Os04g0161850	Os04t0161850-00
Os04g0162500	Os04t0162500-01	Zm00001eb418240		10	92927502	92929214	ortholog_one2one
Os04g0163425	Os04t0163425-00
Os04g0165300	Os04t0165300-02	Zm00001eb318800		7	146980989	146987376	ortholog_one2many
Os04g0165300	Os04t0165300-02	Zm00001eb103050		2	200375250	200399396	ortholog_one2many
Os04g0165300	Os04t0165300-01	Zm00001eb318800		7	146980989	146987376	ortholog_one2many
Os04g0165300	Os04t0165300-01	Zm00001eb103050		2	200375250	200399396	ortholog_one2many
Os04g0165700	Os04t0165700-01	Zm00001eb088500		2	110405829	110408188	ortholog_one2one
Os04g0169100	Os04t0169100-01	Zm00001eb419810		10	103366040	103370142	ortholog_one2many
Os04g0169100	Os04t0169100-01	Zm00001eb088180		2	107074863	107079512	ortholog_one2many
Os04g0169100	Os04t0169100-02	Zm00001eb419810		10	103366040	103370142	ortholog_one2many
Os04g0169100	Os04t0169100-02	Zm00001eb088180		2	107074863	107079512	ortholog_one2many
Os04g0169500	Os04t0169500-01
Os04g0172400	Os04t0172400-01
Os04g0176400	Os04t0176400-00
Os04g0178400	Os04t0178400-01
Os04g0185600	Os04t0185600-00	Zm00001eb087690		2	101799882	101801910	ortholog_one2many
Os04g0212200	Os04t0212200-01	Zm00001eb419780		10	103066204	103129274	ortholog_one2many
Os04g0212200	Os04t0212200-01	Zm00001eb088370		2	108877593	108903565	ortholog_one2many
Os04g0212450	Os04t0212450-00
Os04g0300600	Os04t0300600-00	Zm00001eb086370		2	82876999	82880263	ortholog_one2one
Os04g0301700	Os04t0301700-01
Os04g0304400	Os04t0304400-01
Os04g0310400	Os04t0310400-00
Os04g0312500	Os04t0312500-00
Os04g0320100	Os04t0320100-01	Zm00001eb038650		1	206312383	206317129	ortholog_one2one
Os04g0320100	Os04t0320100-02	Zm00001eb038650		1	206312383	206317129	ortholog_one2one
Os04g0337500	Os04t0337500-01	Zm00001eb269560		6	73286029	73306155	ortholog_many2many
Os04g0337500	Os04t0337500-01	Zm00001eb037000		1	200080731	200084054	ortholog_many2many
Os04g0337500	Os04t0337500-02	Zm00001eb269560		6	73286029	73306155	ortholog_many2many
Os04g0337500	Os04t0337500-02	Zm00001eb037000		1	200080731	200084054	ortholog_many2many
Os04g0415100	Os04t0415100-01	Zm00001eb083640		2	57742821	57744321	ortholog_one2one
Os04g0416000	Os04t0416000-01	Zm00001eb083600		2	57621353	57622703	ortholog_one2one
Os04g0416100	Os04t0416100-01
Os04g0416400	Os04t0416400-01
Os04g0416700	Os04t0416700-01	Zm00001eb422110		10	117432618	117433773	ortholog_one2many
Os04g0416700	Os04t0416700-01	Zm00001eb083540		2	57422886	57424204	ortholog_one2many
Os04g0417000	Os04t0417000-01	Zm00001eb083510		2	57360378	57363206	ortholog_one2many
Os04g0417000	Os04t0417000-01	Zm00001eb422120		10	117494633	117497450	ortholog_one2many
Os04g0418000	Os04t0418000-01	Zm00001eb217160		5	13773581	13778039	ortholog_one2many
Os04g0418000	Os04t0418000-01	Zm00001eb053470		1	268855139	268859129	ortholog_one2many
Os04g0418100	Os04t0418100-00	Zm00001eb181570		4	115889457	115890198	ortholog_one2one

## Sheet: chr5
Gene stable ID	Transcript stable ID	Zea mays gene stable ID	Zea mays gene name	Zea mays chromosome/scaffold name	Zea mays chromosome/scaffold start (bp)	Zea mays chromosome/scaffold end (bp)	Zea mays homology type
Os05g0252000	Os05t0252000-01	Zm00001eb347510		8	96398464	96414599	ortholog_many2many
Os05g0252000	Os05t0252000-01	Zm00001eb347500		8	96336344	96356687	ortholog_many2many
Os05g0256100	Os05t0256100-01
Os05g0256500	Os05t0256500-00
Os05g0257100	Os05t0257100-01
Os05g0257100	Os05t0257100-02
Os05g0268500	Os05t0268500-04	Zm00001eb284520		6	144921339	144925703	ortholog_one2one
Os05g0268500	Os05t0268500-01	Zm00001eb284520		6	144921339	144925703	ortholog_one2one
Os05g0268500	Os05t0268500-03	Zm00001eb284520		6	144921339	144925703	ortholog_one2one
Os05g0268500	Os05t0268500-02	Zm00001eb284520		6	144921339	144925703	ortholog_one2one
Os05g0269500	Os05t0269500-01
Os05g0270400	Os05t0270400-01	Zm00001eb059790		1	291865943	291869203	ortholog_one2many
Os05g0270875	Os05t0270875-00	Zm00001eb209700		4	248949689	248955685	ortholog_many2many
Os05g0270875	Os05t0270875-00	Zm00001eb035220		1	193196447	193201472	ortholog_many2many
Os05g0271300	Os05t0271300-00	Zm00001eb346320		8	87010974	87021515	ortholog_one2one
Os05g0304400	Os05t0304400-01	Zm00001eb349240		8	106006560	106015564	ortholog_many2many
Os05g0304400	Os05t0304400-01	Zm00001eb345650		8	81280328	81282005	ortholog_many2many
Os05g0304400	Os05t0304400-01	Zm00001eb363000		8	164611751	164614861	ortholog_many2many
Os05g0304400	Os05t0304400-01	Zm00001eb288200		6	158430076	158441061	ortholog_many2many
Os05g0304400	Os05t0304400-01	Zm00001eb239840		5	156387612	156395206	ortholog_many2many
Os05g0304400	Os05t0304400-01	Zm00001eb011180		1	36021429	36022473	ortholog_many2many
Os05g0304400	Os05t0304400-01	Zm00001eb112710		2	227604976	227605716	ortholog_many2many
Os05g0304400	Os05t0304400-01	Zm00001eb225640		5	51389614	51390623	ortholog_many2many
Os05g0304600	Os05t0304600-02	Zm00001eb134020		3	106505296	106508629	ortholog_one2one
Os05g0304600	Os05t0304600-01	Zm00001eb134020		3	106505296	106508629	ortholog_one2one
Os05g0305300	Os05t0305300-00	Zm00001eb431340		10	145546077	145549808	ortholog_one2many
Os05g0312600	Os05t0312600-01
Os05g0313100	Os05t0313100-00
Os05g0425000	Os05t0425000-00	Zm00001eb288380		6	158995151	159000221	ortholog_one2one
Os05g0426000	Os05t0426000-01	Zm00001eb288410		6	159025680	159028453	ortholog_one2one
Os05g0426100	Os05t0426100-00
Os05g0426400	Os05t0426400-02	Zm00001eb288440		6	159085048	159090652	ortholog_one2one
Os05g0426400	Os05t0426400-01	Zm00001eb288440		6	159085048	159090652	ortholog_one2one
Os05g0427200	Os05t0427200-02
Os05g0427200	Os05t0427200-01
Os05g0429700	Os05t0429700-03	Zm00001eb348770		8	103822978	103825937	ortholog_one2many
Os05g0429700	Os05t0429700-03	Zm00001eb289360		6	161894847	161897854	ortholog_one2many
Os05g0429700	Os05t0429700-01	Zm00001eb348770		8	103822978	103825937	ortholog_one2many
Os05g0429700	Os05t0429700-01	Zm00001eb289360		6	161894847	161897854	ortholog_one2many
Os05g0429700	Os05t0429700-02	Zm00001eb348770		8	103822978	103825937	ortholog_one2many
Os05g0429700	Os05t0429700-02	Zm00001eb289360		6	161894847	161897854	ortholog_one2many
Os05g0430300	Os05t0430300-02	Zm00001eb289300		6	161837684	161843784	ortholog_one2many
Os05g0430300	Os05t0430300-02	Zm00001eb348740		8	103638731	103644463	ortholog_one2many
Os05g0430300	Os05t0430300-01	Zm00001eb289300		6	161837684	161843784	ortholog_one2many
Os05g0430300	Os05t0430300-01	Zm00001eb348740		8	103638731	103644463	ortholog_one2many
Os05g0430900	Os05t0430900-01	Zm00001eb289280		6	161819661	161824340	ortholog_one2one
Os05g0432500	Os05t0432500-01	Zm00001eb289230		6	161667023	161672536	ortholog_one2one

## Sheet: chr6
Gene stable ID	Transcript stable ID	Zea mays gene stable ID	Zea mays gene name	Zea mays chromosome/scaffold name	Zea mays chromosome/scaffold start (bp)	Zea mays chromosome/scaffold end (bp)	Zea mays homology type
Os06g0276300	Os06t0276300-01
Os06g0282000	Os06t0282000-01
Os06g0283100	Os06t0283100-00
Os06g0284500	Os06t0284500-00	Zm00001eb189510		4	169262687	169264172	ortholog_one2one
Os06g0285400	Os06t0285400-02	Zm00001eb280870		6	130221148	130224023	ortholog_one2one
Os06g0285400	Os06t0285400-01	Zm00001eb280870		6	130221148	130224023	ortholog_one2one
Os06g0288100	Os06t0288100-01	Zm00001eb380860		9	40965318	40967808	ortholog_one2one
Os06g0288300	Os06t0288300-01	Zm00001eb280920		6	130691016	130693844	ortholog_one2one
Os06g0332400	Os06t0332400-02	Zm00001eb382580		9	57424914	57447124	ortholog_one2one
Os06g0332400	Os06t0332400-01	Zm00001eb382580		9	57424914	57447124	ortholog_one2one
Os06g0332600	Os06t0332600-01
Os06g0332800	Os06t0332800-01	Zm00001eb029690		1	161998347	162009802	ortholog_one2one
Os06g0332900	Os06t0332900-01	Zm00001eb147430		3	182785043	182790288	ortholog_one2one
Os06g0335500	Os06t0335500-01
Os06g0335500	Os06t0335500-02
Os06g0335900	Os06t0335900-02	Zm00001eb382500		9	55553809	55555243	ortholog_one2many
Os06g0338900	Os06t0338900-01	Zm00001eb051600		1	261720672	261729046	ortholog_one2one
Os06g0339800	Os06t0339800-00
Os06g0343100	Os06t0343100-02	Zm00001eb036270		1	197377875	197382240	ortholog_one2one
Os06g0343100	Os06t0343100-01	Zm00001eb036270		1	197377875	197382240	ortholog_one2one
Os06g0343600	Os06t0343600-01
Os06g0347700	Os06t0347700-00
Os06g0348800	Os06t0348800-02	Zm00001eb371980		9	4107676	4111299	ortholog_one2one
Os06g0348800	Os06t0348800-03	Zm00001eb371980		9	4107676	4111299	ortholog_one2one
Os06g0348800	Os06t0348800-01	Zm00001eb371980		9	4107676	4111299	ortholog_one2one
Os06g0351500	Os06t0351500-01	Zm00001eb299930		7	5207304	5209869	ortholog_one2one
Os06g0352200	Os06t0352200-01	Zm00001eb383510		9	69380134	69381202	ortholog_one2one
Os06g0355150	Os06t0355150-00	Zm00001eb260370		6	7643169	7650406	ortholog_one2many
Os06g0360300	Os06t0360300-02	Zm00001eb038110		1	204064528	204070169	ortholog_one2one
Os06g0360300	Os06t0360300-01	Zm00001eb038110		1	204064528	204070169	ortholog_one2one
Os06g0364500	Os06t0364500-01	Zm00001eb169960		4	22216666	22218355	ortholog_one2one
Os06g0470000	Os06t0470000-01	Zm00001eb382480		9	55167212	55169799	ortholog_one2one
Os06g0476200	Os06t0476200-01	Zm00001eb308980		7	82935661	82938445	ortholog_one2one
Os06g0476200	Os06t0476200-02	Zm00001eb308980		7	82935661	82938445	ortholog_one2one
Os06g0480000	Os06t0480000-01	Zm00001eb382320		9	52981091	52993230	ortholog_one2one
Os06g0483200	Os06t0483200-01
Os06g0483200	Os06t0483200-02
Os06g0486300	Os06t0486300-00	Zm00001eb002250		1	6263313	6267523	ortholog_one2many
Os06g0486400	Os06t0486400-01	Zm00001eb382260		9	52471793	52499255	ortholog_one2one
Os06g0486800	Os06t0486800-01	Zm00001eb382240		9	52240187	52244644	ortholog_one2many
Os06g0486800	Os06t0486800-01	Zm00001eb358390		8	148246126	148247703	ortholog_one2many
Os06g0486800	Os06t0486800-01	Zm00001eb053990		1	270782581	270783216	ortholog_one2many
Os06g0486800	Os06t0486800-01	Zm00001eb222940		5	34991923	34993523	ortholog_one2many
Os06g0486800	Os06t0486800-01	Zm00001eb208450		4	246994397	246994872	ortholog_one2many
Os06g0486800	Os06t0486800-01	Zm00001eb109380		2	218324662	218326466	ortholog_one2many
Os06g0490400	Os06t0490400-00	Zm00001eb381290		9	45273387	45274852	ortholog_many2many
Os06g0490400	Os06t0490400-00	Zm00001eb381300		9	45280796	45282202	ortholog_many2many
Os06g0490400	Os06t0490400-00	Zm00001eb281180		6	131689434	131690928	ortholog_many2many
Os06g0492000	Os06t0492000-01
Os06g0497200	Os06t0497200-00	Zm00001eb138050		3	136565008	136566999	ortholog_many2many
Os06g0497200	Os06t0497200-00	Zm00001eb164970		4	2888776	2890460	ortholog_many2many
Os06g0497200	Os06t0497200-00	Zm00001eb030030		1	165140909	165142913	ortholog_many2many
Os06g0497350	Os06t0497350-00	Zm00001eb138050		3	136565008	136566999	ortholog_many2many
Os06g0497350	Os06t0497350-00	Zm00001eb164970		4	2888776	2890460	ortholog_many2many
Os06g0497350	Os06t0497350-00	Zm00001eb030030		1	165140909	165142913	ortholog_many2many
Os06g0501900	Os06t0501900-01	Zm00001eb031040		1	172661598	172663414	ortholog_one2one
Os06g0503100	Os06t0503100-01	Zm00001eb372940		9	8273980	8276384	ortholog_one2one
Os06g0503400	Os06t0503400-01	Zm00001eb281500		6	132735590	132738250	ortholog_one2one
Os06g0503900	Os06t0503900-01
Os06g0504100	Os06t0504100-00	Zm00001eb041650		1	219305497	219323411	ortholog_one2one
Os06g0504900	Os06t0504900-00	Zm00001eb335440		8	13508591	13510143	ortholog_one2many
Os06g0504900	Os06t0504900-00	Zm00001eb278090		6	117642126	117642964	ortholog_one2many
Os06g0505100	Os06t0505100-00
Os06g0505400	Os06t0505400-01	Zm00001eb032160		1	179955558	179963584	ortholog_one2one
Os06g0506000	Os06t0506000-01
Os06g0506200	Os06t0506200-01	Zm00001eb077180		2	29494265	29501176	ortholog_one2many
Os06g0506200	Os06t0506200-01	Zm00001eb426730		10	133466925	133473673	ortholog_one2many
Os06g0506600	Os06t0506600-01
Os06g0507400	Os06t0507400-01	Zm00001eb278060		6	117469333	117474046	ortholog_one2one
Os06g0509600	Os06t0509600-00
Os06g0598800	Os06t0598800-01	Zm00001eb385870		9	92187531	92190576	ortholog_one2one
Os06g0599200	Os06t0599200-01
Os06g0600400	Os06t0600400-01	Zm00001eb385730		9	90930232	90933424	ortholog_one2one
Os06g0601000	Os06t0601000-01	Zm00001eb385620		9	89568631	89591190	ortholog_one2one
Os06g0601500	Os06t0601500-01
Os06g0601500	Os06t0601500-02
Os06g0602500	Os06t0602500-01
Os06g0602800	Os06t0602800-01	Zm00001eb276760		6	112849137	112853862	ortholog_one2many
Os06g0602800	Os06t0602800-01	Zm00001eb385590		9	89292525	89297871	ortholog_one2many
Os06g0602900	Os06t0602900-01	Zm00001eb386200		9	94132335	94134631	ortholog_one2many
Os06g0602900	Os06t0602900-01	Zm00001eb386210		9	94207960	94209848	ortholog_one2many
Os06g0603000	Os06t0603000-01	Zm00001eb300830		7	7950893	7952655	ortholog_one2many
Os06g0603000	Os06t0603000-01	Zm00001eb386230		9	94319682	94323041	ortholog_one2many
Os06g0603000	Os06t0603000-01	Zm00001eb278690		6	119944624	119946511	ortholog_one2many
Os06g0603000	Os06t0603000-01	Zm00001eb398440		9	148204794	148206680	ortholog_one2many
Os06g0603000	Os06t0603000-01	Zm00001eb386220		9	94262503	94271509	ortholog_one2many
Os06g0603000	Os06t0603000-01	Zm00001eb276750		6	112845133	112847928	ortholog_one2many
Os06g0603400	Os06t0603400-02	Zm00001eb356740		8	141067029	141067592	ortholog_one2many
Os06g0603400	Os06t0603400-02	Zm00001eb386260		9	94535963	94538590	ortholog_one2many
Os06g0603400	Os06t0603400-02	Zm00001eb276730		6	112711618	112712816	ortholog_one2many
Os06g0603400	Os06t0603400-01	Zm00001eb356740		8	141067029	141067592	ortholog_one2many
Os06g0603400	Os06t0603400-01	Zm00001eb386260		9	94535963	94538590	ortholog_one2many
Os06g0603400	Os06t0603400-01	Zm00001eb276730		6	112711618	112712816	ortholog_one2many
Os06g0603600	Os06t0603600-01	Zm00001eb386270		9	94721831	94730660	ortholog_one2one
Os06g0603600	Os06t0603600-02	Zm00001eb386270		9	94721831	94730660	ortholog_one2one
Os06g0606000	Os06t0606000-01	Zm00001eb276580		6	112520234	112526801	ortholog_one2many
Os06g0606000	Os06t0606000-01	Zm00001eb386410		9	95704137	95716811	ortholog_one2many
Os06g0607100	Os06t0607100-01	Zm00001eb386530		9	96432184	96434261	ortholog_one2one
Os06g0608500	Os06t0608500-01	Zm00001eb386640		9	97646333	97650142	ortholog_one2one
Os06g0609600	Os06t0609600-02	Zm00001eb388550		9	108132461	108135699	ortholog_one2one
Os06g0610350	Os06t0610350-01	Zm00001eb388460		9	107714135	107723831	ortholog_one2one
Os06g0612300	Os06t0612300-01
Os06g0622000	Os06t0622000-01	Zm00001eb388070		9	105417366	105437189	ortholog_one2one
Os06g0622300	Os06t0622300-01
Os06g0622300	Os06t0622300-02
Os06g0622300	Os06t0622300-04
Os06g0622300	Os06t0622300-03

## Sheet: chr7
Gene stable ID	Transcript stable ID	Zea mays gene stable ID	Zea mays gene name	Zea mays chromosome/scaffold name	Zea mays chromosome/scaffold start (bp)	Zea mays chromosome/scaffold end (bp)	Zea mays homology type
Os07g0134200	Os07t0134200-01	Zm00001eb299510		7	4183333	4187242	ortholog_one2one
Os07g0137800	Os07t0137800-00
Os07g0138100	Os07t0138100-02	Zm00001eb117740		2	241450901	241455368	ortholog_one2one
Os07g0138100	Os07t0138100-01	Zm00001eb117740		2	241450901	241455368	ortholog_one2one
Os07g0141400	Os07t0141400-01	Zm00001eb299760		7	4959484	4961247	ortholog_one2many
Os07g0141400	Os07t0141400-01	Zm00001eb117670		2	241316310	241317693	ortholog_one2many
Os07g0141400	Os07t0141400-02	Zm00001eb299760		7	4959484	4961247	ortholog_one2many
Os07g0141400	Os07t0141400-02	Zm00001eb117670		2	241316310	241317693	ortholog_one2many
Os07g0142700	Os07t0142700-00
Os07g0144900	Os07t0144900-01
Os07g0145400	Os07t0145400-01	Zm00001eb117610		2	241207648	241215680	ortholog_one2one
Os07g0147500	Os07t0147500-01
Os07g0148200	Os07t0148200-01	Zm00001eb107750		2	214236761	214238763	ortholog_one2one
Os07g0148600	Os07t0148600-00
Os07g0150100	Os07t0150100-01	Zm00001eb117590		2	241072219	241076932	ortholog_one2one
Os07g0150700	Os07t0150700-01	Zm00001eb300010		7	5311902	5316381	ortholog_one2one
Os07g0151200	Os07t0151200-00	Zm00001eb300060		7	5573805	5576538	ortholog_one2one
Os07g0155600	Os07t0155600-01	Zm00001eb119690		3	2918094	2926237	ortholog_one2many
Os07g0156200	Os07t0156200-00	Zm00001eb129910		3	51962559	51963985	ortholog_many2many
Os07g0156200	Os07t0156200-00	Zm00001eb332160		8	363466	365101	ortholog_many2many
Os07g0158200	Os07t0158200-01	Zm00001eb002330		1	6509299	6511495	ortholog_many2many
Os07g0158200	Os07t0158200-01	Zm00001eb419840		10	103490337	103492021	ortholog_many2many
Os07g0158200	Os07t0158200-01	Zm00001eb324820		7	168011649	168013630	ortholog_many2many
Os07g0158200	Os07t0158200-01	Zm00001eb083350		2	56544376	56546307	ortholog_many2many
Os07g0158200	Os07t0158200-01	Zm00001eb117460		2	240660906	240665578	ortholog_many2many
Os07g0158800	Os07t0158800-01	Zm00001eb300280		7	6397015	6399383	ortholog_one2one
Os07g0435300	Os07t0435300-01
Os07g0438550	Os07t0438550-01	Zm00001eb268050		6	58504007	58521776	ortholog_one2one
Os07g0438700	Os07t0438700-01	Zm00001eb306200		7	40332323	40340429	ortholog_one2one
Os07g0440700	Os07t0440700-01
Os07g0447800	Os07t0447800-01	Zm00001eb306410		7	42940009	43002780	ortholog_one2one
Os07g0448100	Os07t0448100-01	Zm00001eb306400		7	42734578	42736049	ortholog_one2many
Os07g0448100	Os07t0448100-01	Zm00001eb096620		2	172798787	172800196	ortholog_one2many
Os07g0451300	Os07t0451300-01
Os07g0456700	Os07t0456700-01	Zm00001eb306530		7	44308966	44322839	ortholog_one2one
Os07g0457550	Os07t0457550-00	Zm00001eb306570		7	44602918	44604689	ortholog_one2one
Os07g0458800	Os07t0458800-01	Zm00001eb384950		9	82461628	82476413	ortholog_one2one
Os07g0462000	Os07t0462000-01
Os07g0462500	Os07t0462500-00
Os07g0463400	Os07t0463400-01	Zm00001eb306680		7	45600967	45607208	ortholog_one2many
Os07g0463400	Os07t0463400-01	Zm00001eb096500		2	171859127	171867252	ortholog_one2many
Os07g0467800	Os07t0467800-01	Zm00001eb104760		2	205275627	205284512	ortholog_one2one
Os07g0469100	Os07t0469100-01	Zm00001eb320280		7	151322071	151324004	ortholog_one2many
Os07g0469100	Os07t0469100-02	Zm00001eb320280		7	151322071	151324004	ortholog_one2many
Os07g0471000	Os07t0471000-01	Zm00001eb104810		2	205426380	205431877	ortholog_one2many
Os07g0471000	Os07t0471000-01	Zm00001eb320100		7	150792596	150799468	ortholog_one2many

## Sheet: chr8
Gene stable ID	Transcript stable ID	Zea mays gene stable ID	Zea mays gene name	Zea mays chromosome/scaffold name	Zea mays chromosome/scaffold start (bp)	Zea mays chromosome/scaffold end (bp)	Zea mays homology type
Os08g0199300	Os08t0199300-01	Zm00001eb413580		10	62924715	62932811	ortholog_one2one
Os08g0200400	Os08t0200400-01	Zm00001eb359700		8	152912781	152913164	ortholog_one2one
Os08g0202300	Os08t0202300-04
Os08g0202300	Os08t0202300-03
Os08g0202300	Os08t0202300-02
Os08g0202300	Os08t0202300-01
Os08g0399050	Os08t0399050-00	Zm00001eb375110		9	16104703	16106661	ortholog_one2many
Os08g0400000	Os08t0400000-01	Zm00001eb042640		1	224904596	224908518	ortholog_many2many
Os08g0400000	Os08t0400000-01	Zm00001eb178710		4	77609207	77612011	ortholog_many2many
Os08g0401500	Os08t0401500-01	Zm00001eb042160		1	222104864	222107772	ortholog_one2one
Os08g0403300	Os08t0403300-00	Zm00001eb042200		1	222209770	222220279	ortholog_one2one
Os08g0404000	Os08t0404000-00	Zm00001eb041700		1	219547437	219549217	ortholog_many2many
Os08g0404000	Os08t0404000-00	Zm00001eb087380		2	95946783	95948674	ortholog_many2many
Os08g0406500	Os08t0406500-01	Zm00001eb418740		10	96546064	96548424	ortholog_one2many
Os08g0409100	Os08t0409100-01	Zm00001eb042260		1	222675797	222678802	ortholog_one2one
Os08g0411000	Os08t0411000-00
Os08g0412500	Os08t0412500-01	Zm00001eb061480		1	297145510	297148286	ortholog_one2one
Os08g0415900	Os08t0415900-00	Zm00001eb408350		10	10954954	10957199	ortholog_many2many
Os08g0415900	Os08t0415900-00	Zm00001eb138820		3	141162060	141164124	ortholog_many2many
Os08g0415900	Os08t0415900-00	Zm00001eb408360		10	11067243	11069685	ortholog_many2many
Os08g0415900	Os08t0415900-00	Zm00001eb408430		10	11508098	11513323	ortholog_many2many
Os08g0416000	Os08t0416000-01	Zm00001eb179000		4	80598400	80602723	ortholog_one2many
Os08g0416000	Os08t0416000-01	Zm00001eb042400		1	223631074	223635889	ortholog_one2many
Os08g0416000	Os08t0416000-02	Zm00001eb179000		4	80598400	80602723	ortholog_one2many
Os08g0416000	Os08t0416000-02	Zm00001eb042400		1	223631074	223635889	ortholog_one2many
Os08g0416900	Os08t0416900-01	Zm00001eb179040		4	81280477	81283853	ortholog_one2one
Os08g0421100	Os08t0421100-00
Os08g0422200	Os08t0422200-00	Zm00001eb179160		4	82121371	82124136	ortholog_one2many
Os08g0422200	Os08t0422200-00	Zm00001eb041980		1	221187121	221189984	ortholog_one2many
Os08g0425200	Os08t0425200-01	Zm00001eb179210		4	82612535	82614106	ortholog_one2one
Os08g0425500	Os08t0425500-01	Zm00001eb041910		1	220794722	220796961	ortholog_one2one
Os08g0426866	Os08t0426866-00
Os08g0427300	Os08t0427300-01	Zm00001eb179310		4	83187032	83194866	ortholog_one2one
Os08g0427300	Os08t0427300-02	Zm00001eb179310		4	83187032	83194866	ortholog_one2one
Os08g0428400	Os08t0428400-02	Zm00001eb179390		4	83936388	83939316	ortholog_one2one
Os08g0428400	Os08t0428400-01	Zm00001eb179390		4	83936388	83939316	ortholog_one2one
Os08g0430200	Os08t0430200-02
Os08g0430200	Os08t0430200-01
Os08g0431300	Os08t0431300-01	Zm00001eb179540		4	85165348	85169219	ortholog_one2many
Os08g0431300	Os08t0431300-01	Zm00001eb041730		1	219604681	219608672	ortholog_one2many
Os08g0431900	Os08t0431900-00
Os08g0432500	Os08t0432500-01	Zm00001eb179570		4	85710560	85713980	ortholog_one2many
Os08g0432500	Os08t0432500-01	Zm00001eb041630		1	219119840	219126675	ortholog_one2many
Os08g0440100	Os08t0440100-01	Zm00001eb041200		1	216882560	216883594	ortholog_one2one
Os08g0440800	Os08t0440800-01	Zm00001eb179810		4	87418647	87424003	ortholog_one2one
Os08g0441300	Os08t0441300-01	Zm00001eb208560		4	247117878	247118117	ortholog_one2one
Os08g0441600	Os08t0441600-01	Zm00001eb179760		4	86824526	86827008	ortholog_one2one
Os08g0442300	Os08t0442300-02	Zm00001eb041090		1	216199639	216208305	ortholog_one2many
Os08g0442300	Os08t0442300-02	Zm00001eb176900		4	62841880	62847851	ortholog_one2many
Os08g0442300	Os08t0442300-01	Zm00001eb041090		1	216199639	216208305	ortholog_one2many
Os08g0442300	Os08t0442300-01	Zm00001eb176900		4	62841880	62847851	ortholog_one2many
Os08g0442700	Os08t0442700-02	Zm00001eb041050		1	216084669	216090715	ortholog_one2one
Os08g0442700	Os08t0442700-01	Zm00001eb041050		1	216084669	216090715	ortholog_one2one
Os08g0445000	Os08t0445000-01	Zm00001eb177000		4	63700913	63703098	ortholog_one2one
Os08g0445700	Os08t0445700-01	Zm00001eb040940		1	215478873	215482357	ortholog_one2many
Os08g0445700	Os08t0445700-01	Zm00001eb177020		4	64090665	64094595	ortholog_one2many
Os08g0445700	Os08t0445700-02	Zm00001eb040940		1	215478873	215482357	ortholog_one2many
Os08g0445700	Os08t0445700-02	Zm00001eb177020		4	64090665	64094595	ortholog_one2many
Os08g0446301	Os08t0446301-00
Os08g0446550	Os08t0446550-00
Os08g0446800	Os08t0446800-01	Zm00001eb177090		4	64982469	64983466	ortholog_one2many
Os08g0446800	Os08t0446800-01	Zm00001eb040900		1	215299634	215300553	ortholog_one2many
Os08g0447000	Os08t0447000-01	Zm00001eb040890		1	215278398	215282803	ortholog_one2one
Os08g0450700	Os08t0450700-01	Zm00001eb177150		4	65328639	65340436	ortholog_one2one
Os08g0450800	Os08t0450800-02	Zm00001eb347370		8	95188515	95188838	ortholog_one2many
Os08g0450800	Os08t0450800-01	Zm00001eb347370		8	95188515	95188838	ortholog_one2many
Os08g0450900	Os08t0450900-00	Zm00001eb340740		8	41647480	41648637	ortholog_one2one
Os08g0452100	Os08t0452100-00	Zm00001eb237140		5	134135638	134136403	ortholog_one2many
Os08g0452100	Os08t0452100-00	Zm00001eb177190		4	65563708	65566821	ortholog_one2many
Os08g0452100	Os08t0452100-00	Zm00001eb237150		5	134136768	134137330	ortholog_one2many

## Sheet: chr9
Gene stable ID	Transcript stable ID	Zea mays gene stable ID	Zea mays gene name	Zea mays chromosome/scaffold name	Zea mays chromosome/scaffold start (bp)	Zea mays chromosome/scaffold end (bp)	Zea mays homology type
Os09g0283600	Os09t0283600-01
Os09g0284200	Os09t0284200-01	Zm00001eb094420		2	158516746	158528822	ortholog_one2one
Os09g0284200	Os09t0284200-02	Zm00001eb094420		2	158516746	158528822	ortholog_one2one
Os09g0284600	Os09t0284600-01	Zm00001eb097400		2	176732762	176743177	ortholog_one2many
Os09g0284600	Os09t0284600-01	Zm00001eb308950		7	82491352	82515307	ortholog_one2many
Os09g0286300	Os09t0286300-00	Zm00001eb144540		3	171685224	171689188	ortholog_one2many
Os09g0286300	Os09t0286300-00	Zm00001eb430650		10	144075057	144078305	ortholog_one2many
Os09g0286400	Os09t0286400-01	Zm00001eb308990		7	82941331	82964364	ortholog_one2one
Os09g0286600	Os09t0286600-01
Os09g0286600	Os09t0286600-03
Os09g0286600	Os09t0286600-02
Os09g0287300	Os09t0287300-01	Zm00001eb097480		2	176889421	176893129	ortholog_one2many
Os09g0287300	Os09t0287300-01	Zm00001eb309010		7	83171112	83173810	ortholog_one2many
Os09g0343200	Os09t0343200-01
Os09g0344500	Os09t0344500-01
Os09g0382400	Os09t0382400-01	Zm00001eb098980		2	183217965	183219506	ortholog_one2one
Os09g0393200	Os09t0393200-01	Zm00001eb311870		7	111149688	111178076	ortholog_one2one
Os09g0394500	Os09t0394500-01	Zm00001eb311910		7	111433301	111440641	ortholog_one2many
Os09g0394600	Os09t0394600-01	Zm00001eb311920		7	111469453	111472272	ortholog_one2one
Os09g0394900	Os09t0394900-01	Zm00001eb311950		7	111655641	111659905	ortholog_one2many
Os09g0394900	Os09t0394900-01	Zm00001eb099120		2	183879587	183884459	ortholog_one2many
Os09g0396900	Os09t0396900-01	Zm00001eb312010		7	112564599	112566756	ortholog_one2many
Os09g0396900	Os09t0396900-01	Zm00001eb099160		2	184009472	184010275	ortholog_one2many
Os09g0396900	Os09t0396900-02	Zm00001eb312010		7	112564599	112566756	ortholog_one2many
Os09g0396900	Os09t0396900-02	Zm00001eb099160		2	184009472	184010275	ortholog_one2many
Os09g0397300	Os09t0397300-01	Zm00001eb312020		7	112627167	112631686	ortholog_one2one
Os09g0397900	Os09t0397900-01	Zm00001eb159740		3	223882987	223892978	ortholog_one2one
Os09g0401200	Os09t0401200-01
Os09g0401200	Os09t0401200-02
Os09g0402300	Os09t0402300-01	Zm00001eb312210		7	113714970	113723963	ortholog_one2one
Os09g0402533	Os09t0402533-00
Os09g0407800	Os09t0407800-01	Zm00001eb309720		7	91010554	91015357	ortholog_one2one
Os09g0408550	Os09t0408550-00	Zm00001eb099300		2	184719412	184720016	ortholog_one2one
Os09g0408600	Os09t0408600-01	Zm00001eb312300		7	114616357	114619814	ortholog_one2one
Os09g0408900	Os09t0408900-00
Os09g0413300	Os09t0413300-00	Zm00001eb312530		7	116355671	116358585	ortholog_one2one
Os09g0416200	Os09t0416200-01	Zm00001eb312640		7	117804733	117818434	ortholog_one2one
Os09g0420900	Os09t0420900-01	Zm00001eb099640		2	186946619	186952832	ortholog_one2many
Os09g0420900	Os09t0420900-01	Zm00001eb313010		7	121105365	121110858	ortholog_one2many
Os09g0422000	Os09t0422000-01
Os09g0424701	Os09t0424701-00	Zm00001eb099800		2	187661530	187667822	ortholog_one2one
Os09g0434200	Os09t0434200-02	Zm00001eb099970		2	188443328	188452526	ortholog_one2one
Os09g0434200	Os09t0434200-01	Zm00001eb099970		2	188443328	188452526	ortholog_one2one
Os09g0438400	Os09t0438400-00	Zm00001eb313980		7	126543121	126547957	ortholog_one2many
Os09g0438400	Os09t0438400-00	Zm00001eb100060		2	188973017	188977360	ortholog_one2many
Os09g0438700	Os09t0438700-01	Zm00001eb100100		2	188984228	188989465	ortholog_one2one
Os09g0439200	Os09t0439200-01	Zm00001eb100130		2	189039036	189041559	ortholog_one2many
Os09g0439200	Os09t0439200-01	Zm00001eb314010		7	126579990	126582156	ortholog_one2many
Os09g0440300	Os09t0440300-02	Zm00001eb100180		2	189191923	189203128	ortholog_one2many
Os09g0440300	Os09t0440300-02	Zm00001eb085560		2	73931881	73934514	ortholog_one2many
Os09g0440300	Os09t0440300-02	Zm00001eb180340		4	93388110	93390172	ortholog_one2many
Os09g0440300	Os09t0440300-02	Zm00001eb337490		8	21296239	21297701	ortholog_one2many
Os09g0440300	Os09t0440300-01	Zm00001eb100180		2	189191923	189203128	ortholog_one2many
Os09g0440300	Os09t0440300-01	Zm00001eb085560		2	73931881	73934514	ortholog_one2many
Os09g0440300	Os09t0440300-01	Zm00001eb180340		4	93388110	93390172	ortholog_one2many
Os09g0440300	Os09t0440300-01	Zm00001eb337490		8	21296239	21297701	ortholog_one2many
Os09g0440300	Os09t0440300-03	Zm00001eb100180		2	189191923	189203128	ortholog_one2many
Os09g0440300	Os09t0440300-03	Zm00001eb085560		2	73931881	73934514	ortholog_one2many
Os09g0440300	Os09t0440300-03	Zm00001eb180340		4	93388110	93390172	ortholog_one2many
Os09g0440300	Os09t0440300-03	Zm00001eb337490		8	21296239	21297701	ortholog_one2many
Os09g0440700	Os09t0440700-02	Zm00001eb314090		7	126767874	126769078	ortholog_one2many
Os09g0440700	Os09t0440700-02	Zm00001eb100190		2	189210316	189211194	ortholog_one2many
Os09g0441000	Os09t0441000-00	Zm00001eb314120		7	126932601	126935542	ortholog_one2one
Os09g0441100	Os09t0441100-01	Zm00001eb100210		2	189241437	189245677	ortholog_one2many
Os09g0441100	Os09t0441100-01	Zm00001eb097920		2	178942561	178944328	ortholog_one2many
Os09g0441100	Os09t0441100-01	Zm00001eb100200		2	189237249	189239965	ortholog_one2many
Os09g0441900	Os09t0441900-01
Os09g0441900	Os09t0441900-02
Os09g0441900	Os09t0441900-03
Os09g0441900	Os09t0441900-04
Os09g0443500	Os09t0443500-01	Zm00001eb314270		7	127643798	127651754	ortholog_one2one
Os09g0443700	Os09t0443700-01
Os09g0444700	Os09t0444700-01	Zm00001eb100350		2	189885293	189886927	ortholog_one2one
Os09g0448200	Os09t0448200-01	Zm00001eb314520		7	129057784	129059854	ortholog_one2one
Os09g0448200	Os09t0448200-02	Zm00001eb314520		7	129057784	129059854	ortholog_one2one
Os09g0450600	Os09t0450600-00	Zm00001eb100630		2	190720660	190721974	ortholog_one2one
Os09g0452400	Os09t0452400-01	Zm00001eb100590		2	190555512	190557231	ortholog_one2one
Os09g0452700	Os09t0452700-00	Zm00001eb104470		2	204440350	204441538	ortholog_one2one
Os09g0452900	Os09t0452900-01	Zm00001eb314670		7	130128551	130131716	ortholog_one2one
Os09g0453000	Os09t0453000-01	Zm00001eb100550		2	190506799	190512673	ortholog_one2one
Os09g0453000	Os09t0453000-02	Zm00001eb100550		2	190506799	190512673	ortholog_one2one
Os09g0453500	Os09t0453500-01	Zm00001eb314700		7	130183653	130188196	ortholog_one2many
Os09g0453500	Os09t0453500-01	Zm00001eb100530		2	190495317	190505535	ortholog_one2many
Os09g0454100	Os09t0454100-01	Zm00001eb100450		2	190340679	190343909	ortholog_one2one
Os09g0454500	Os09t0454500-01	Zm00001eb100420		2	190144676	190146991	ortholog_one2one
Os09g0454600	Os09t0454600-00	Zm00001eb314770		7	130545979	130550583	ortholog_one2one
Os09g0454900	Os09t0454900-01	Zm00001eb314780		7	130562518	130565731	ortholog_one2one
Os09g0455200	Os09t0455200-01	Zm00001eb314790		7	130728178	130730098	ortholog_many2many
Os09g0455200	Os09t0455200-01	Zm00001eb100410		2	190138317	190140178	ortholog_many2many
Os09g0457100	Os09t0457100-01	Zm00001eb314900		7	131298213	131301153	ortholog_one2many
Os09g0457100	Os09t0457100-01	Zm00001eb100780		2	191325455	191328642	ortholog_one2many
Os09g0458000	Os09t0458000-00	Zm00001eb314920		7	131431211	131435869	ortholog_one2many
Os09g0458000	Os09t0458000-00	Zm00001eb100810		2	191460590	191469596	ortholog_one2many
Os09g0459900	Os09t0459900-01
Os09g0459900	Os09t0459900-02
Os09g0460000	Os09t0460000-01	Zm00001eb315040		7	131844909	131846767	ortholog_one2one
Os09g0462400	Os09t0462400-00	Zm00001eb100970		2	192012849	192015174	ortholog_one2one
Os09g0462875	Os09t0462875-00	Zm00001eb315260		7	132562303	132565113	ortholog_one2one

[truncated: 3 more sheets: chr10, chr11, chr12]
