# Supplementary material for: Meta-analysis of identified genomic regions and candidate genes underlying salinity tolerance in rice (Oryza sativa L.)
Source: Sci Rep. 2024 Mar 8;14:5730. doi: 10.1038/s41598-024-54764-9 (PMC10923909; doi:10.1038/s41598-024-54764-9)
Supplement: Supplementary file 6 — Supplementary Information 6. [file 41598_2024_54764_MOESM6_ESM.xlsx]

## Sheet: Sheet1
MQTL1.1		MQTL2.1		MQTL3.1		MQTL4.1		MQTL5.1		MQTL6.1		MQTL7.1		MQTL8.1		MQTL9.1		MQTL10.1		MQTL11.1		MQTL12.1
Gene stable ID		Gene stable ID		Gene stable ID		Gene stable ID		Gene stable ID		Gene stable ID		Gene stable ID		Gene stable ID		Gene stable ID		Gene stable ID		Gene stable ID		Gene stable ID
Os01g0303600		Os02g0233100		Os03g0243950		Os04g0160600		Os05g0252000		Os06g0276300		Os07g0435300		Os08g0446800		Os09g0283600		Os10g0540800		Os11g0491400		Os12g0464300
Os01g0304100		Os02g0233333		Os03g0244000		Os04g0160801		Os05g0256100		Os06g0282000		Os07g0438550		Os08g0445000		Os09g0284200		Os10g0541600		Os11g0491500		Os12g0464400
Os01g0305900		Os02g0234051		Os03g0244600		Os04g0161850		Os05g0256500		Os06g0283100		Os07g0438700		Os08g0447000		Os09g0284600		Os10g0541700		Os11g0491550		Os12g0465000
Os01g0306800		Os02g0234450		Os03g0245100		Os04g0162500		Os05g0257100		Os06g0284500		Os07g0440700		Os08g0446550		Os09g0286300		Os10g0542800		Os11g0493700		Os12g0465700
Os01g0307500		Os02g0234500		Os03g0245700		Os04g0163425		Os05g0268500		Os06g0285400		Os07g0447800		Os08g0446301		Os09g0286400		Os10g0543500		Os11g0149900		Os12g0468500
Os01g0309800		Os02g0235600		Os03g0248200		Os04g0165300		Os05g0269500		Os06g0288100		Os07g0448100		Os08g0445700		Os09g0286600		Os10g0543800		Os11g0150100		Os12g0468600
Os01g0310500		Os02g0236100		Os03g0249300		Os04g0165700		Os05g0270400		Os06g0288300		Os07g0451300		Os08g0442700		Os09g0287300		Os10g0544600		Os11g0274100		Os12g0472500
Os01g0310800		Os02g0236200		Os03g0252900		Os04g0169100		Os05g0270875		Os06g0497200		Os07g0456700		Os08g0421100		Os09g0343200		Os10g0544900		Os11g0274700		Os12g0476200
Os01g0311500		Os02g0236600		Os03g0253200		Os04g0169500		Os05g0271300		Os06g0497350		Os07g0457550		Os08g0406500		Os09g0344500		Os10g0545000		Os11g0275000		Os12g0477400
Os01g0311600		Os02g0237100		Os03g0254200		Os04g0172400		Os05g0304400		Os06g0501900		Os07g0458800		Os08g0399050		Os09g0438400		Os10g0545300		Os11g0275400		Os12g0478200
Os01g0311700		Os02g0448000		Os03g0254800		Os04g0176400		Os05g0304600		Os06g0503100		Os07g0462000		Os08g0403300		Os09g0438700		Os10g0545500		Os11g0276000		Os12g0478400
Os01g0314600		Os02g0448400		Os03g0254900		Os04g0178400		Os05g0305300		Os06g0503400		Os07g0462500		Os08g0431300		Os09g0439200		Os10g0545600		Os11g0276300		Os12g0479100
Os01g0574500		Os02g0558100		Os03g0255200		Os04g0185600		Os05g0312600		Os06g0503900		Os07g0463400		Os08g0442300		Os09g0440300		Os10g0546600		Os11g0279750		Os12g0479400
Os01g0575200		Os02g0561900		Os03g0363950		Os04g0300600		Os05g0313100		Os06g0504100		Os07g0467800		Os08g0440800		Os09g0440700		Os10g0546900		Os11g0282600		Os12g0480000
Os01g0575400		Os02g0562100		Os03g0366200		Os04g0301700		Os05g0429700		Os06g0504900		Os07g0469100		Os08g0422200		Os09g0441000		Os10g0547500		Os11g0282800		Os12g0480200
Os01g0575500		Os02g0562300		Os03g0366700		Os04g0304400		Os05g0430300		Os06g0505100		Os07g0471000		Os08g0426866		Os09g0441100		Os10g0547900		Os11g0284900		Os12g0482700
Os01g0579600		Os02g0562600		Os03g0367000		Os04g0310400		Os05g0430900		Os06g0505400		Os07g0134200		Os08g0425200		Os09g0441900		Os10g0548200		Os11g0285000		Os12g0484700
Os01g0580500		Os02g0214500		Os03g0367900		Os04g0312500		Os05g0432500		Os06g0598800		Os07g0137800		Os08g0450900		Os09g0443500		Os10g0548400		Os11g0289700		Os12g0485000
Os01g0580800		Os02g0214900		Os03g0370000		Os04g0320100		Os05g0425000		Os06g0599200		Os07g0138100		Os08g0452100		Os09g0443700		Os10g0549500		Os11g0490900		Os12g0485400
Os01g0581300		Os02g0215700		Os03g0370200		Os04g0337500		Os05g0426000		Os06g0600400		Os07g0141400		Os08g0404000		Os09g0444700		Os10g0550066				Os12g0485500
Os01g0582400		Os02g0216250		Os03g0370400		Os04g0415100		Os05g0426100		Os06g0601000		Os07g0142700		Os08g0441600		Os09g0448200		Os10g0550900				Os12g0485600
Os01g0584900		Os02g0218200		Os03g0370600		Os04g0416000		Os05g0426400		Os06g0601500		Os07g0144900		Os08g0400000		Os09g0450600		Os10g0551200				Os12g0489100
Os01g0585100		Os02g0218700		Os03g0370800		Os04g0416100		Os05g0427200		Os06g0602500		Os07g0145400		Os08g0427300		Os09g0452400		Os10g0551600				Os12g0489300
Os01g0587400		Os02g0220000		Os03g0372600		Os04g0416400				Os06g0602800		Os07g0147500		Os08g0441300		Os09g0452700		Os10g0553300				Os12g0490100
Os01g0587500		Os02g0220400		Os03g0374100		Os04g0416700				Os06g0602900		Os07g0148200		Os08g0450700		Os09g0452900		Os10g0553600				Os12g0278700
Os01g0589800		Os02g0225000		Os03g0376600		Os04g0417000				Os06g0603000		Os07g0148600		Os08g0416000		Os09g0453000		Os10g0554100				Os12g0283800
Os01g0590900		Os02g0225100		Os03g0381000		Os04g0212200				Os06g0603400		Os07g0150100		Os08g0430200		Os09g0453500		Os10g0554200				Os12g0286300
Os01g0600200		Os02g0227000		Os03g0385400		Os04g0212450				Os06g0603600		Os07g0150700		Os08g0425500		Os09g0454100		Os10g0555200				Os12g0287300
Os01g0600900		Os02g0227400		Os03g0386700		Os04g0418000				Os06g0606000		Os07g0151200		Os08g0450800		Os09g0454500		Os10g0556700				Os12g0288000
Os01g0601000		Os02g0329933		Os03g0386800		Os04g0418100				Os06g0490400		Os07g0155600		Os08g0440100		Os09g0454600		Os10g0557900				Os12g0288900
Os01g0342750		Os02g0469300		Os03g0388500						Os06g0492000		Os07g0156200		Os08g0401500		Os09g0454900		Os10g0558200				Os12g0290150
Os01g0348600		Os02g0469600		Os03g0390200						Os06g0506000		Os07g0158200		Os08g0431900		Os09g0455200		Os10g0558600				Os12g0291000
Os01g0348700		Os02g0470400		Os03g0390400						Os06g0506200		Os07g0158800		Os08g0415900		Os09g0457100		Os10g0559200				Os12g0294100
Os01g0349400				Os03g0390900						Os06g0506600				Os08g0416900		Os09g0458000		Os10g0559900				Os12g0299700
Os01g0560200				Os03g0592500						Os06g0507400				Os08g0428400		Os09g0459900		Os10g0560400				Os12g0403800
Os01g0561600				Os03g0593200						Os06g0509600				Os08g0411000		Os09g0460000		Os10g0560450				Os12g0405700
Os01g0562400				Os03g0311300						Os06g0332400				Os08g0412500		Os09g0462400		Os10g0561400				Os12g0407300
Os01g0566100				Os03g0312500						Os06g0332600				Os08g0432500		Os09g0462875		Os10g0561900				Os12g0407500
Os01g0566500				Os03g0318600						Os06g0332800				Os08g0409100		Os09g0382400		Os10g0562100				Os12g0421000
Os01g0570800				Os03g0319300						Os06g0332900				Os08g0199300		Os09g0393200		Os10g0562500				Os12g0422971
Os01g0571000				Os03g0320400						Os06g0335500				Os08g0200400		Os09g0394500		Os10g0562700				Os12g0423484
Os01g0571200				Os03g0320600						Os06g0335900				Os08g0202300		Os09g0394600		Os10g0563300				Os12g0427600
Os01g0571300				Os03g0321700						Os06g0338900						Os09g0394900		Os10g0563500				Os12g0428600
Os01g0572100				Os03g0323800						Os06g0339800						Os09g0396900		Os10g0563600				Os12g0430900
Os01g0711600				Os03g0324200						Os06g0343100						Os09g0397300		Os10g0563700				Os12g0430000
Os01g0712800				Os03g0330000						Os06g0343600						Os09g0397900		Os10g0563900
Os01g0713200				Os03g0330200						Os06g0347700						Os09g0401200		Os10g0564100
Os01g0714100				Os03g0332400						Os06g0348800						Os09g0402300		Os10g0564300
Os01g0338200				Os03g0333400						Os06g0351500						Os09g0402533		Os10g0564400
Os01g0338600				Os03g0336900						Os06g0352200						Os09g0407800		Os10g0564800
Os01g0340100				Os03g0337500						Os06g0355150						Os09g0408550		Os10g0564900
Os01g0350900				Os03g0337600						Os06g0360300						Os09g0408600		Os10g0565000
Os01g0351100				Os03g0337800						Os06g0364500						Os09g0408900		Os10g0565100
Os01g0353400				Os03g0339700						Os06g0470000						Os09g0413300		Os10g0565200
Os01g0605500				Os03g0340500						Os06g0476200						Os09g0416200		Os10g0565300
Os01g0607200				Os03g0340900						Os06g0480000						Os09g0420900		Os10g0566050
				Os03g0358100						Os06g0483200						Os09g0422000		Os10g0566700
				Os03g0358800						Os06g0486300						Os09g0424701		Os10g0566800
				Os03g0202001						Os06g0486400						Os09g0434200		Os10g0567100
				Os03g0202200						Os06g0486800								Os10g0567500
				Os03g0395000						Os06g0607100								Os10g0569000
				Os03g0396500						Os06g0608500								Os10g0569200
				Os03g0396900						Os06g0609600								Os10g0569300
				Os03g0397400						Os06g0610350								Os10g0539400
				Os03g0398600						Os06g0612300								Os10g0539600
				Os03g0594400						Os06g0622000								Os10g0539900
										Os06g0622300								Os10g0540100
																		Os10g0339290
																		Os10g0339400

## Sheet: chr1
Gene stable ID	Transcript stable ID	Sorghum bicolor gene stable ID	Sorghum bicolor chromosome/scaffold name	Sorghum bicolor chromosome/scaffold start (bp)	Sorghum bicolor chromosome/scaffold end (bp)
Os01g0303600	Os01t0303600-01	SORBI_3003G144600	3	14753941	14757419
Os01g0304100	Os01t0304100-00	SORBI_3005G040700	5	3692792	3705490
Os01g0305900	Os01t0305900-01	SORBI_3003G145100	3	14937319	14942487
Os01g0306800	Os01t0306800-02	SORBI_3007G027000	7	2451311	2457977
Os01g0306800	Os01t0306800-02	SORBI_3010G157700	10	46338172	46343274
Os01g0306800	Os01t0306800-01	SORBI_3007G027000	7	2451311	2457977
Os01g0306800	Os01t0306800-01	SORBI_3010G157700	10	46338172	46343274
Os01g0307500	Os01t0307500-01	SORBI_3003G145800	3	14992220	14995112
Os01g0309800	Os01t0309800-01	SORBI_3003G146700	3	15161186	15162798
Os01g0310500	Os01t0310500-01
Os01g0310500	Os01t0310500-02
Os01g0310800	Os01t0310800-01
Os01g0311500	Os01t0311500-01	SORBI_3003G147500	3	15340953	15347839
Os01g0311500	Os01t0311500-02	SORBI_3003G147500	3	15340953	15347839
Os01g0311600	Os01t0311600-01
Os01g0311700	Os01t0311700-01	SORBI_3003G147700	3	15355617	15356596
Os01g0314600	Os01t0314600-00	SORBI_3003G149000	3	15675304	15680861
Os01g0338200	Os01t0338200-01	SORBI_3003G155900	3	17130473	17139860
Os01g0338600	Os01t0338600-01	SORBI_3003G190400	3	51161771	51165841
Os01g0340100	Os01t0340100-00	SORBI_3003G156600	3	17308364	17309704
Os01g0342750	Os01t0342750-01
Os01g0348600	Os01t0348600-01	SORBI_3003G158300	3	18164670	18171484
Os01g0348600	Os01t0348600-02	SORBI_3003G158300	3	18164670	18171484
Os01g0348600	Os01t0348600-03	SORBI_3003G158300	3	18164670	18171484
Os01g0348700	Os01t0348700-01
Os01g0349400	Os01t0349400-01	SORBI_3003G158400	3	18171721	18176542
Os01g0350900	Os01t0350900-02	SORBI_3003G159500	3	18399707	18404681
Os01g0350900	Os01t0350900-01	SORBI_3003G159500	3	18399707	18404681
Os01g0351100	Os01t0351100-00	SORBI_3003G159200	3	18319031	18327849
Os01g0353400	Os01t0353400-00	SORBI_3003G164800	3	21167038	21168286
Os01g0560200	Os01t0560200-01	SORBI_3003G190600	3	51197291	51201050
Os01g0561600	Os01t0561600-01
Os01g0562400	Os01t0562400-01
Os01g0566100	Os01t0566100-01	SORBI_3003G191700	3	51270036	51276423
Os01g0566100	Os01t0566100-02	SORBI_3003G191700	3	51270036	51276423
Os01g0566500	Os01t0566500-01	SORBI_3005G002500	5	202329	204425
Os01g0570800	Os01t0570800-01	SORBI_3003G193800	3	51645422	51648223
Os01g0571000	Os01t0571000-01	SORBI_3003G194100	3	51675876	51679461
Os01g0571000	Os01t0571000-02	SORBI_3003G194100	3	51675876	51679461
Os01g0571200	Os01t0571200-01	SORBI_3003G194300	3	51698421	51700689
Os01g0571300	Os01t0571300-01
Os01g0572100	Os01t0572100-01
Os01g0574500	Os01t0574500-01	SORBI_3003G195000	3	51896829	51903435
Os01g0574500	Os01t0574500-02	SORBI_3003G195000	3	51896829	51903435
Os01g0575200	Os01t0575200-01	SORBI_3003G195600	3	51971321	51975127
Os01g0575400	Os01t0575400-00	SORBI_3005G151000	5	61989652	61990611
Os01g0575400	Os01t0575400-00	SORBI_3003G189466	3	50898696	50899700
Os01g0575500	Os01t0575500-01	SORBI_3003G195900	3	51991307	52014851
Os01g0579600	Os01t0579600-03	SORBI_3003G196400	3	52152820	52157258
Os01g0579600	Os01t0579600-02	SORBI_3003G196400	3	52152820	52157258
Os01g0579600	Os01t0579600-01	SORBI_3003G196400	3	52152820	52157258
Os01g0580500	Os01t0580500-01	SORBI_3003G197200	3	52245550	52247003
Os01g0580800	Os01t0580800-01	SORBI_3003G197300	3	52257741	52262346
Os01g0581300	Os01t0581300-01	SORBI_3003G197400	3	52269413	52273739
Os01g0582400	Os01t0582400-01
Os01g0584900	Os01t0584900-01	SORBI_3003G199400	3	52648841	52650568
Os01g0585100	Os01t0585100-01	SORBI_3003G199500	3	52653700	52658380
Os01g0587400	Os01t0587400-01	SORBI_3003G383800	3	69683957	69687948
Os01g0587500	Os01t0587500-00	SORBI_3003G201200	3	53020446	53021462
Os01g0589800	Os01t0589800-01
Os01g0590900	Os01t0590900-01	SORBI_3003G203400	3	53318206	53322927
Os01g0600200	Os01t0600200-01	SORBI_3003G209200	3	54114156	54121612
Os01g0600900	Os01t0600900-02	SORBI_3003G209900	3	54219404	54220470
Os01g0600900	Os01t0600900-02	SORBI_3003G209800	3	54181277	54182077
Os01g0600900	Os01t0600900-03	SORBI_3003G209900	3	54219404	54220470
Os01g0600900	Os01t0600900-03	SORBI_3003G209800	3	54181277	54182077
Os01g0601000	Os01t0601000-00	SORBI_3003G210000	3	54221408	54225027
Os01g0605500	Os01t0605500-00	SORBI_3003G212800	3	54724620	54729268
Os01g0607200	Os01t0607200-01	SORBI_3003G214400	3	54835480	54846977
Os01g0607200	Os01t0607200-02	SORBI_3003G214400	3	54835480	54846977
Os01g0711600	Os01t0711600-01	SORBI_3003G275100	3	61127548	61130616
Os01g0712800	Os01t0712800-00	SORBI_3004G146700	4	45652488	45653771
Os01g0713200	Os01t0713200-01
Os01g0714100	Os01t0714100-01

## Sheet: chr2
Gene stable ID	Transcript stable ID	Sorghum bicolor gene stable ID	Sorghum bicolor gene name	Sorghum bicolor chromosome/scaffold name	Sorghum bicolor chromosome/scaffold start (bp)	Sorghum bicolor chromosome/scaffold end (bp)
Os02g0214500	Os02t0214500-01
Os02g0214900	Os02t0214900-01	SORBI_3004G091200		4	7759304	7763647
Os02g0214900	Os02t0214900-02	SORBI_3004G091200		4	7759304	7763647
Os02g0215700	Os02t0215700-01	SORBI_3004G047300		4	3847477	3850900
Os02g0215700	Os02t0215700-01	SORBI_3004G091300		4	7765120	7769962
Os02g0215700	Os02t0215700-01	SORBI_3010G228800		10	57173128	57177227
Os02g0216250	Os02t0216250-00
Os02g0218200	Os02t0218200-01	SORBI_3004G092900		4	7905563	7913374
Os02g0218200	Os02t0218200-02	SORBI_3004G092900		4	7905563	7913374
Os02g0218700	Os02t0218700-01	SORBI_3004G093200		4	7949950	7952331
Os02g0220000	Os02t0220000-00	SORBI_3004G094000		4	8065896	8068092
Os02g0220000	Os02t0220000-00	SORBI_3004G093900		4	8035899	8038098
Os02g0220400	Os02t0220400-01	SORBI_3004G094100		4	8096798	8100191
Os02g0225000	Os02t0225000-01	SORBI_3009G036300		9	3314503	3320523
Os02g0225100	Os02t0225100-00
Os02g0227000	Os02t0227000-01	SORBI_3004G098000		4	8721789	8727864
Os02g0227400	Os02t0227400-01	SORBI_3004G099800		4	8924916	8931165
Os02g0233100	Os02t0233100-01	SORBI_3004G102400		4	9561405	9565849
Os02g0233333	Os02t0233333-00	SORBI_3002G156200		2	47443047	47447538
Os02g0234051	Os02t0234051-00
Os02g0234450	Os02t0234450-00	SORBI_3004G103200		4	9703372	9705891
Os02g0234500	Os02t0234500-01	SORBI_3004G103300		4	9708787	9714323
Os02g0234500	Os02t0234500-03	SORBI_3004G103300		4	9708787	9714323
Os02g0234500	Os02t0234500-02	SORBI_3004G103300		4	9708787	9714323
Os02g0235600	Os02t0235600-01	SORBI_3004G103800		4	9790926	9793483
Os02g0235600	Os02t0235600-01	SORBI_3004G104300		4	9831065	9833526
Os02g0235600	Os02t0235600-01	SORBI_3004G104100		4	9808826	9810907
Os02g0236100	Os02t0236100-01	SORBI_3004G104800		4	9871363	9878050
Os02g0236200	Os02t0236200-01	SORBI_3004G104900		4	9881710	9886383
Os02g0236600	Os02t0236600-01	SORBI_3004G105100		4	9913834	9917972
Os02g0237100	Os02t0237100-01	SORBI_3002G218100		2	61013236	61016938
Os02g0329933	Os02t0329933-00
Os02g0448000	Os02t0448000-00	SORBI_3004G110700		4	10811044	10812027
Os02g0448400	Os02t0448400-01
Os02g0469300	Os02t0469300-01	SORBI_3004G142400		4	42125144	42147835
Os02g0469300	Os02t0469300-02	SORBI_3004G142400		4	42125144	42147835
Os02g0469600	Os02t0469600-01	SORBI_3004G142800		4	42416234	42419766
Os02g0470400	Os02t0470400-00	SORBI_3004G143475		4	42679459	42767795
Os02g0558100	Os02t0558100-01	SORBI_3004G179300		4	53215124	53224021
Os02g0558100	Os02t0558100-03	SORBI_3004G179300		4	53215124	53224021
Os02g0558100	Os02t0558100-02	SORBI_3004G179300		4	53215124	53224021
Os02g0561900	Os02t0561900-00	SORBI_3004G181300		4	53385548	53386438
Os02g0561900	Os02t0561900-00	SORBI_3004G181200		4	53374467	53375401
Os02g0561900	Os02t0561900-00	SORBI_3004G181400		4	53389542	53391078
Os02g0562100	Os02t0562100-00	SORBI_3004G181500		4	53430497	53436965
Os02g0562300	Os02t0562300-01	SORBI_3004G181600		4	53444527	53450508
Os02g0562300	Os02t0562300-01	SORBI_3004G181700		4	53455437	53460608
Os02g0562300	Os02t0562300-02	SORBI_3004G181600		4	53444527	53450508
Os02g0562300	Os02t0562300-02	SORBI_3004G181700		4	53455437	53460608
Os02g0562600	Os02t0562600-01	SORBI_3002G091700		2	9546198	9559088

## Sheet: chr3
Gene stable ID	Transcript stable ID	Sorghum bicolor gene stable ID	Sorghum bicolor gene name	Sorghum bicolor chromosome/scaffold name	Sorghum bicolor chromosome/scaffold start (bp)	Sorghum bicolor chromosome/scaffold end (bp)
Os03g0202001	Os03t0202001-01	SORBI_3001G465900		1	73954949	73959814
Os03g0202200	Os03t0202200-01	SORBI_3001G465800		1	73950063	73953660
Os03g0243950	Os03t0243950-00
Os03g0244000	Os03t0244000-01	SORBI_3006G103400		6	47342904	47346582
Os03g0244000	Os03t0244000-02	SORBI_3006G103400		6	47342904	47346582
Os03g0244600	Os03t0244600-01	SORBI_3001G439000		1	71697907	71704052
Os03g0244600	Os03t0244600-02	SORBI_3001G439000		1	71697907	71704052
Os03g0245100	Os03t0245100-03	SORBI_3001G438600		1	71672108	71675955
Os03g0245100	Os03t0245100-02	SORBI_3001G438600		1	71672108	71675955
Os03g0245100	Os03t0245100-01	SORBI_3001G438600		1	71672108	71675955
Os03g0245700	Os03t0245700-03	SORBI_3001G438100		1	71631156	71634003
Os03g0245700	Os03t0245700-02	SORBI_3001G438100		1	71631156	71634003
Os03g0248200	Os03t0248200-01
Os03g0249300	Os03t0249300-01	SORBI_3001G436300		1	71447801	71451098
Os03g0252900	Os03t0252900-00	SORBI_3001G434800		1	71342270	71343480
Os03g0253200	Os03t0253200-01	SORBI_3001G434600		1	71315006	71316977
Os03g0254200	Os03t0254200-00	SORBI_3001G434000		1	71249643	71253526
Os03g0254800	Os03t0254800-01	SORBI_3001G433700		1	71210840	71215327
Os03g0254900	Os03t0254900-01	SORBI_3001G433400		1	71192804	71196449
Os03g0254900	Os03t0254900-02	SORBI_3001G433400		1	71192804	71196449
Os03g0255200	Os03t0255200-02	SORBI_3001G433100		1	71165190	71170085
Os03g0255200	Os03t0255200-01	SORBI_3001G433100		1	71165190	71170085
Os03g0311300	Os03t0311300-02	SORBI_3001G393300		1	67949101	67978699
Os03g0311300	Os03t0311300-01	SORBI_3001G393300		1	67949101	67978699
Os03g0311300	Os03t0311300-03	SORBI_3001G393300		1	67949101	67978699
Os03g0312500	Os03t0312500-01	SORBI_3006G062900		6	42013675	42018458
Os03g0312500	Os03t0312500-01	SORBI_3006G063500		6	42256051	42259711
Os03g0312500	Os03t0312500-01	SORBI_3006G063100		6	42083955	42085548
Os03g0312500	Os03t0312500-01	SORBI_3006G063200		6	42091028	42094961
Os03g0312500	Os03t0312500-02	SORBI_3006G062900		6	42013675	42018458
Os03g0312500	Os03t0312500-02	SORBI_3006G063500		6	42256051	42259711
Os03g0312500	Os03t0312500-02	SORBI_3006G063100		6	42083955	42085548
Os03g0312500	Os03t0312500-02	SORBI_3006G063200		6	42091028	42094961
Os03g0318600	Os03t0318600-01	SORBI_3001G390800		1	67724716	67732814
Os03g0319300	Os03t0319300-01
Os03g0320400	Os03t0320400-01
Os03g0320600	Os03t0320600-01	SORBI_3001G389700		1	67631769	67633355
Os03g0321700	Os03t0321700-01	SORBI_3001G389000		1	67559616	67561361
Os03g0323800	Os03t0323800-01	SORBI_3001G387800		1	67500473	67506845
Os03g0324200	Os03t0324200-02	SORBI_3001G387600		1	67472693	67476803
Os03g0324200	Os03t0324200-01	SORBI_3001G387600		1	67472693	67476803
Os03g0330000	Os03t0330000-01	SORBI_3001G384200		1	67162638	67168151
Os03g0330200	Os03t0330200-00	SORBI_3001G384100		1	67144358	67148346
Os03g0332400	Os03t0332400-01	SORBI_3001G383100		1	67067970	67073088
Os03g0333400	Os03t0333400-01	SORBI_3001G382100		1	67001817	67002957
Os03g0336900	Os03t0336900-00
Os03g0337500	Os03t0337500-00	SORBI_3001G379900		1	66813262	66819613
Os03g0337600	Os03t0337600-01	SORBI_3001G379700		1	66806183	66810158
Os03g0337800	Os03t0337800-01
Os03g0339700	Os03t0339700-01	SORBI_3001G379500		1	66791940	66794682
Os03g0340500	Os03t0340500-03	SORBI_3001G378300		1	66642503	66650446
Os03g0340500	Os03t0340500-01	SORBI_3001G378300		1	66642503	66650446
Os03g0340900	Os03t0340900-01	SORBI_3001G378100		1	66608981	66621756
Os03g0358100	Os03t0358100-01	SORBI_3001G365800		1	65429213	65431833
Os03g0358800	Os03t0358800-00
Os03g0363950	Os03t0363950-00	SORBI_3001G362100		1	65195862	65199663
Os03g0366200	Os03t0366200-01	SORBI_3001G361300		1	65109532	65117557
Os03g0366700	Os03t0366700-01	SORBI_3001G361200		1	65102462	65105510
Os03g0367000	Os03t0367000-01	SORBI_3001G360900		1	65073256	65089639
Os03g0367000	Os03t0367000-02	SORBI_3001G360900		1	65073256	65089639
Os03g0367900	Os03t0367900-02	SORBI_3001G360600		1	65027811	65031543
Os03g0367900	Os03t0367900-01	SORBI_3001G360600		1	65027811	65031543
Os03g0370000	Os03t0370000-01	SORBI_3001G360000		1	64954088	64958710
Os03g0370200	Os03t0370200-00	SORBI_3001G359900		1	64949270	64953111
Os03g0370400	Os03t0370400-01	SORBI_3001G359700		1	64944686	64945267
Os03g0370600	Os03t0370600-00	SORBI_3001G359601		1	64942811	64944057
Os03g0370800	Os03t0370800-00	SORBI_3005G059300		5	6118172	6121413
Os03g0372600	Os03t0372600-00	SORBI_3001G358700		1	64832225	64833425
Os03g0374100	Os03t0374100-01	SORBI_3001G358500		1	64818949	64824446
Os03g0374100	Os03t0374100-02	SORBI_3001G358500		1	64818949	64824446
Os03g0374100	Os03t0374100-03	SORBI_3001G358500		1	64818949	64824446
Os03g0376600	Os03t0376600-01	SORBI_3001G357200		1	64709044	64711235
Os03g0381000	Os03t0381000-01	SORBI_3001G355300		1	64515497	64517527
Os03g0385400	Os03t0385400-01	SORBI_3001G353501		1	64361855	64364572
Os03g0386700	Os03t0386700-00	SORBI_3001G353100		1	64262500	64268083
Os03g0386800	Os03t0386800-01	SORBI_3001G353000		1	64257555	64262499
Os03g0388500	Os03t0388500-01	SORBI_3001G351700		1	64108477	64117857
Os03g0390200	Os03t0390200-01	SORBI_3001G350700		1	64036430	64040954
Os03g0390200	Os03t0390200-02	SORBI_3001G350700		1	64036430	64040954
Os03g0390400	Os03t0390400-01	SORBI_3001G350600		1	64025858	64032352
Os03g0390900	Os03t0390900-01	SORBI_3006G152000		6	51272558	51278399
Os03g0390900	Os03t0390900-01	SORBI_3K044404		super_1713	3028	3789
Os03g0395000	Os03t0395000-01	SORBI_3001G347800		1	63706662	63712121
Os03g0395000	Os03t0395000-02	SORBI_3001G347800		1	63706662	63712121
Os03g0396500	Os03t0396500-00
Os03g0396900	Os03t0396900-02
Os03g0396900	Os03t0396900-01
Os03g0397400	Os03t0397400-01	SORBI_3001G346500		1	63594155	63598382
Os03g0398600	Os03t0398600-00	SORBI_3001G345400		1	63417056	63418078
Os03g0592500	Os03t0592500-01	SORBI_3001G177000		1	14892135	14893503
Os03g0592500	Os03t0592500-02	SORBI_3001G177000		1	14892135	14893503
Os03g0593200	Os03t0593200-01	SORBI_3001G176700		1	14864942	14875714
Os03g0594400	Os03t0594400-01	SORBI_3001G190200		1	16810398	16813198

## Sheet: chr4
Gene stable ID	Transcript stable ID	Sorghum bicolor gene stable ID	Sorghum bicolor gene name	Sorghum bicolor chromosome/scaffold name	Sorghum bicolor chromosome/scaffold start (bp)	Sorghum bicolor chromosome/scaffold end (bp)
Os04g0160600	Os04t0160600-00	SORBI_3008G114000		8	52210644	52212023
Os04g0160600	Os04t0160600-00	SORBI_3008G172400		8	60582133	60584643
Os04g0160801	Os04t0160801-01
Os04g0161850	Os04t0161850-00
Os04g0162500	Os04t0162500-01	SORBI_3006G015600		6	2412517	2414067
Os04g0163425	Os04t0163425-00
Os04g0165300	Os04t0165300-02	SORBI_3002G268400		2	65239448	65250819
Os04g0165300	Os04t0165300-01	SORBI_3002G268400		2	65239448	65250819
Os04g0165700	Os04t0165700-01	SORBI_3006G016900		6	2661605	2666186
Os04g0169100	Os04t0169100-01	SORBI_3006G018800		6	3178404	3183167
Os04g0169100	Os04t0169100-02	SORBI_3006G018800		6	3178404	3183167
Os04g0169500	Os04t0169500-01	SORBI_3006G018900		6	3197796	3201017
Os04g0169500	Os04t0169500-01	SORBI_3004G054200		4	4407265	4408938
Os04g0172400	Os04t0172400-01
Os04g0176400	Os04t0176400-00
Os04g0178400	Os04t0178400-01
Os04g0185600	Os04t0185600-00	SORBI_3006G027300		6	5573863	5575801
Os04g0212200	Os04t0212200-01	SORBI_3006G021700		6	3828064	3840561
Os04g0212450	Os04t0212450-00
Os04g0300600	Os04t0300600-00
Os04g0301700	Os04t0301700-01
Os04g0304400	Os04t0304400-01
Os04g0310400	Os04t0310400-00
Os04g0312500	Os04t0312500-00
Os04g0320100	Os04t0320100-01	SORBI_3007G162600		7	59667687	59672991
Os04g0320100	Os04t0320100-02	SORBI_3007G162600		7	59667687	59672991
Os04g0337500	Os04t0337500-01	SORBI_3010G019800		10	1608890	1611359
Os04g0337500	Os04t0337500-01	SORBI_3010G019900		10	1613057	1615808
Os04g0337500	Os04t0337500-02	SORBI_3010G019800		10	1608890	1611359
Os04g0337500	Os04t0337500-02	SORBI_3010G019900		10	1613057	1615808
Os04g0415100	Os04t0415100-01	SORBI_3006G073800		6	43625925	43627298
Os04g0416000	Os04t0416000-01	SORBI_3006G074500		6	43671298	43673088
Os04g0416100	Os04t0416100-01
Os04g0416400	Os04t0416400-01
Os04g0416700	Os04t0416700-01	SORBI_3006G075000		6	43781229	43782534
Os04g0417000	Os04t0417000-01	SORBI_3006G075300		6	43835494	43840158
Os04g0417000	Os04t0417000-01	SORBI_3006G075200		6	43808395	43811475
Os04g0417000	Os04t0417000-01	SORBI_3006G075350		6	43852598	43857966
Os04g0418000	Os04t0418000-01	SORBI_3001G132100		1	10382043	10386411
Os04g0418000	Os04t0418000-01	SORBI_3003G340700		3	66364551	66368112
Os04g0418100	Os04t0418100-00	SORBI_3004G169700		4	52122644	52124512
Os04g0418100	Os04t0418100-00	SORBI_3006G075700		6	44021602	44022383

## Sheet: chr5
Gene stable ID	Transcript stable ID	Sorghum bicolor gene stable ID	Sorghum bicolor gene name	Sorghum bicolor chromosome/scaffold name	Sorghum bicolor chromosome/scaffold start (bp)	Sorghum bicolor chromosome/scaffold end (bp)
Os05g0252000	Os05t0252000-01	SORBI_3009G089532		9	15587811	15607498
Os05g0252000	Os05t0252000-01	SORBI_3009G090400		9	17437174	17453063
Os05g0252000	Os05t0252000-01	SORBI_3009G091300		9	19059371	19080736
Os05g0256100	Os05t0256100-01
Os05g0256500	Os05t0256500-00
Os05g0257100	Os05t0257100-01
Os05g0257100	Os05t0257100-02
Os05g0268500	Os05t0268500-04	SORBI_3009G090100		9	16972331	16973870
Os05g0268500	Os05t0268500-04	SORBI_3002G024400		2	2263744	2267613
Os05g0268500	Os05t0268500-04	SORBI_3009G090000		9	16961221	16963482
Os05g0268500	Os05t0268500-01	SORBI_3009G090100		9	16972331	16973870
Os05g0268500	Os05t0268500-01	SORBI_3002G024400		2	2263744	2267613
Os05g0268500	Os05t0268500-01	SORBI_3009G090000		9	16961221	16963482
Os05g0268500	Os05t0268500-03	SORBI_3009G090100		9	16972331	16973870
Os05g0268500	Os05t0268500-03	SORBI_3002G024400		2	2263744	2267613
Os05g0268500	Os05t0268500-03	SORBI_3009G090000		9	16961221	16963482
Os05g0268500	Os05t0268500-02	SORBI_3009G090100		9	16972331	16973870
Os05g0268500	Os05t0268500-02	SORBI_3002G024400		2	2263744	2267613
Os05g0268500	Os05t0268500-02	SORBI_3009G090000		9	16961221	16963482
Os05g0269500	Os05t0269500-01
Os05g0270400	Os05t0270400-01	SORBI_3001G067601		1	5114824	5115724
Os05g0270875	Os05t0270875-00	SORBI_3007G215900		7	64448791	64451893
Os05g0270875	Os05t0270875-00	SORBI_3007G215700		7	64417165	64423623
Os05g0270875	Os05t0270875-00	SORBI_3007G215500		7	64392877	64396021
Os05g0270875	Os05t0270875-00	SORBI_3007G208700		7	63761699	63767283
Os05g0270875	Os05t0270875-00	SORBI_3007G215600		7	64411088	64414162
Os05g0270875	Os05t0270875-00	SORBI_3007G208800		7	63769364	63774603
Os05g0271300	Os05t0271300-00	SORBI_3009G096100		9	32785573	32812113
Os05g0304400	Os05t0304400-01	SORBI_3009G139900		9	49681638	49688639
Os05g0304600	Os05t0304600-02	SORBI_3008G191000		8	62495797	62499472
Os05g0304600	Os05t0304600-02	SORBI_3008G157900		8	59049696	59055659
Os05g0304600	Os05t0304600-01	SORBI_3008G191000		8	62495797	62499472
Os05g0304600	Os05t0304600-01	SORBI_3008G157900		8	59049696	59055659
Os05g0305300	Os05t0305300-00	SORBI_3009G054200		9	5487041	5506519
Os05g0312600	Os05t0312600-01
Os05g0313100	Os05t0313100-00
Os05g0425000	Os05t0425000-00	SORBI_3009G143200		9	50042031	50047149
Os05g0426000	Os05t0426000-01	SORBI_3009G143500		9	50086875	50090678
Os05g0426100	Os05t0426100-00	SORBI_3009G143600		9	50098052	50100231
Os05g0426400	Os05t0426400-02	SORBI_3009G144200		9	50139666	50145139
Os05g0426400	Os05t0426400-01	SORBI_3009G144200		9	50139666	50145139
Os05g0427200	Os05t0427200-02	SORBI_3009G146000		9	50300304	50303945
Os05g0427200	Os05t0427200-01	SORBI_3009G146000		9	50300304	50303945
Os05g0429700	Os05t0429700-03	SORBI_3009G148000		9	50511733	50514791
Os05g0429700	Os05t0429700-01	SORBI_3009G148000		9	50511733	50514791
Os05g0429700	Os05t0429700-02	SORBI_3009G148000		9	50511733	50514791
Os05g0430300	Os05t0430300-02	SORBI_3009G148300		9	50571874	50578488
Os05g0430300	Os05t0430300-01	SORBI_3009G148300		9	50571874	50578488
Os05g0430900	Os05t0430900-01	SORBI_3009G148800		9	50595117	50598767
Os05g0432500	Os05t0432500-01	SORBI_3009G149600		9	50632699	50635365

## Sheet: chr6
Gene stable ID	Transcript stable ID	Sorghum bicolor gene stable ID	Sorghum bicolor gene name	Sorghum bicolor chromosome/scaffold name	Sorghum bicolor chromosome/scaffold start (bp)	Sorghum bicolor chromosome/scaffold end (bp)
Os06g0276300	Os06t0276300-01	SORBI_3008G119600		8	53209683	53214642
Os06g0282000	Os06t0282000-01	SORBI_3010G117000		10	12823716	12824989
Os06g0282000	Os06t0282000-01	SORBI_3010G116900		10	12809974	12811629
Os06g0283100	Os06t0283100-00
Os06g0284500	Os06t0284500-00
Os06g0285400	Os06t0285400-02	SORBI_3010G119300		10	13561901	13564731
Os06g0285400	Os06t0285400-01	SORBI_3010G119300		10	13561901	13564731
Os06g0288100	Os06t0288100-01	SORBI_3010G120800		10	13922696	13924787
Os06g0288300	Os06t0288300-01	SORBI_3010G120600		10	13902238	13904019
Os06g0332400	Os06t0332400-02	SORBI_3010G147100		10	42005494	42012857
Os06g0332400	Os06t0332400-01	SORBI_3010G147100		10	42005494	42012857
Os06g0332600	Os06t0332600-01
Os06g0332800	Os06t0332800-01	SORBI_3009G030900		9	2747012	2750637
Os06g0332900	Os06t0332900-01	SORBI_3003G361500		3	67931198	67936512
Os06g0335500	Os06t0335500-01	SORBI_3010G146400		10	41660035	41665277
Os06g0335500	Os06t0335500-02	SORBI_3010G146400		10	41660035	41665277
Os06g0335900	Os06t0335900-02	SORBI_3010G146300		10	41443475	41445067
Os06g0335900	Os06t0335900-02	SORBI_3K044406		super_2035	9	3519
Os06g0338900	Os06t0338900-01	SORBI_3001G168900		1	14063764	14071149
Os06g0339800	Os06t0339800-00
Os06g0343100	Os06t0343100-02	SORBI_3007G196400		7	62821681	62825379
Os06g0343100	Os06t0343100-01	SORBI_3007G196400		7	62821681	62825379
Os06g0343600	Os06t0343600-01
Os06g0347700	Os06t0347700-00
Os06g0348800	Os06t0348800-02	SORBI_3010G096300		10	8684708	8687447
Os06g0348800	Os06t0348800-03	SORBI_3010G096300		10	8684708	8687447
Os06g0348800	Os06t0348800-01	SORBI_3010G096300		10	8684708	8687447
Os06g0351500	Os06t0351500-01	SORBI_3002G033000		2	3017252	3022970
Os06g0351500	Os06t0351500-01	SORBI_3002G033100		2	3035609	3041258
Os06g0351500	Os06t0351500-01	SORBI_3010G218800		10	56141769	56146351
Os06g0352200	Os06t0352200-01	SORBI_3010G158200		10	46486918	46488216
Os06g0355150	Os06t0355150-00	SORBI_3007G008900		7	825857	832268
Os06g0360300	Os06t0360300-02	SORBI_3007G157300		7	59151663	59154784
Os06g0360300	Os06t0360300-01	SORBI_3007G157300		7	59151663	59154784
Os06g0364500	Os06t0364500-01
Os06g0470000	Os06t0470000-01	SORBI_3010G143900		10	38788008	38791103
Os06g0476200	Os06t0476200-01	SORBI_3002G155900		2	47369115	47372045
Os06g0476200	Os06t0476200-02	SORBI_3002G155900		2	47369115	47372045
Os06g0480000	Os06t0480000-01	SORBI_3010G140500		10	27155811	27185775
Os06g0483200	Os06t0483200-01
Os06g0483200	Os06t0483200-02
Os06g0486300	Os06t0486300-00	SORBI_3001G520100		1	78593014	78598009
Os06g0486400	Os06t0486400-01	SORBI_3010G139600		10	24374770	24413721
Os06g0486800	Os06t0486800-01	SORBI_3010G141600		10	35334842	35356397
Os06g0490400	Os06t0490400-00	SORBI_3010G128400		10	16881605	16882960
Os06g0490400	Os06t0490400-00	SORBI_3010G128300		10	16621902	16623207
Os06g0490400	Os06t0490400-00	SORBI_3010G128700		10	16968976	16970381
Os06g0490400	Os06t0490400-00	SORBI_3K026900		super_2674	1128	2880
Os06g0492000	Os06t0492000-01
Os06g0497200	Os06t0497200-00	SORBI_3008G106200		8	49976166	49984597
Os06g0497200	Os06t0497200-00	SORBI_3008G107100		8	50355639	50360525
Os06g0497200	Os06t0497200-00	SORBI_3008G105800		8	49839493	49844969
Os06g0497200	Os06t0497200-00	SORBI_3008G107200		8	50404742	50407012
Os06g0497350	Os06t0497350-00	SORBI_3008G106200		8	49976166	49984597
Os06g0497350	Os06t0497350-00	SORBI_3008G107100		8	50355639	50360525
Os06g0497350	Os06t0497350-00	SORBI_3008G105800		8	49839493	49844969
Os06g0497350	Os06t0497350-00	SORBI_3008G107200		8	50404742	50407012
Os06g0501900	Os06t0501900-01	SORBI_3008G154400		8	58719034	58720605
Os06g0501900	Os06t0501900-01	SORBI_3002G089700		2	9389520	9392226
Os06g0503100	Os06t0503100-01	SORBI_3007G162400		7	59653952	59655850
Os06g0503400	Os06t0503400-01	SORBI_3010G147600		10	42282829	42286943
Os06g0503900	Os06t0503900-01
Os06g0504100	Os06t0504100-00
Os06g0504900	Os06t0504900-00	SORBI_3010G148800		10	42829856	42831874
Os06g0505100	Os06t0505100-00
Os06g0505400	Os06t0505400-01	SORBI_3010G149200		10	42972457	42976966
Os06g0506000	Os06t0506000-01
Os06g0506200	Os06t0506200-01	SORBI_3006G149400		6	51090460	51095701
Os06g0506600	Os06t0506600-01
Os06g0507400	Os06t0507400-01	SORBI_3010G149500		10	43024057	43031942
Os06g0509600	Os06t0509600-00	SORBI_3007G180450		7	61388082	61395947
Os06g0598800	Os06t0598800-01	SORBI_3010G181500		10	52071725	52075228
Os06g0599200	Os06t0599200-01
Os06g0600400	Os06t0600400-01	SORBI_3010G182966		10	52276403	52279090
Os06g0601000	Os06t0601000-01	SORBI_3010G183400		10	52306094	52308047
Os06g0601500	Os06t0601500-01
Os06g0601500	Os06t0601500-02
Os06g0602500	Os06t0602500-01
Os06g0602800	Os06t0602800-01	SORBI_3010G184300		10	52411252	52415468
Os06g0602900	Os06t0602900-01	SORBI_3010G184500		10	52417567	52419874
Os06g0603000	Os06t0603000-01	SORBI_3010G184800		10	52449718	52451697
Os06g0603000	Os06t0603000-01	SORBI_3010G184600		10	52420849	52425403
Os06g0603400	Os06t0603400-02	SORBI_3010G185100		10	52490660	52496284
Os06g0603400	Os06t0603400-01	SORBI_3010G185100		10	52490660	52496284
Os06g0603600	Os06t0603600-01	SORBI_3010G185200		10	52497832	52502154
Os06g0603600	Os06t0603600-02	SORBI_3010G185200		10	52497832	52502154
Os06g0606000	Os06t0606000-01	SORBI_3010G186300		10	52686383	52693369
Os06g0607100	Os06t0607100-01	SORBI_3010G187100		10	52759140	52761578
Os06g0608500	Os06t0608500-01	SORBI_3010G188100		10	52874994	52878681
Os06g0609600	Os06t0609600-02	SORBI_3010G188800		10	52914348	52917539
Os06g0610350	Os06t0610350-01	SORBI_3010G189500		10	53013373	53022128
Os06g0612300	Os06t0612300-01
Os06g0622000	Os06t0622000-01	SORBI_3010G194600		10	53712704	53721636
Os06g0622300	Os06t0622300-01
Os06g0622300	Os06t0622300-02
Os06g0622300	Os06t0622300-04
Os06g0622300	Os06t0622300-03

## Sheet: chr7
Gene stable ID	Transcript stable ID	Sorghum bicolor gene stable ID	Sorghum bicolor gene name	Sorghum bicolor chromosome/scaffold name	Sorghum bicolor chromosome/scaffold start (bp)	Sorghum bicolor chromosome/scaffold end (bp)
Os07g0134200	Os07t0134200-01	SORBI_3002G027600		2	2551278	2556127
Os07g0137800	Os07t0137800-00	SORBI_3002G029000		2	2678240	2680389
Os07g0138100	Os07t0138100-02	SORBI_3002G029300		2	2694575	2699400
Os07g0138100	Os07t0138100-01	SORBI_3002G029300		2	2694575	2699400
Os07g0141400	Os07t0141400-01	SORBI_3002G030200		2	2787647	2789164
Os07g0141400	Os07t0141400-02	SORBI_3002G030200		2	2787647	2789164
Os07g0142700	Os07t0142700-00
Os07g0144900	Os07t0144900-01
Os07g0145400	Os07t0145400-01	SORBI_3002G032500		2	2983320	2990940
Os07g0147500	Os07t0147500-01
Os07g0148200	Os07t0148200-01	SORBI_3002G369600		2	72869300	72870775
Os07g0148600	Os07t0148600-00	SORBI_3002G369500		2	72865305	72866375
Os07g0148600	Os07t0148600-00	SORBI_3006G057500		6	40269765	40270655
Os07g0150100	Os07t0150100-01	SORBI_3002G034500		2	3140805	3147315
Os07g0150700	Os07t0150700-01	SORBI_3002G034700		2	3172536	3176024
Os07g0151200	Os07t0151200-00	SORBI_3002G035200		2	3286201	3289583
Os07g0155600	Os07t0155600-01	SORBI_3003G014500		3	1285914	1293809
Os07g0156200	Os07t0156200-00	SORBI_3003G140600		3	13671658	13673060
Os07g0156200	Os07t0156200-00	SORBI_3003G140700		3	13709403	13712523
Os07g0158200	Os07t0158200-01	SORBI_3002G038200		2	3748515	3753281
Os07g0158800	Os07t0158800-01	SORBI_3002G038600		2	3769980	3772361
Os07g0435300	Os07t0435300-01
Os07g0438550	Os07t0438550-01	SORBI_3009G047200		9	4463831	4476454
Os07g0438700	Os07t0438700-01	SORBI_3002G121000		2	15888443	15897864
Os07g0440700	Os07t0440700-01
Os07g0447800	Os07t0447800-01	SORBI_3002G125800		2	16987145	16999177
Os07g0448100	Os07t0448100-01	SORBI_3002G125700		2	16980280	16982926
Os07g0448100	Os07t0448100-01	SORBI_3002G125200		2	16897836	16899264
Os07g0448100	Os07t0448100-01	SORBI_3002G125300		2	16906986	16908387
Os07g0448100	Os07t0448100-01	SORBI_3002G125000		2	16883369	16884816
Os07g0448100	Os07t0448100-01	SORBI_3002G125500		2	16932089	16933927
Os07g0451300	Os07t0451300-01	SORBI_3008G014200		8	1185841	1187494
Os07g0451300	Os07t0451300-01	SORBI_3010G197700		10	54097649	54099647
Os07g0456700	Os07t0456700-01	SORBI_3002G127400		2	17578664	17585126
Os07g0457550	Os07t0457550-00	SORBI_3002G127800		2	17634542	17636887
Os07g0458800	Os07t0458800-01	SORBI_3010G162200		10	47954071	47963344
Os07g0462000	Os07t0462000-01
Os07g0462500	Os07t0462500-00
Os07g0463400	Os07t0463400-01	SORBI_3002G129000		2	17990815	17996541
Os07g0467800	Os07t0467800-01	SORBI_3002G297600		2	67378582	67383696
Os07g0469100	Os07t0469100-01	SORBI_3002G297300		2	67354394	67359353
Os07g0469100	Os07t0469100-02	SORBI_3002G297300		2	67354394	67359353
Os07g0471000	Os07t0471000-01	SORBI_3002G299000		2	67463254	67468843

## Sheet: chr8
Gene stable ID	Transcript stable ID	Sorghum bicolor gene stable ID	Sorghum bicolor gene name	Sorghum bicolor chromosome/scaffold name	Sorghum bicolor chromosome/scaffold start (bp)	Sorghum bicolor chromosome/scaffold end (bp)
Os08g0199300	Os08t0199300-01	SORBI_3007G071900		7	8015505	8021213
Os08g0200400	Os08t0200400-01
Os08g0202300	Os08t0202300-04
Os08g0202300	Os08t0202300-03
Os08g0202300	Os08t0202300-02
Os08g0202300	Os08t0202300-01
Os08g0399050	Os08t0399050-00	SORBI_3010G060000		10	4700133	4700687
Os08g0400000	Os08t0400000-01	SORBI_3007G121700		7	52290228	52294010
Os08g0400000	Os08t0400000-01	SORBI_3007G121400		7	52255730	52259125
Os08g0400000	Os08t0400000-01	SORBI_3007G121200		7	52242217	52244881
Os08g0401500	Os08t0401500-01	SORBI_3007G122400		7	52633147	52638537
Os08g0403300	Os08t0403300-00	SORBI_3007G123200		7	52802025	52806558
Os08g0404000	Os08t0404000-00	SORBI_3007G135000		7	56005052	56007639
Os08g0406500	Os08t0406500-01
Os08g0409100	Os08t0409100-01	SORBI_3007G124200		7	53211288	53214527
Os08g0411000	Os08t0411000-00
Os08g0412500	Os08t0412500-01	SORBI_3001G048832		1	3567904	3570719
Os08g0415900	Os08t0415900-00	SORBI_3008G059200		8	6287612	6289801
Os08g0415900	Os08t0415900-00	SORBI_3008G059000		8	6217784	6219812
Os08g0415900	Os08t0415900-00	SORBI_3008G058900		8	6185710	6187740
Os08g0415900	Os08t0415900-00	SORBI_3008G059100		8	6245939	6248143
Os08g0415900	Os08t0415900-00	SORBI_3008G059400		8	6323382	6326171
Os08g0416000	Os08t0416000-01	SORBI_3007G126400		7	53917095	53921739
Os08g0416000	Os08t0416000-02	SORBI_3007G126400		7	53917095	53921739
Os08g0416900	Os08t0416900-01	SORBI_3007G126900		7	54089549	54092568
Os08g0421100	Os08t0421100-00
Os08g0422200	Os08t0422200-00	SORBI_3007G130500		7	54717177	54719839
Os08g0425200	Os08t0425200-01	SORBI_3007G131200		7	54798888	54801389
Os08g0425500	Os08t0425500-01	SORBI_3007G131700		7	54873115	54876933
Os08g0425500	Os08t0425500-01	SORBI_3007G131600		7	54862978	54865463
Os08g0426866	Os08t0426866-00	SORBI_3007G132000		7	55103092	55109000
Os08g0427300	Os08t0427300-01	SORBI_3007G132100		7	55162787	55169975
Os08g0427300	Os08t0427300-02	SORBI_3007G132100		7	55162787	55169975
Os08g0428400	Os08t0428400-02	SORBI_3007G132700		7	55342328	55345325
Os08g0428400	Os08t0428400-01	SORBI_3007G132700		7	55342328	55345325
Os08g0430200	Os08t0430200-02
Os08g0430200	Os08t0430200-01
Os08g0431300	Os08t0431300-01	SORBI_3007G134800		7	55984779	55988879
Os08g0431900	Os08t0431900-00	SORBI_3007G135301		7	56046249	56061908
Os08g0432500	Os08t0432500-01	SORBI_3007G135800		7	56220066	56224475
Os08g0440100	Os08t0440100-01	SORBI_3007G140200		7	56931280	56933884
Os08g0440800	Os08t0440800-01	SORBI_3007G140700		7	56977075	56981706
Os08g0441300	Os08t0441300-01	SORBI_3K014200		super_1445	3898	4128
Os08g0441300	Os08t0441300-01	SORBI_3004G021800		4	1697549	1698265
Os08g0441300	Os08t0441300-01	SORBI_3004G022200		4	1721279	1722073
Os08g0441300	Os08t0441300-01	SORBI_3004G022000		4	1709413	1710110
Os08g0441300	Os08t0441300-01	SORBI_3004G021900		4	1704019	1704756
Os08g0441300	Os08t0441300-01	SORBI_3004G022100		4	1715974	1716210
Os08g0441600	Os08t0441600-01	SORBI_3007G141500		7	57111937	57114810
Os08g0442300	Os08t0442300-02	SORBI_3007G142500		7	57244179	57248454
Os08g0442300	Os08t0442300-01	SORBI_3007G142500		7	57244179	57248454
Os08g0442700	Os08t0442700-02	SORBI_3007G142900		7	57287944	57294578
Os08g0442700	Os08t0442700-01	SORBI_3007G142900		7	57287944	57294578
Os08g0445000	Os08t0445000-01	SORBI_3007G144000		7	57379153	57381515
Os08g0445700	Os08t0445700-01	SORBI_3007G144300		7	57424956	57428879
Os08g0445700	Os08t0445700-02	SORBI_3007G144300		7	57424956	57428879
Os08g0446301	Os08t0446301-00
Os08g0446550	Os08t0446550-00
Os08g0446800	Os08t0446800-01	SORBI_3007G144900		7	57492142	57494256
Os08g0447000	Os08t0447000-01	SORBI_3007G145000		7	57500193	57506168
Os08g0450700	Os08t0450700-01	SORBI_3007G146400		7	57630130	57640117
Os08g0450800	Os08t0450800-02
Os08g0450800	Os08t0450800-01
Os08g0450900	Os08t0450900-00	SORBI_3007G146500		7	57642054	57642731
Os08g0452100	Os08t0452100-00	SORBI_3007G147200		7	57742254	57747203

## Sheet: chr9
Gene stable ID	Transcript stable ID	Sorghum bicolor gene stable ID	Sorghum bicolor gene name	Sorghum bicolor chromosome/scaffold name	Sorghum bicolor chromosome/scaffold start (bp)	Sorghum bicolor chromosome/scaffold end (bp)
Os09g0283600	Os09t0283600-01
Os09g0284200	Os09t0284200-01	SORBI_3002G157300		2	47766918	47772658
Os09g0284200	Os09t0284200-02	SORBI_3002G157300		2	47766918	47772658
Os09g0284600	Os09t0284600-01	SORBI_3002G157000		2	47706815	47716175
Os09g0286300	Os09t0286300-00	SORBI_3006G210600		6	56007464	56012354
Os09g0286300	Os09t0286300-00	SORBI_3003G390300		3	70137160	70140726
Os09g0286400	Os09t0286400-01	SORBI_3002G156000		2	47371978	47383549
Os09g0286600	Os09t0286600-01
Os09g0286600	Os09t0286600-03
Os09g0286600	Os09t0286600-02
Os09g0287300	Os09t0287300-01	SORBI_3002G156100		2	47437711	47442378
Os09g0343200	Os09t0343200-01
Os09g0344500	Os09t0344500-01
Os09g0382400	Os09t0382400-01	SORBI_3002G190800		2	57736948	57738990
Os09g0393200	Os09t0393200-01	SORBI_3002G193300		2	57975587	57988908
Os09g0394500	Os09t0394500-01	SORBI_3002G193800		2	58076507	58081941
Os09g0394600	Os09t0394600-01	SORBI_3002G193900		2	58085048	58088209
Os09g0394900	Os09t0394900-01	SORBI_3002G194100		2	58106604	58111004
Os09g0396900	Os09t0396900-01	SORBI_3002G194600		2	58236873	58239579
Os09g0396900	Os09t0396900-02	SORBI_3002G194600		2	58236873	58239579
Os09g0397300	Os09t0397300-01	SORBI_3002G194700		2	58285421	58290186
Os09g0397900	Os09t0397900-01	SORBI_3003G222000		3	55755644	55762242
Os09g0401200	Os09t0401200-01
Os09g0401200	Os09t0401200-02
Os09g0402300	Os09t0402300-01	SORBI_3002G196600		2	58556339	58564147
Os09g0402533	Os09t0402533-00
Os09g0407800	Os09t0407800-01	SORBI_3002G167400		2	52340244	52343385
Os09g0408550	Os09t0408550-00	SORBI_3002G197400		2	58674024	58676053
Os09g0408600	Os09t0408600-01	SORBI_3002G197500		2	58674144	58678481
Os09g0408900	Os09t0408900-00
Os09g0413300	Os09t0413300-00	SORBI_3002G200500		2	59028111	59032305
Os09g0416200	Os09t0416200-01	SORBI_3002G201900		2	59174209	59182754
Os09g0420900	Os09t0420900-01	SORBI_3002G204300		2	59561394	59567130
Os09g0422000	Os09t0422000-01	SORBI_3002G205300		2	59654699	59660613
Os09g0424701	Os09t0424701-00	SORBI_3002G206900		2	59862558	59868733
Os09g0434200	Os09t0434200-02	SORBI_3002G211900		2	60436281	60440107
Os09g0434200	Os09t0434200-01	SORBI_3002G211900		2	60436281	60440107
Os09g0438400	Os09t0438400-00	SORBI_3002G214400		2	60666910	60671159
Os09g0438700	Os09t0438700-01	SORBI_3002G214600		2	60679128	60683159
Os09g0439200	Os09t0439200-01	SORBI_3002G214800		2	60694460	60696521
Os09g0440300	Os09t0440300-02	SORBI_3002G215700		2	60779264	60786533
Os09g0440300	Os09t0440300-01	SORBI_3002G215700		2	60779264	60786533
Os09g0440300	Os09t0440300-03	SORBI_3002G215700		2	60779264	60786533
Os09g0440700	Os09t0440700-02	SORBI_3001G353200		1	64271165	64272419
Os09g0440700	Os09t0440700-02	SORBI_3002G215800		2	60794568	60797333
Os09g0441000	Os09t0441000-00	SORBI_3002G216000		2	60815299	60819718
Os09g0441100	Os09t0441100-01	SORBI_3002G216100		2	60821114	60823097
Os09g0441900	Os09t0441900-01
Os09g0441900	Os09t0441900-02
Os09g0441900	Os09t0441900-03
Os09g0441900	Os09t0441900-04
Os09g0443500	Os09t0443500-01	SORBI_3002G218000		2	61006947	61010136
Os09g0443700	Os09t0443700-01
Os09g0444700	Os09t0444700-01	SORBI_3002G218700		2	61051703	61054265
Os09g0448200	Os09t0448200-01	SORBI_3002G220600		2	61218206	61224916
Os09g0448200	Os09t0448200-02	SORBI_3002G220600		2	61218206	61224916
Os09g0450600	Os09t0450600-00	SORBI_3002G221800		2	61361688	61362532
Os09g0452400	Os09t0452400-01	SORBI_3002G222600		2	61419387	61421088
Os09g0452700	Os09t0452700-00	SORBI_3002G292500		2	67024290	67025921
Os09g0452900	Os09t0452900-01	SORBI_3002G222800		2	61431365	61434822
Os09g0453000	Os09t0453000-01	SORBI_3002G222900		2	61437795	61441829
Os09g0453000	Os09t0453000-02	SORBI_3002G222900		2	61437795	61441829
Os09g0453500	Os09t0453500-01	SORBI_3002G223300		2	61459871	61463884
Os09g0454100	Os09t0454100-01	SORBI_3002G223700		2	61514290	61517186
Os09g0454500	Os09t0454500-01	SORBI_3002G224000		2	61530646	61535739
Os09g0454600	Os09t0454600-00	SORBI_3002G224100		2	61537460	61540573
Os09g0454900	Os09t0454900-01	SORBI_3002G224400		2	61593371	61596780
Os09g0455200	Os09t0455200-01	SORBI_3002G224200		2	61558888	61560510
Os09g0457100	Os09t0457100-01	SORBI_3002G225400		2	61737121	61740036
Os09g0458000	Os09t0458000-00	SORBI_3002G225800		2	61790109	61796064
Os09g0459900	Os09t0459900-01
Os09g0459900	Os09t0459900-02
Os09g0460000	Os09t0460000-01	SORBI_3001G537900		1	80064895	80069118
Os09g0460000	Os09t0460000-01	SORBI_3002G227200		2	61920746	61924137
Os09g0462400	Os09t0462400-00	SORBI_3002G228700		2	61996126	61998393
Os09g0462875	Os09t0462875-00	SORBI_3002G229100		2	62031285	62033951

[truncated: 3 more sheets: chr10, chr11, chr12]
